# Supplementary material for: Synthesis and crystal structures of [Ph3PCH2PPh3]I2 di­chloro­methane disolvate and [Ph3PCH2PPh3](BI4)2
Source: Acta Crystallogr E Crystallogr Commun. 2017 Jul 28;73(Pt 8):1259–63. doi: 10.1107/S2056989017010295 (PMC5598861; doi:10.1107/S2056989017010295)
Supplement: Supplementary file 1 [file e-73-01259-sup1.cif]

##############################################################################
#                                                                            #
# This CIF contains the data in a paper accepted for publication in          #
# Acta Crystallographica Section E. It conforms to the requirements of       #
# Notes for Authors for Acta Crystallographica Section E, and has been       #
# peer reviewed under the auspices of the IUCr Commission on Journals.       #
#                                                                            #
# Full details of the Crystallographic Information File format               #
# are given in the paper "The Crystallographic Information File (CIF):       #
# a New Standard Archive File for Crystallography" by S. R. Hall, F. H.      #
# Allen and I. D. Brown [Acta Cryst. (1991), A47, 655-685].                  #
#                                                                            #
# The current version of the core CIF dictionary is obtainable from          #
# ftp://ftp.iucr.org/pub/cif_core.dic.                                       #
#                                                                            #
# Software is freely available for graphical display of the structure(s)     #
# in this CIF. For information consult the CIF software page                 #
# http://www.iucr.org/resources/cif/software.                                #
#                                                                            #
# This file may be used for bona fide research purposes within the           #
# scientific community so long as proper attribution is given to the journal # 
# article from which it was obtained.                                        #
#                                                                            #
##############################################################################
data_Global
_audit_creation_method     'APEX3 v2016.5-0'
_journal_data_validation_number     ?
_journal_date_recd_electronic     2017-05-30
_journal_date_accepted     2017-07-11
_journal_name_full     'Acta Crystallographica, Section E'
_journal_year     2017
_journal_volume     73
_journal_issue      8
_journal_page_first     1259
_journal_page_last     1263
_journal_paper_category     GO
_journal_paper_doi     10.1107/S2056989017010295
_journal_coeditor_code     SU5375
_publ_contact_author_name     'Rakesh Ganguly'
_publ_contact_author_address
;
Division of Chemistry & Biological Chemistry,
SPMS-CBC-01-18D, Nanyang Technological University,
21 Nanyang Link, 637371
Singapore
;
_publ_contact_author_email     rganguly@ntu.edu.sg
_publ_contact_author_fax     '0065 6791 1961'
_publ_contact_author_phone     '0065 6592 1698'
_publ_section_title
;
Synthesis and crystal structures of [Ph~3~PCH~2~PPh~3~]I~2~ dichloromethane
disolvate and [Ph~3~PCH~2~PPh~3~](BI~4~)~2~
;
loop_
    _publ_author_name
    _publ_author_footnote
    _publ_author_address
    'Ganguly, Rakesh' .
;
Division of Chemistry & Biological Chemistry
SPMS-CBC-01-18D
Nanyang Technological University
21 Nanyang Link
637371
Singapore
;
    'Jevtovic, Violeta' .
;
Department of Biological Sciences and Chemistry
College of Arts and Sciences
University of Nizwa
Sultanate of Oman
;
_publ_section_synopsis
;
Reaction of BI~3~ with carbodiphosphorane, C(PPh~3~)~2~, gives a mixture of the
dicationic compounds, [Ph~3~PCH~2~PPh~3~]I~2~\\cdot2CH~2~Cl~2~ and
[Ph~3~PCH~2~PPh~3~](BI~4~)~2~. Solvents are the source of the protons at the
ylidic C atom.
;
data_II
_audit_creation_method     'APEX3 v2016.1-0'
_database_code_depnum_ccdc_archive     'CCDC 1533031'
_chemical_name_systematic
;
Methylenebis(triphenylphosphonium) bis(tetraiodoborate)
;
_chemical_name_common     ?
_chemical_formula_moiety     'C37 H32 P2 2+, 2(B I4 -)'
_chemical_formula_sum     'C37 H32 B2 I8 P2'
_chemical_formula_iupac     'C37 H32 P2 2+, 2B I4 -'
_chemical_formula_weight     1575.38
_chemical_melting_point     ?
_space_group_crystal_system     monoclinic
_space_group_name_H-M_alt     'P 21/c'
_space_group_name_Hall     '-P 2ybc'
loop_
    _space_group_symop_operation_xyz
    'x, y, z'
    '-x, y+1/2, -z+1/2'
    '-x, -y, -z'
    'x, -y-1/2, z-1/2'
_cell_length_a     19.7878(6)
_cell_length_b     14.3122(3)
_cell_length_c     16.0646(4)
_cell_angle_alpha     90
_cell_angle_beta     96.2300(10)
_cell_angle_gamma     90
_cell_volume     4522.7(2)
_cell_formula_units_Z     4
_cell_measurement_reflns_used     7264
_cell_measurement_theta_min     2.51
_cell_measurement_theta_max     25.52
_cell_measurement_temperature     153(2)
_exptl_crystal_description     block
_exptl_crystal_colour     colourless
_exptl_crystal_size_max     0.140
_exptl_crystal_size_mid     0.120
_exptl_crystal_size_min     0.080
_exptl_crystal_density_diffrn     2.314
_exptl_crystal_density_meas     ?
_exptl_crystal_density_method     'not measured'
_exptl_crystal_F_000     2872
_exptl_absorpt_coefficient_mu     5.582
_exptl_absorpt_correction_type     multi-scan
_exptl_absorpt_process_details
;
(SADABS; Bruker, 2015)
;
_exptl_absorpt_correction_T_min     0.51
_exptl_absorpt_correction_T_max     0.66
_exptl_special_details
;
;
_diffrn_ambient_temperature     153(2)
_diffrn_radiation_type     MoK\a
_diffrn_radiation_wavelength     0.71073
_diffrn_radiation_monochromator     graphite
_diffrn_measurement_device_type     'CCD area detector'
_diffrn_measurement_method     'phi and omega scans'
_diffrn_detector_area_resol_mean     8.3333
_diffrn_reflns_number     52611
_diffrn_reflns_av_R_equivalents     0.0637
_diffrn_reflns_theta_min     1.76
_diffrn_reflns_theta_max     31.10
_diffrn_reflns_theta_full     31.10
_diffrn_measured_fraction_theta_max     0.996
_diffrn_measured_fraction_theta_full     0.996
_diffrn_reflns_limit_h_min     -28
_diffrn_reflns_limit_h_max     27
_diffrn_reflns_limit_k_min     -20
_diffrn_reflns_limit_k_max     20
_diffrn_reflns_limit_l_min     -23
_diffrn_reflns_limit_l_max     19
_refine_special_details
;
<b>II</b>: reflections 0 0 2, 2 0 0, 1
1 1, 2 1 0, -1 0 2, -2 1 1, -1 1 1 and 0 1 2,
were affected by the beam stop
and omitted from the final cycles of refinement.
;
_reflns_number_total     14486
_reflns_number_gt     9439
_reflns_threshold_expression     'I > 2\s(I)'
_refine_ls_structure_factor_coef     Fsqd
_refine_ls_matrix_type     full
_refine_ls_R_factor_all     0.0853
_refine_ls_R_factor_gt     0.0446
_refine_ls_wR_factor_gt     0.1002
_refine_ls_wR_factor_ref     0.1238
_refine_ls_goodness_of_fit_ref     0.921
_refine_ls_restrained_S_all     0.921
_refine_ls_number_reflns     14486
_refine_ls_number_parameters     442
_refine_ls_number_restraints     0
_refine_ls_number_constraints     ?
_refine_ls_hydrogen_treatment     constr
_refine_ls_weighting_scheme     calc
_refine_ls_weighting_details
              'w=1/[\s^2^(Fo^2^)+(0.0618P)^2^+4.3616P] where P=(Fo^2^+2Fc^2^)/3'
_atom_sites_solution_hydrogens     geom
_atom_sites_solution_primary     ?
_atom_sites_solution_secondary     ?
_refine_ls_shift/su_max     0.001
_refine_ls_shift/su_mean     0.000
_refine_diff_density_max     2.318
_refine_diff_density_min     -2.113
_refine_ls_extinction_method     none
_refine_ls_extinction_coef     ?
loop_
    _atom_type_symbol
    _atom_type_description
    _atom_type_scat_dispersion_real
    _atom_type_scat_dispersion_imag
    _atom_type_scat_source
    C C 0.0033 0.0016 'International Tables Vol C Tables 4.2.6.8 and 6.1.1.4'
    H H 0.0000 0.0000 'International Tables Vol C Tables 4.2.6.8 and 6.1.1.4'
    B B 0.0013 0.0007 'International Tables Vol C Tables 4.2.6.8 and 6.1.1.4'
    P P 0.1023 0.0942 'International Tables Vol C Tables 4.2.6.8 and 6.1.1.4'
    I I -0.4742 1.8119 'International Tables Vol C Tables 4.2.6.8 and 6.1.1.4'
_computing_data_collection
;
APEX3 (Bruker, 2015)
;
_computing_cell_refinement
;
SAINT (Bruker, 2015)
;
_computing_data_reduction
;
SAINT (Bruker, 2015)
;
_computing_structure_solution
;
SHELXT (Sheldrick, 2015a)
;
_computing_structure_refinement
;
SHELXL2014 (Sheldrick, 2015b)
;
_computing_molecular_graphics
;
PLATON (Spek, 2009) and Mercury (Macrae <i>et al.</i>,  2008)
;
_computing_publication_material
;
SHELXL2014 (Sheldrick, 2015b), PLATON (Spek, 2009) and
publCIF (Westrip, 2010)
;
loop_
    _atom_site_type_symbol
    _atom_site_label
    _atom_site_fract_x
    _atom_site_fract_y
    _atom_site_fract_z
    _atom_site_U_iso_or_equiv
    _atom_site_adp_type
    _atom_site_calc_flag
    _atom_site_occupancy
    _atom_site_disorder_assembly
    _atom_site_disorder_group
    B B1 0.4572(3) 0.0659(4) 0.2238(4) 0.0196(12) Uani d 1 . .
    B B2 0.9220(3) 0.4312(4) 0.1661(4) 0.0209(12) Uani d 1 . .
    C C1 0.6997(3) 0.5283(3) 0.5764(3) 0.0163(10) Uani d 1 . .
    H H1A 0.689 0.5285 0.5148 0.02 Uiso calc 1 . .
    H H1B 0.6557 0.5311 0.6003 0.02 Uiso calc 1 . .
    C C2 0.6780(3) 0.3291(3) 0.5616(4) 0.0194(11) Uani d 1 . .
    C C3 0.6740(3) 0.2450(4) 0.6055(4) 0.0336(15) Uani d 1 . .
    H H3 0.6999 0.236 0.6582 0.04 Uiso calc 1 . .
    C C4 0.6314(4) 0.1752(4) 0.5707(6) 0.046(2) Uani d 1 . .
    H H4 0.6286 0.1177 0.5996 0.056 Uiso calc 1 . .
    C C5 0.5937(3) 0.1876(5) 0.4963(5) 0.0428(19) Uani d 1 . .
    H H5 0.5651 0.1385 0.4736 0.051 Uiso calc 1 . .
    C C6 0.5958(3) 0.2702(5) 0.4526(5) 0.0398(16) Uani d 1 . .
    H H6 0.5683 0.2788 0.401 0.048 Uiso calc 1 . .
    C C7 0.6390(3) 0.3410(4) 0.4857(4) 0.0321(14) Uani d 1 . .
    H H7 0.6417 0.3979 0.4558 0.039 Uiso calc 1 . .
    C C8 0.8151(3) 0.4054(3) 0.5583(4) 0.0186(10) Uani d 1 . .
    C C9 0.8776(3) 0.4303(4) 0.6004(4) 0.0238(12) Uani d 1 . .
    H H9 0.8806 0.448 0.6576 0.029 Uiso calc 1 . .
    C C10 0.9357(3) 0.4292(4) 0.5589(4) 0.0298(14) Uani d 1 . .
    H H10 0.9785 0.4454 0.5879 0.036 Uiso calc 1 . .
    C C11 0.9310(3) 0.4046(4) 0.4758(5) 0.0333(15) Uani d 1 . .
    H H11 0.9707 0.4045 0.4474 0.04 Uiso calc 1 . .
    C C12 0.8694(3) 0.3799(4) 0.4332(4) 0.0287(13) Uani d 1 . .
    H H12 0.8668 0.3633 0.3757 0.034 Uiso calc 1 . .
    C C13 0.8110(3) 0.3791(4) 0.4739(4) 0.0241(12) Uani d 1 . .
    H H13 0.7687 0.361 0.4448 0.029 Uiso calc 1 . .
    C C14 0.7477(3) 0.4003(3) 0.7157(3) 0.0183(10) Uani d 1 . .
    C C15 0.6960(3) 0.4326(4) 0.7618(4) 0.0249(12) Uani d 1 . .
    H H15 0.6581 0.4654 0.7347 0.03 Uiso calc 1 . .
    C C16 0.7009(3) 0.4160(4) 0.8470(4) 0.0309(13) Uani d 1 . .
    H H16 0.666 0.4374 0.8785 0.037 Uiso calc 1 . .
    C C17 0.7562(4) 0.3684(4) 0.8869(4) 0.0336(14) Uani d 1 . .
    H H17 0.7594 0.3582 0.9456 0.04 Uiso calc 1 . .
    C C18 0.8066(3) 0.3357(4) 0.8414(4) 0.0331(14) Uani d 1 . .
    H H18 0.8443 0.3029 0.869 0.04 Uiso calc 1 . .
    C C19 0.8024(3) 0.3507(4) 0.7556(4) 0.0237(11) Uani d 1 . .
    H H19 0.8367 0.3271 0.7243 0.028 Uiso calc 1 . .
    C C20 0.6845(3) 0.7276(3) 0.5731(3) 0.0177(10) Uani d 1 . .
    C C21 0.6246(3) 0.7120(4) 0.5224(3) 0.0209(11) Uani d 1 . .
    H H21 0.6117 0.6502 0.5061 0.025 Uiso calc 1 . .
    C C22 0.5832(3) 0.7867(4) 0.4954(4) 0.0282(13) Uani d 1 . .
    H H22 0.542 0.7764 0.4604 0.034 Uiso calc 1 . .
    C C23 0.6024(4) 0.8767(4) 0.5201(4) 0.0342(15) Uani d 1 . .
    H H23 0.5738 0.9279 0.5026 0.041 Uiso calc 1 . .
    C C24 0.6626(3) 0.8924(4) 0.5695(4) 0.0311(14) Uani d 1 . .
    H H24 0.6757 0.9544 0.585 0.037 Uiso calc 1 . .
    C C25 0.7040(3) 0.8184(4) 0.5966(4) 0.0258(12) Uani d 1 . .
    H H25 0.7454 0.8292 0.6311 0.031 Uiso calc 1 . .
    C C26 0.8159(2) 0.6531(3) 0.5470(3) 0.0156(10) Uani d 1 . .
    C C27 0.8679(3) 0.7133(4) 0.5778(4) 0.0222(11) Uani d 1 . .
    H H27 0.8692 0.7374 0.6331 0.027 Uiso calc 1 . .
    C C28 0.9174(3) 0.7379(4) 0.5279(4) 0.0294(13) Uani d 1 . .
    H H28 0.9526 0.7796 0.5485 0.035 Uiso calc 1 . .
    C C29 0.9159(3) 0.7025(4) 0.4487(4) 0.0264(13) Uani d 1 . .
    H H29 0.9504 0.7199 0.415 0.032 Uiso calc 1 . .
    C C30 0.8655(3) 0.6422(4) 0.4165(4) 0.0268(13) Uani d 1 . .
    H H30 0.8655 0.6175 0.3617 0.032 Uiso calc 1 . .
    C C31 0.8144(3) 0.6179(4) 0.4658(4) 0.0215(11) Uani d 1 . .
    H H31 0.7786 0.5776 0.4442 0.026 Uiso calc 1 . .
    C C32 0.7668(3) 0.6419(3) 0.7154(3) 0.0177(10) Uani d 1 . .
    C C33 0.8287(3) 0.6088(3) 0.7527(3) 0.0182(10) Uani d 1 . .
    H H33 0.863 0.5903 0.719 0.022 Uiso calc 1 . .
    C C34 0.8404(3) 0.6030(4) 0.8390(4) 0.0273(12) Uani d 1 . .
    H H34 0.8825 0.5797 0.8647 0.033 Uiso calc 1 . .
    C C35 0.7913(4) 0.6309(4) 0.8873(4) 0.0335(14) Uani d 1 . .
    H H35 0.7993 0.6254 0.9465 0.04 Uiso calc 1 . .
    C C36 0.7303(3) 0.6667(4) 0.8515(4) 0.0311(14) Uani d 1 . .
    H H36 0.6974 0.6881 0.886 0.037 Uiso calc 1 . .
    C C37 0.7170(3) 0.6715(4) 0.7645(4) 0.0254(12) Uani d 1 . .
    H H37 0.6747 0.6946 0.7392 0.03 Uiso calc 1 . .
    I I1 0.50473(2) -0.01702(3) 0.33197(3) 0.02907(10) Uani d 1 . .
    I I2 0.34522(2) 0.03252(3) 0.19998(3) 0.03574(11) Uani d 1 . .
    I I3 0.50580(2) 0.02646(4) 0.11044(3) 0.03911(12) Uani d 1 . .
    I I4 0.47021(2) 0.21823(3) 0.24780(3) 0.03478(11) Uani d 1 . .
    I I5 0.81419(2) 0.44916(3) 0.19353(3) 0.04437(13) Uani d 1 . .
    I I6 0.97031(2) 0.31216(3) 0.24298(3) 0.02826(10) Uani d 1 . .
    I I7 0.92629(3) 0.40188(4) 0.03197(3) 0.04945(14) Uani d 1 . .
    I I8 0.97951(3) 0.56167(3) 0.20371(3) 0.04060(12) Uani d 1 . .
    P P1 0.73738(7) 0.41452(9) 0.60508(9) 0.0155(3) Uani d 1 . .
    P P2 0.74413(6) 0.63678(8) 0.60451(8) 0.0139(2) Uani d 1 . .
loop_
    _atom_site_aniso_label
    _atom_site_aniso_U_11
    _atom_site_aniso_U_22
    _atom_site_aniso_U_33
    _atom_site_aniso_U_12
    _atom_site_aniso_U_13
    _atom_site_aniso_U_23
    B1 0.014(3) 0.027(3) 0.017(3) -0.003(2) -0.002(2) -0.004(2)
    B2 0.020(3) 0.022(3) 0.020(3) 0.001(2) -0.001(2) -0.004(2)
    C1 0.013(2) 0.015(2) 0.020(3) 0.0006(18) 0.001(2) 0.0000(18)
    C2 0.012(2) 0.020(2) 0.026(3) -0.0061(18) 0.001(2) -0.004(2)
    C3 0.036(4) 0.019(3) 0.045(4) -0.006(2) 0.002(3) -0.002(3)
    C4 0.047(4) 0.017(3) 0.076(6) -0.009(3) 0.008(4) -0.006(3)
    C5 0.026(3) 0.035(3) 0.068(5) -0.011(3) 0.009(3) -0.026(3)
    C6 0.028(3) 0.050(4) 0.039(4) -0.007(3) -0.007(3) -0.016(3)
    C7 0.036(4) 0.029(3) 0.030(3) -0.009(3) 0.000(3) -0.002(2)
    C8 0.019(3) 0.014(2) 0.025(3) -0.0005(19) 0.008(2) -0.0023(19)
    C9 0.018(3) 0.026(3) 0.028(3) 0.000(2) 0.000(2) 0.000(2)
    C10 0.019(3) 0.026(3) 0.045(4) 0.002(2) 0.004(3) 0.000(3)
    C11 0.026(3) 0.029(3) 0.047(4) 0.003(2) 0.013(3) -0.003(3)
    C12 0.033(3) 0.027(3) 0.028(3) 0.000(2) 0.012(3) -0.005(2)
    C13 0.022(3) 0.026(3) 0.024(3) -0.003(2) 0.002(2) -0.005(2)
    C14 0.022(3) 0.016(2) 0.016(3) -0.0050(19) -0.001(2) 0.0026(18)
    C15 0.021(3) 0.031(3) 0.023(3) -0.001(2) 0.001(2) 0.003(2)
    C16 0.029(3) 0.042(3) 0.023(3) -0.003(3) 0.005(3) 0.001(3)
    C17 0.041(4) 0.040(3) 0.020(3) -0.001(3) 0.003(3) 0.009(3)
    C18 0.036(4) 0.034(3) 0.027(3) 0.003(3) -0.010(3) 0.015(3)
    C19 0.027(3) 0.024(3) 0.019(3) 0.002(2) -0.001(2) 0.000(2)
    C20 0.019(3) 0.017(2) 0.018(3) 0.0048(18) 0.004(2) -0.0011(19)
    C21 0.019(3) 0.026(3) 0.017(3) 0.004(2) -0.001(2) -0.001(2)
    C22 0.026(3) 0.042(3) 0.015(3) 0.012(3) -0.001(2) 0.003(2)
    C23 0.048(4) 0.035(3) 0.020(3) 0.023(3) 0.007(3) 0.002(2)
    C24 0.044(4) 0.021(3) 0.027(3) 0.011(3) -0.002(3) 0.001(2)
    C25 0.027(3) 0.020(2) 0.029(3) 0.004(2) -0.002(2) -0.002(2)
    C26 0.012(2) 0.014(2) 0.021(3) -0.0003(17) 0.0027(19) 0.0021(18)
    C27 0.017(3) 0.030(3) 0.019(3) -0.006(2) -0.001(2) 0.001(2)
    C28 0.020(3) 0.032(3) 0.036(4) -0.006(2) 0.004(3) 0.004(3)
    C29 0.020(3) 0.029(3) 0.032(3) 0.002(2) 0.012(2) 0.010(2)
    C30 0.030(3) 0.026(3) 0.025(3) 0.008(2) 0.008(3) 0.005(2)
    C31 0.023(3) 0.022(2) 0.021(3) 0.002(2) 0.006(2) 0.000(2)
    C32 0.017(2) 0.017(2) 0.019(3) -0.0017(18) -0.001(2) -0.0002(19)
    C33 0.017(3) 0.019(2) 0.018(3) -0.0006(19) -0.001(2) -0.0029(19)
    C34 0.022(3) 0.031(3) 0.026(3) -0.002(2) -0.009(2) 0.001(2)
    C35 0.045(4) 0.042(3) 0.014(3) -0.008(3) 0.005(3) -0.004(2)
    C36 0.036(4) 0.036(3) 0.023(3) 0.001(3) 0.010(3) -0.004(2)
    C37 0.022(3) 0.028(3) 0.026(3) 0.004(2) 0.006(2) -0.005(2)
    I1 0.0364(2) 0.02556(18) 0.0242(2) 0.00250(15) -0.00166(16) 0.00448(15)
    I2 0.01692(19) 0.0617(3) 0.0287(2) -0.00711(17) 0.00315(16) -0.01338(19)
    I3 0.0213(2) 0.0782(3) 0.0185(2) 0.0046(2) 0.00497(16) -0.0110(2)
    I4 0.0394(2) 0.02487(18) 0.0370(2) -0.00048(16) -0.00956(19) 0.00293(16)
    I5 0.0205(2) 0.0557(3) 0.0576(3) 0.01384(19) 0.0074(2) 0.0110(2)
    I6 0.02340(19) 0.02538(17) 0.0370(2) 0.00730(14) 0.00765(16) 0.00962(15)
    I7 0.0586(3) 0.0673(3) 0.0207(2) 0.0183(3) -0.0038(2) -0.0119(2)
    I8 0.0512(3) 0.02285(19) 0.0443(3) -0.00971(18) -0.0105(2) -0.00049(17)
    P1 0.0129(6) 0.0158(6) 0.0175(7) -0.0006(5) -0.0006(5) 0.0012(5)
    P2 0.0108(6) 0.0163(6) 0.0143(6) 0.0015(4) 0.0001(5) -0.0008(5)
_geom_special_details
;
All esds (except the esd in the dihedral angle between two l.s. planes)
are estimated using the full covariance matrix.  The cell esds are taken
into account individually in the estimation of esds in distances, angles
and torsion angles; correlations between esds in cell parameters are only
used when they are defined by crystal symmetry.  An approximate (isotropic)
treatment of cell esds is used for estimating esds involving l.s. planes.
;
loop_
    _geom_bond_atom_site_label_1
    _geom_bond_atom_site_label_2
    _geom_bond_site_symmetry_2
    _geom_bond_distance
    _geom_bond_publ_flag
    B1 I3 . 2.224(6) ?
    B1 I4 . 2.224(6) ?
    B1 I1 . 2.226(6) ?
    B1 I2 . 2.258(6) ?
    B2 I7 . 2.206(6) ?
    B2 I8 . 2.236(6) ?
    B2 I5 . 2.241(6) ?
    B2 I6 . 2.255(6) ?
    C1 P2 . 1.817(5) y
    C1 P1 . 1.829(5) y
    C2 C7 . 1.382(8) ?
    C2 C3 . 1.402(8) ?
    C2 P1 . 1.784(5) ?
    C3 C4 . 1.385(9) ?
    C4 C5 . 1.350(11) ?
    C5 C6 . 1.377(10) ?
    C6 C7 . 1.394(8) ?
    C8 C9 . 1.390(8) ?
    C8 C13 . 1.400(8) ?
    C8 P1 . 1.788(5) ?
    C9 C10 . 1.389(8) ?
    C10 C11 . 1.374(9) ?
    C11 C12 . 1.379(9) ?
    C12 C13 . 1.387(8) ?
    C14 C19 . 1.391(8) ?
    C14 C15 . 1.405(8) ?
    C14 P1 . 1.779(5) ?
    C15 C16 . 1.382(8) ?
    C16 C17 . 1.386(9) ?
    C17 C18 . 1.380(9) ?
    C18 C19 . 1.389(8) ?
    C20 C21 . 1.382(8) ?
    C20 C25 . 1.396(7) ?
    C20 P2 . 1.791(5) ?
    C21 C22 . 1.388(7) ?
    C22 C23 . 1.388(9) ?
    C23 C24 . 1.376(10) ?
    C24 C25 . 1.381(8) ?
    C26 C27 . 1.390(7) ?
    C26 C31 . 1.395(7) ?
    C26 P2 . 1.792(5) ?
    C27 C28 . 1.378(8) ?
    C28 C29 . 1.368(9) ?
    C29 C30 . 1.376(8) ?
    C30 C31 . 1.394(8) ?
    C32 C33 . 1.389(7) ?
    C32 C37 . 1.392(7) ?
    C32 P2 . 1.791(5) ?
    C33 C34 . 1.384(8) ?
    C34 C35 . 1.367(9) ?
    C35 C36 . 1.377(9) ?
    C36 C37 . 1.396(9) ?
loop_
    _geom_angle_atom_site_label_1
    _geom_angle_atom_site_label_2
    _geom_angle_atom_site_label_3
    _geom_angle_site_symmetry_1
    _geom_angle_site_symmetry_3
    _geom_angle
    _geom_angle_publ_flag
    I3 B1 I4 . . 109.8(3) ?
    I3 B1 I1 . . 108.7(3) ?
    I4 B1 I1 . . 110.9(3) ?
    I3 B1 I2 . . 108.1(3) ?
    I4 B1 I2 . . 109.3(3) ?
    I1 B1 I2 . . 110.1(3) ?
    I7 B2 I8 . . 110.5(3) ?
    I7 B2 I5 . . 110.6(3) ?
    I8 B2 I5 . . 108.6(2) ?
    I7 B2 I6 . . 109.4(2) ?
    I8 B2 I6 . . 108.1(3) ?
    I5 B2 I6 . . 109.6(3) ?
    P1 C1 P2 . . 121.7(3) y
    C7 C2 C3 . . 119.5(5) ?
    C7 C2 P1 . . 122.8(4) ?
    C3 C2 P1 . . 117.6(5) ?
    C4 C3 C2 . . 118.8(7) ?
    C5 C4 C3 . . 121.1(7) ?
    C4 C5 C6 . . 121.3(6) ?
    C5 C6 C7 . . 118.8(7) ?
    C2 C7 C6 . . 120.5(6) ?
    C9 C8 C13 . . 119.6(5) ?
    C9 C8 P1 . . 122.5(4) ?
    C13 C8 P1 . . 117.7(4) ?
    C10 C9 C8 . . 120.2(6) ?
    C11 C10 C9 . . 119.8(6) ?
    C10 C11 C12 . . 120.7(6) ?
    C11 C12 C13 . . 120.3(6) ?
    C12 C13 C8 . . 119.4(5) ?
    C19 C14 C15 . . 120.0(5) ?
    C19 C14 P1 . . 121.2(4) ?
    C15 C14 P1 . . 118.5(4) ?
    C16 C15 C14 . . 119.3(6) ?
    C15 C16 C17 . . 120.5(6) ?
    C18 C17 C16 . . 120.2(6) ?
    C17 C18 C19 . . 120.3(6) ?
    C18 C19 C14 . . 119.7(5) ?
    C21 C20 C25 . . 120.3(5) ?
    C21 C20 P2 . . 123.1(4) ?
    C25 C20 P2 . . 116.5(4) ?
    C20 C21 C22 . . 120.0(5) ?
    C23 C22 C21 . . 119.4(6) ?
    C24 C23 C22 . . 120.7(5) ?
    C23 C24 C25 . . 120.2(6) ?
    C24 C25 C20 . . 119.4(6) ?
    C27 C26 C31 . . 119.8(5) ?
    C27 C26 P2 . . 119.6(4) ?
    C31 C26 P2 . . 119.8(4) ?
    C28 C27 C26 . . 119.7(5) ?
    C29 C28 C27 . . 120.2(6) ?
    C28 C29 C30 . . 121.6(5) ?
    C29 C30 C31 . . 118.9(6) ?
    C30 C31 C26 . . 119.8(5) ?
    C33 C32 C37 . . 120.3(5) ?
    C33 C32 P2 . . 121.9(4) ?
    C37 C32 P2 . . 117.4(4) ?
    C34 C33 C32 . . 119.7(5) ?
    C35 C34 C33 . . 120.0(6) ?
    C34 C35 C36 . . 121.0(6) ?
    C35 C36 C37 . . 119.9(6) ?
    C32 C37 C36 . . 119.0(6) ?
    C14 P1 C2 . . 108.2(3) ?
    C14 P1 C8 . . 113.6(3) ?
    C2 P1 C8 . . 110.2(2) ?
    C14 P1 C1 . . 110.7(2) ?
    C2 P1 C1 . . 106.2(2) ?
    C8 P1 C1 . . 107.8(2) ?
    C32 P2 C20 . . 109.7(2) ?
    C32 P2 C26 . . 112.4(2) ?
    C20 P2 C26 . . 107.2(2) ?
    C32 P2 C1 . . 110.1(2) ?
    C20 P2 C1 . . 105.3(2) ?
    C26 P2 C1 . . 111.9(2) ?
loop_
    _geom_hbond_atom_site_label_D
    _geom_hbond_atom_site_label_H
    _geom_hbond_atom_site_label_A
    _geom_hbond_site_symmetry_A
    _geom_hbond_distance_DH
    _geom_hbond_distance_HA
    _geom_hbond_distance_DA
    _geom_hbond_angle_DHA
    C23 H23 I1 1_565 0.95 3.02 3.730(7) 132
_shelx_hkl_file
;
   0   0   2   -0.31    0.07
   0   0  -3    0.03    0.18
   0   0   3    0.12    0.18
   0   0   4  227.93    8.62
   0   0  -4  229.76    8.62
   0   0  -5    0.04    0.28
   0   0   5    0.01    0.26
   0   0  -6   57.13    2.69
   0   0   6   54.41    2.67
   0   0   7    0.49    0.40
   0   0  -7   -0.23    0.26
   0   0  -7   -0.40    0.29
   0   0  -8    0.23    0.30
   0   0  -8    0.08    0.35
   0   0  -9   -0.31    0.28
   0   0  -9    0.10    0.44
   0   0 -10   14.23    1.71
   0   0 -10   16.25    1.40
   0   0 -11   -0.10    0.38
   0   0 -11    1.32    0.80
   0   0 -12    1.83    0.94
   0   0 -12    1.22    0.57
   0   0 -13   -0.37    0.82
   0   0 -13   -0.38    0.45
   0   0 -14  168.71    7.86
   0   0 -15    0.09    0.64
   0   0 -16   -0.57    0.64
   0   0 -17   -0.43    0.63
   0   0 -18    5.51    1.73
   0   0 -19    0.77    1.28
   0   0 -20   15.04    2.71
   0   0 -21   -0.47    0.78
   0   0 -22   53.55    5.23
   0   0 -23   -1.79    1.29
   0   1   0   -0.34    0.02
   0   1   0   -0.32    0.03
   0   1  -1   -0.16    0.02
   0   1   1   -0.10    0.02
   0  -1  -1   -0.07    0.03
   0  -1   1   -0.12    0.03
   0  -1   1   -0.08    0.03
   0  -1  -2    6.77    0.45
   0   1  -3   66.94    2.86
   0   1  -3   72.34    2.68
   0   1   3   70.71    2.85
   0  -1  -3   66.17    2.83
   0  -1   3   71.87    2.89
   0   1  -4    7.15    0.77
   0   1   4    8.29    0.80
   0   1  -4    6.78    0.50
   0  -1   4    6.86    0.77
   0  -1  -4    6.99    0.73
   0   1  -5  452.80   16.09
   0   1  -5  443.39   16.41
   0   1   5  440.60   16.38
   0  -1  -5  439.57   16.38
   0  -1   5  442.46   16.42
   0   1  -6   11.26    0.75
   0   1  -6   11.22    0.99
   0   1   6   12.16    1.18
   0   1  -6    9.89    1.11
   0  -1   6   13.16    1.24
   0  -1  -6   12.11    1.15
   0   1  -7   12.81    1.28
   0   1   7   14.99    1.38
   0   1  -7   12.74    0.95
   0   1  -7   12.44    0.84
   0  -1  -7   11.75    1.22
   0  -1  -7   12.23    0.87
   0  -1   7   14.07    1.37
   0   1  -8    0.55    0.37
   0   1  -8    0.25    0.49
   0   1  -8    0.31    0.27
   0  -1  -8    0.04    0.29
   0  -1   8    1.44    0.59
   0  -1  -8    0.49    0.42
   0   1  -9  143.16    5.64
   0   1  -9  137.68    6.14
   0   1  -9  142.10    5.82
   0  -1  -9  144.71    6.19
   0   1 -10    8.14    1.03
   0   1 -10   10.32    1.48
   0   1 -10    9.30    0.99
   0  -1 -10    8.80    1.32
   0   1 -11    0.43    0.74
   0   1 -11    0.29    0.48
   0   1 -11    0.31    0.40
   0  -1 -11    0.00    0.72
   0   1 -12   -0.06    0.50
   0   1 -12    0.08    0.43
   0  -1 -12    0.31    0.75
   0   1 -13    6.64    1.36
   0   1 -13    9.71    1.32
   0  -1 -13   11.83    1.80
   0   1 -14    2.19    1.11
   0   1 -14    1.83    0.76
   0  -1 -14    3.08    1.21
   0   1 -15   10.88    1.45
   0   1 -15    8.99    1.80
   0  -1 -15    8.75    1.75
   0   1 -16   12.36    2.12
   0   1 -16   12.74    1.65
   0  -1 -16   12.76    2.14
   0   1 -17    5.95    1.52
   0  -1 -17    1.83    1.34
   0   1 -18    1.49    1.25
   0  -1 -18    0.99    1.25
   0   1 -19   19.13    2.84
   0  -1 -19    9.98    2.24
   0   1 -20    4.41    1.78
   0  -1 -20    3.73    1.76
   0   1 -21    1.79    1.39
   0  -1 -21   -0.28    0.85
   0   1 -22    0.77    1.43
   0  -1 -22    1.71    1.26
   0   1 -23    6.68    2.28
   0  -1 -23    3.27    1.93
   0   2   0  256.63    8.46
   0   2   0  212.02    8.57
   0   2   1    0.23    0.13
   0   2  -1    0.13    0.16
   0  -2  -1   -0.15    0.10
   0  -2   1   -0.35    0.09
   0  -2   1   -0.46    0.06
   0   2  -2   62.88    2.53
   0   2  -2   62.58    2.45
   0   2   2   63.46    2.49
   0  -2   2   64.69    2.54
   0  -2  -2   58.81    2.48
   0  -2   2   64.45    2.46
   0   2   3    2.86    0.41
   0   2  -3    3.13    0.35
   0   2  -3    3.04    0.46
   0  -2   3    2.92    0.33
   0  -2  -3    2.87    0.41
   0  -2   3    3.26    0.47
   0   2  -4  252.91    9.55
   0   2  -4  261.32    9.29
   0   2   4  250.19    9.50
   0  -2   4  260.05    9.58
   0  -2   4  251.97    9.28
   0  -2  -4  246.13    9.49
   0   2  -5   24.45    1.19
   0   2   5   22.56    1.41
   0   2  -5   25.34    1.39
   0   2  -5   23.47    1.46
   0  -2  -5   25.54    1.42
   0  -2   5   26.83    1.52
   0   2  -6  329.45   11.79
   0   2  -6  320.60   12.03
   0   2   6  324.61   12.17
   0   2  -6  314.64   12.18
   0  -2  -6  321.44   12.15
   0  -2   6  316.69   12.20
   0   2  -7   53.40    2.31
   0   2  -7   52.68    2.54
   0   2  -7   54.19    2.74
   0  -2   7   50.89    2.69
   0  -2  -7   54.39    2.71
   0   2  -8  270.34   10.31
   0   2  -8  282.01   10.90
   0   2  -8  280.31   10.62
   0  -2  -8  283.47   10.85
   0  -2   8  270.00   10.87
   0   2  -9   83.89    3.74
   0   2  -9   82.87    3.45
   0   2  -9   76.39    3.93
   0  -2  -9   82.27    3.99
   0   2 -10  285.07   10.85
   0   2 -10  300.64   11.63
   0   2 -10  295.01   11.21
   0  -2 -10  274.12   11.46
   0   2 -11    3.63    0.98
   0   2 -11    5.06    0.92
   0   2 -11    6.26    0.83
   0  -2 -11    5.26    1.15
   0   2 -12  101.58    4.40
   0   2 -12  103.59    5.18
   0   2 -12  106.59    4.78
   0  -2 -12  100.04    5.13
   0   2 -13   26.41    2.61
   0   2 -13   24.88    2.20
   0  -2 -13   21.94    2.42
   0   2 -14    0.83    0.80
   0   2 -14    2.00    0.79
   0  -2 -14    3.22    1.06
   0   2 -15    0.38    0.61
   0   2 -15   -0.26    0.79
   0  -2 -15    0.13    0.75
   0   2 -16   11.10    2.01
   0   2 -16   11.01    1.57
   0  -2 -16    9.94    1.89
   0   2 -17   -0.65    0.56
   0   2 -17    0.21    0.81
   0  -2 -17   -0.61    0.67
   0   2 -18   13.23    1.88
   0   2 -18   13.16    2.39
   0  -2 -18   12.80    2.23
   0   2 -19    1.05    1.25
   0  -2 -19   -0.20    0.72
   0   2 -20   -0.41    0.83
   0  -2 -20   -1.04    0.66
   0   2 -21    7.41    2.30
   0  -2 -21    9.03    2.12
   0   2 -22    7.80    2.30
   0  -2 -22    6.27    2.21
   0   2 -23    1.74    1.65
   0  -2 -23    2.14    1.74
   0   3   0    0.13    0.19
   0   3   0    0.89    0.16
   0  -3   0    0.18    0.13
   0  -3   0   -0.01    0.10
   0  -3   0   -0.08    0.15
   0   3   1    1.61    0.24
   0   3  -1    1.46    0.23
   0   3  -1    1.43    0.31
   0  -3   1    1.75    0.33
   0  -3   1    1.86    0.26
   0  -3  -1    1.61    0.37
   0  -3  -1    1.43    0.24
   0   3   2  166.99    6.21
   0   3  -2  169.12    6.26
   0   3  -2  162.57    6.25
   0  -3   2  170.20    6.27
   0  -3   2  169.99    6.25
   0  -3  -2  161.07    6.20
   0   3  -3    6.01    0.64
   0   3  -3    6.76    0.54
   0   3   3    6.52    0.64
   0  -3  -3    7.18    0.64
   0  -3   3    5.74    0.57
   0  -3   3    5.96    0.66
   0   3  -4    6.26    0.58
   0   3  -4    7.83    0.82
   0   3   4    5.08    0.62
   0   3  -4    6.69    0.76
   0  -3   4    4.81    0.67
   0  -3   4    4.84    0.52
   0  -3  -4    5.11    0.64
   0   3  -5   57.95    2.76
   0   3  -5   58.26    2.49
   0   3   5   59.12    2.72
   0   3  -5   58.93    2.72
   0  -3   5   60.98    2.81
   0  -3  -5   61.16    2.74
   0  -3   5   61.57    2.50
   0   3  -6   14.21    1.12
   0   3  -6   15.62    0.92
   0   3  -6   15.43    1.13
   0   3   6   15.38    1.15
   0  -3   6   16.38    1.23
   0  -3   6   14.18    0.91
   0  -3  -6   15.71    1.12
   0   3  -7    0.04    0.40
   0   3  -7   -0.05    0.24
   0   3  -7    0.79    0.34
   0  -3   7   -0.32    0.41
   0  -3  -7    0.27    0.44
   0   3  -8   34.06    2.14
   0   3  -8   34.51    1.71
   0   3  -8   35.61    2.01
   0  -3   8   34.11    2.16
   0  -3  -8   32.78    2.08
   0   3  -9  110.25    5.01
   0   3  -9  110.44    4.40
   0   3  -9  104.96    4.74
   0  -3  -9  105.16    4.91
   0   3 -10   -0.07    0.37
   0   3 -10    0.49    0.51
   0   3 -10   -0.55    0.41
   0  -3 -10   -0.75    0.56
   0   3 -11   14.77    1.60
   0   3 -11   13.12    1.70
   0   3 -11   14.49    1.26
   0  -3 -11   13.40    1.63
   0   3 -12   69.04    3.11
   0   3 -12   67.29    3.80
   0   3 -12   63.36    3.45
   0  -3 -12   67.90    3.85
   0   3 -13   10.00    1.43
   0   3 -13    6.06    1.44
   0  -3 -13    8.22    1.62
   0   3 -14    1.81    0.84
   0   3 -14    0.68    0.73
   0  -3 -14    0.15    0.74
   0   3 -15    0.26    0.93
   0   3 -15    0.74    0.75
   0  -3 -15    0.12    0.96
   0   3 -16    4.58    1.18
   0   3 -16    5.62    1.53
   0  -3 -16    2.85    1.33
   0   3 -17    2.03    0.94
   0   3 -17    0.83    0.84
   0  -3 -17   -0.81    1.00
   0   3 -18    3.94    1.24
   0   3 -18    5.59    1.73
   0  -3 -18    2.16    1.47
   0   3 -19   -0.91    0.59
   0   3 -19    0.33    1.17
   0  -3 -19   -0.52    1.08
   0   3 -20    0.30    1.22
   0  -3 -20   -1.02    1.21
   0   3 -21   -0.82    1.16
   0  -3 -21    2.90    1.64
   0   3 -22    3.00    1.82
   0  -3 -22    3.08    1.88
   0   4   0   41.42    1.99
   0   4   0   43.47    1.75
   0  -4   0   42.06    1.78
   0  -4   0   43.08    2.01
   0  -4   0   42.65    1.77
   0   4  -1  106.01    4.00
   0   4   1  104.49    4.34
   0   4  -1  108.64    4.23
   0   4   1  101.40    3.99
   0  -4   1  104.42    4.21
   0  -4  -1  105.56    4.02
   0  -4  -1  107.64    4.32
   0  -4   1  103.90    4.03
   0   4   2  286.71   10.77
   0   4  -2  309.30   11.28
   0   4  -2  298.98   10.92
   0   4  -2  288.84   10.82
   0  -4  -2  291.59   11.07
   0  -4   2  299.88   10.91
   0  -4  -2  287.76   10.78
   0  -4   2  294.87   10.83
   0   4  -3    4.43    0.66
   0   4  -3    4.11    0.57
   0   4  -3    4.51    0.57
   0   4   3    5.87    0.62
   0  -4  -3    5.47    0.59
   0  -4   3    4.78    0.58
   0  -4   3    4.49    0.59
   0   4  -4   12.20    0.81
   0   4   4   11.35    0.85
   0   4  -4   12.26    1.11
   0   4  -4   11.81    1.05
   0  -4   4   11.15    0.80
   0  -4   4   10.71    1.02
   0  -4  -4   11.42    0.86
   0   4  -5   14.10    1.25
   0   4   5   12.36    0.98
   0   4  -5   13.12    0.87
   0   4  -5   13.20    1.20
   0  -4   5   13.58    0.89
   0  -4   5   14.17    1.09
   0  -4  -5   14.14    1.03
   0   4  -6    4.37    0.57
   0   4  -6    3.52    0.66
   0   4  -6    2.59    0.62
   0  -4   6    1.89    0.43
   0  -4  -6    1.91    0.56
   0  -4   6    3.31    0.69
   0   4  -7  106.31    4.65
   0   4  -7  109.49    4.31
   0   4  -7  106.05    4.71
   0  -4  -7  105.36    4.65
   0  -4   7  107.09    4.31
   0  -4   7  104.38    4.73
   0   4  -8    1.19    0.55
   0   4  -8    1.32    0.42
   0   4  -8    1.18    0.55
   0  -4   8    0.63    0.48
   0  -4  -8    2.42    0.70
   0   4  -9   24.99    1.45
   0   4  -9   25.40    1.85
   0   4  -9   28.17    1.80
   0  -4  -9   24.43    1.88
   0   4 -10   10.91    1.03
   0   4 -10    7.71    1.19
   0   4 -10   10.73    1.47
   0  -4 -10   10.08    1.39
   0   4 -11   36.80    2.30
   0   4 -11   36.74    1.94
   0   4 -11   36.03    2.54
   0  -4 -11   35.20    2.50
   0   4 -12   14.84    1.71
   0   4 -12   15.40    1.90
   0  -4 -12   15.14    1.84
   0   4 -13   14.87    1.78
   0   4 -13   13.35    1.92
   0  -4 -13   17.44    2.18
   0   4 -14    0.68    0.72
   0   4 -14    0.96    0.78
   0  -4 -14    0.70    0.83
   0   4 -15    0.44    0.73
   0   4 -15   -1.14    0.79
   0  -4 -15   -0.58    0.81
   0   4 -16   17.40    2.35
   0   4 -16   12.91    1.85
   0  -4 -16   14.25    2.24
   0   4 -17   -0.54    0.71
   0   4 -17    0.44    1.01
   0  -4 -17   -0.85    0.93
   0   4 -18    5.78    1.41
   0   4 -18    2.24    1.42
   0  -4 -18    0.45    0.99
   0   4 -19   -0.01    0.84
   0   4 -19    1.00    1.25
   0  -4 -19    1.94    1.17
   0   4 -20    1.11    1.27
   0   4 -20    2.15    1.15
   0  -4 -20   -0.27    1.17
   0   4 -21   16.34    2.71
   0   4 -21   11.04    2.03
   0  -4 -21   16.26    2.90
   0   4 -22    4.74    1.88
   0  -4 -22    5.06    1.94
   0   5   0    0.28    0.20
   0   5   0    0.34    0.26
   0  -5   0   -0.29    0.19
   0  -5   0    0.49    0.46
   0  -5   0    0.29    0.21
   0   5  -1   29.11    1.63
   0   5  -1   29.82    1.37
   0   5   1   27.94    1.44
   0   5   1   32.21    1.39
   0   5  -1   29.00    1.57
   0  -5  -1   32.28    1.43
   0  -5  -1   30.89    1.75
   0  -5   1   29.76    1.41
   0  -5   1   31.95    1.67
   0   5   2  174.51    6.32
   0   5   2  171.70    6.29
   0   5  -2  162.84    6.31
   0   5  -2  151.88    6.49
   0   5  -2  162.77    6.35
   0   5  -2  171.69    6.60
   0  -5   2  161.48    6.50
   0  -5   2  168.76    6.37
   0  -5  -2  169.80    6.70
   0  -5  -2  177.17    6.35
   0   5  -3   16.95    1.07
   0   5  -3   17.96    1.20
   0   5   3   18.90    1.07
   0   5  -3   18.39    1.14
   0  -5   3   16.44    1.08
   0  -5   3   19.68    1.17
   0  -5  -3   17.52    1.32
   0  -5  -3   19.01    1.08
   0   5  -4   35.33    1.93
   0   5  -4   35.02    1.81
   0   5  -4   34.47    1.73
   0   5   4   33.45    1.73
   0  -5   4   34.55    1.83
   0  -5   4   32.51    1.73
   0  -5  -4   35.79    1.76
   0   5  -5    2.35    0.50
   0   5   5    1.83    0.50
   0   5  -5    1.53    0.49
   0   5  -5    2.91    0.60
   0  -5  -5    2.56    0.54
   0  -5   5    2.21    0.57
   0  -5   5    2.44    0.51
   0   5  -6    0.66    0.35
   0   5  -6    1.46    0.53
   0   5  -6    1.02    0.48
   0  -5  -6    0.54    0.35
   0  -5   6    0.17    0.36
   0  -5   6    0.99    0.50
   0   5  -7    8.67    1.12
   0   5  -7    8.25    1.11
   0   5  -7    7.84    0.83
   0  -5   7    8.01    0.85
   0  -5  -7    6.46    0.98
   0  -5   7    8.09    1.13
   0   5  -8    1.14    0.64
   0   5  -8    1.84    0.50
   0   5  -8    3.48    0.84
   0  -5   8    1.51    0.50
   0  -5  -8    0.81    0.60
   0  -5   8    2.06    0.75
   0   5  -9   12.34    1.50
   0   5  -9    9.29    1.32
   0   5  -9   11.56    1.07
   0  -5  -9    6.76    1.16
   0  -5   9   11.23    1.07
   0   5 -10    1.87    0.66
   0   5 -10    1.36    0.77
   0   5 -10    0.77    0.45
   0  -5 -10    2.23    0.80
   0   5 -11    7.09    1.25
   0   5 -11    6.65    0.88
   0   5 -11    8.14    1.40
   0  -5 -11    7.60    1.39
   0   5 -12   66.48    3.67
   0   5 -12   67.89    3.87
   0  -5 -12   68.01    3.89
   0   5 -13   54.96    3.23
   0   5 -13   50.95    3.35
   0  -5 -13   58.29    3.58
   0   5 -14    0.45    0.72
   0   5 -14   -0.26    0.84
   0  -5 -14   -0.59    0.78
   0   5 -15    5.70    1.32
   0   5 -15    6.79    1.44
   0  -5 -15    7.03    1.56
   0   5 -16   11.79    1.84
   0   5 -16    6.24    1.65
   0  -5 -16   11.05    1.99
   0   5 -17   17.12    2.30
   0   5 -17   20.19    2.61
   0  -5 -17   15.22    2.34
   0   5 -18    0.42    0.88
   0   5 -18    2.83    1.34
   0  -5 -18   -0.35    1.15
   0   5 -19    1.12    1.04
   0   5 -19   -0.35    1.19
   0  -5 -19   -1.18    1.07
   0   5 -20    7.13    1.70
   0   5 -20    5.10    1.79
   0  -5 -20    9.06    2.25
   0  -5 -20    7.64    1.71
   0   5 -21    3.79    1.68
   0   5 -21    1.49    1.15
   0  -5 -21    1.58    1.59
   0   5 -22    1.87    1.41
   0   5 -22    0.37    1.00
   0  -5 -22    4.02    1.94
   0   6   0    2.27    0.35
   0   6   0    1.71    0.47
   0  -6   0    1.80    0.60
   0  -6   0    2.18    0.38
   0  -6   0    2.10    0.40
   0   6   1   46.73    2.04
   0   6  -1   49.44    2.19
   0   6   1   49.36    2.28
   0   6  -1   51.78    2.38
   0   6  -1   47.51    2.03
   0   6   1   46.58    2.05
   0   6  -1   48.24    2.39
   0  -6  -1   47.69    2.09
   0  -6   1   46.21    2.09
   0  -6  -1   47.39    2.48
   0  -6   1   45.82    2.37
   0   6   2   29.40    1.57
   0   6  -2   31.43    1.72
   0   6   2   30.90    1.47
   0   6  -2   29.45    1.69
   0   6   2   29.84    1.43
   0   6  -2   30.88    1.46
   0   6  -2   30.21    1.51
   0  -6  -2   29.11    1.79
   0  -6   2   29.85    1.50
   0  -6   2   27.34    1.67
   0  -6  -2   30.99    1.51
   0   6  -3   -0.01    0.27
   0   6   3    0.17    0.28
   0   6  -3    0.18    0.30
   0   6  -3   -0.09    0.24
   0   6   3   -0.29    0.16
   0  -6  -3    0.53    0.49
   0  -6   3    0.24    0.38
   0  -6   3    0.25    0.30
   0  -6  -3    0.37    0.28
   0   6  -4   33.53    1.84
   0   6  -4   34.53    1.99
   0   6   4   34.69    1.78
   0   6  -4   34.91    1.86
   0  -6   4   35.84    1.87
   0  -6  -4   38.30    2.15
   0  -6  -4   35.74    1.82
   0  -6   4   35.42    1.88
   0   6  -5   26.57    1.68
   0   6  -5   34.32    1.71
   0   6  -5   30.25    1.86
   0  -6  -5   27.77    1.64
   0  -6   5   28.92    1.65
   0  -6   5   26.37    1.69
   0   6  -6    1.56    0.56
   0   6  -6    0.47    0.50
   0   6  -6    1.36    0.48
   0  -6  -6    1.35    0.54
   0  -6   6    1.66    0.54
   0  -6   6    1.90    0.64
   0   6  -7   31.20    2.07
   0   6  -7   31.94    2.01
   0   6  -7   33.18    1.78
   0  -6  -7   29.94    1.93
   0  -6   7   33.50    2.08
   0  -6   7   31.82    1.77
   0   6  -8   12.18    1.44
   0   6  -8   13.43    1.19
   0   6  -8    8.45    1.25
   0  -6   8   12.41    1.15
   0  -6   8   15.40    1.63
   0  -6  -8   11.85    1.34
   0   6  -9    0.01    0.52
   0   6  -9    0.01    0.36
   0   6  -9   -0.24    0.54
   0  -6   9    0.01    0.59
   0  -6   9   -0.56    0.38
   0  -6  -9   -0.92    0.48
   0   6 -10    5.36    0.79
   0   6 -10    4.61    1.05
   0   6 -10    5.40    1.07
   0  -6  10    4.30    0.75
   0  -6 -10    4.12    1.01
   0   6 -11   70.51    3.80
   0   6 -11   67.66    3.74
   0  -6 -11   70.21    3.82
   0   6 -12   26.12    2.48
   0   6 -12   30.55    2.81
   0  -6 -12   32.92    2.48
   0   6 -13    1.54    0.87
   0   6 -13    1.30    0.97
   0  -6 -13    2.75    1.15
   0   6 -14    1.18    0.77
   0   6 -14    0.22    0.59
   0  -6 -14   -0.08    0.86
   0   6 -15    5.57    1.48
   0   6 -15    5.70    1.36
   0  -6 -15    6.52    1.47
   0   6 -16    4.85    1.39
   0   6 -16    2.86    1.09
   0  -6 -16    5.68    1.60
   0   6 -17   -0.16    0.87
   0   6 -17    1.11    1.11
   0  -6 -17    1.49    1.00
   0   6 -18   14.08    2.26
   0   6 -18   13.01    2.14
   0  -6 -18   15.82    2.59
   0  -6 -18   11.58    2.13
   0   6 -19   10.32    1.95
   0   6 -19    9.88    2.11
   0  -6 -19   10.31    1.94
   0  -6 -19   16.36    2.78
   0   6 -20    0.03    0.97
   0   6 -20   -0.10    0.79
   0  -6 -20    1.76    1.22
   0  -6 -20    1.42    1.24
   0   6 -21   12.71    2.28
   0   6 -21   10.09    2.37
   0  -6 -21   12.76    2.70
   0   6 -22    0.60    1.02
   0  -6 -22    2.57    1.80
   0   7   0   -0.22    0.17
   0   7   0   -0.10    0.31
   0  -7   0    0.16    0.27
   0  -7   0    0.16    0.24
   0  -7   0   -0.02    0.36
   0   7   1    7.76    0.92
   0   7  -1    9.06    0.65
   0   7  -1   10.54    1.06
   0   7   1    9.64    0.75
   0   7   1    7.81    0.71
   0   7  -1    8.83    1.08
   0  -7   1    8.17    0.77
   0  -7   1    8.71    1.07
   0  -7  -1    6.90    0.72
   0  -7  -1    9.67    1.15
   0   7   2   76.50    3.29
   0   7   2   77.57    3.52
   0   7   2   85.20    3.35
   0   7  -2   80.38    3.39
   0   7  -2   85.22    3.34
   0   7  -2   82.63    3.70
   0   7  -2   82.57    3.72
   0  -7   2   79.31    3.69
   0  -7  -2   83.46    3.90
   0  -7   2   81.28    3.41
   0  -7  -2   81.74    3.39
   0   7  -3    6.65    0.77
   0   7  -3    7.77    0.97
   0   7   3    7.33    0.71
   0   7  -3    5.78    0.90
   0   7   3    6.25    0.80
   0   7  -3    6.44    0.72
   0   7   3    7.46    0.76
   0  -7  -3    5.36    0.71
   0  -7  -3    6.97    1.13
   0  -7   3    7.75    0.98
   0  -7   3    5.75    0.72
   0   7   4   97.19    3.94
   0   7  -4   95.99    4.35
   0   7  -4   91.76    4.17
   0   7  -4   96.28    4.08
   0  -7  -4   96.62    4.51
   0  -7   4   98.11    4.11
   0  -7   4   90.84    4.14
   0  -7  -4   98.24    4.05
   0   7  -5   50.36    2.45
   0   7  -5   46.09    2.41
   0   7  -5   45.83    2.61
   0  -7   5   49.47    2.47
   0  -7   5   47.06    2.44
   0  -7  -5   47.17    2.38
   0  -7  -5   45.26    2.69
   0   7  -6    1.06    0.55
   0   7  -6    1.47    0.55
   0   7  -6    1.14    0.61
   0  -7  -6    1.17    0.53
   0  -7  -6    2.07    0.84
   0  -7   6    1.30    0.58
   0  -7   6    1.10    0.56
   0   7  -7   27.77    1.85
   0   7  -7   24.71    1.62
   0   7  -7   27.47    1.96
   0  -7  -7   28.24    1.82
   0  -7   7   29.38    1.94
   0  -7   7   27.01    1.69
   0   7  -8   22.82    1.55
   0   7  -8   24.08    1.84
   0   7  -8   25.50    1.83
   0  -7   8   28.21    1.97
   0  -7   8   26.26    1.65
   0  -7  -8   26.67    1.84
   0   7  -9   48.45    2.86
   0   7  -9   46.78    2.59
   0   7  -9   44.37    2.70
   0  -7   9   42.95    2.76
   0  -7   9   47.88    2.40
   0  -7  -9   43.21    2.66
   0   7 -10   12.91    1.61
   0   7 -10   11.93    1.63
   0   7 -10   11.97    1.24
   0  -7 -10   11.35    1.51
   0  -7  10   10.16    1.18
   0   7 -11    0.13    0.70
   0   7 -11    1.41    0.78
   0  -7  11   -0.41    0.45
   0  -7 -11    0.93    0.81
   0   7 -12    2.46    0.89
   0   7 -12    1.87    0.95
   0  -7 -12    2.34    0.88
   0   7 -13   20.80    2.37
   0   7 -13   15.40    2.06
   0  -7 -13   17.82    2.13
   0   7 -14    2.68    1.04
   0   7 -14    1.16    0.87
   0  -7 -14    2.83    1.08
   0   7 -15    8.05    1.56
   0   7 -15    7.38    1.59
   0  -7 -15   12.12    2.05
   0   7 -16    5.15    1.44
   0   7 -16    3.36    1.26
   0  -7 -16    5.26    1.49
   0  -7 -16    1.66    1.22
   0   7 -17    8.21    1.90
   0   7 -17    7.71    1.68
   0  -7 -17    3.96    1.34
   0  -7 -17    8.55    1.84
   0   7 -18    4.49    1.47
   0   7 -18    4.51    1.57
   0  -7 -18    1.96    1.31
   0  -7 -18    6.09    1.77
   0   7 -19   -0.81    0.94
   0   7 -19   -0.02    0.93
   0  -7 -19   -0.78    1.04
   0  -7 -19    0.07    0.83
   0   7 -20    4.48    1.69
   0   7 -20    2.07    1.33
   0  -7 -20    3.45    1.37
   0  -7 -20    0.86    1.44
   0   7 -21    0.05    1.16
   0  -7 -21    0.42    1.46
   0  -7 -21    0.42    1.24
   0   8   0   66.15    3.19
   0   8   0   67.88    2.80
   0  -8   0   68.98    2.95
   0  -8   0   67.82    3.39
   0  -8   0   65.10    2.88
   0   8  -1   23.65    1.21
   0   8  -1   20.39    1.44
   0   8   1   20.93    1.46
   0   8   1   22.49    1.33
   0   8   1   21.96    1.19
   0   8  -1   21.71    1.54
   0  -8  -1   22.78    1.67
   0  -8   1   20.21    1.24
   0  -8  -1   21.77    1.29
   0  -8   1   22.49    1.60
   0   8  -2  163.44    6.33
   0   8   2  164.07    6.56
   0   8  -2  168.82    6.26
   0   8  -2  157.52    6.70
   0   8   2  159.58    6.23
   0   8   2  170.78    6.46
   0  -8  -2  155.15    6.31
   0  -8   2  154.35    6.70
   0  -8   2  164.50    6.36
   0  -8  -2  164.03    6.94
   0   8  -3   54.15    2.49
   0   8   3   50.26    2.37
   0   8  -3   50.05    2.78
   0   8   3   57.68    2.65
   0  -8   3   52.33    2.49
   0  -8  -3   50.07    2.46
   0  -8  -3   58.44    3.05
   0  -8   3   52.63    2.77
   0   8   4   87.50    3.78
   0   8   4   85.07    3.60
   0   8  -4   85.46    4.07
   0   8  -4   87.59    3.75
   0  -8  -4   85.98    3.73
   0  -8  -4   85.46    4.22
   0  -8   4   80.67    3.89
   0  -8   4   84.50    3.76
   0   8   5    0.66    0.37
   0   8  -5    0.13    0.42
   0   8  -5    1.84    0.72
   0  -8   5    1.19    0.50
   0  -8   5    1.08    0.60
   0  -8  -5    0.37    0.48
   0  -8  -5   -0.12    0.64
   0   8  -6   12.66    1.32
   0   8  -6   15.95    1.67
   0  -8  -6   12.67    1.62
   0  -8   6   13.04    1.38
   0  -8   6   15.70    1.45
   0  -8  -6   11.48    1.24
   0   8  -7   11.79    1.55
   0   8  -7   13.71    1.41
   0  -8   7   12.67    1.30
   0  -8  -7   11.42    1.57
   0  -8  -7   11.50    1.31
   0  -8   7   12.02    1.39
   0   8  -8    1.71    0.75
   0   8  -8    1.43    0.69
   0  -8  -8    0.60    0.58
   0  -8   8    0.67    0.62
   0  -8   8    2.79    0.80
   0  -8  -8    0.73    0.84
   0   8  -9    2.59    0.77
   0   8  -9    0.86    0.73
   0  -8  -9    1.13    0.95
   0  -8  -9    1.43    0.75
   0  -8   9    1.45    0.65
   0   8 -10    7.24    1.27
   0   8 -10    9.49    1.48
   0  -8 -10    7.33    1.52
   0  -8 -10    7.40    1.29
   0  -8  10    7.63    1.07
   0   8 -11   91.16    4.70
   0   8 -11   86.93    4.56
   0  -8 -11   88.43    4.57
   0  -8 -11   88.13    4.86
   0  -8  11   89.79    4.08
   0   8 -12    0.76    0.81
   0   8 -12   -0.61    0.57
   0  -8 -12    0.10    0.76
   0  -8 -12    0.08    0.88
   0   8 -13    6.84    1.42
   0   8 -13    8.33    1.48
   0  -8 -13   11.37    1.77
   0  -8 -13    5.22    1.48
   0   8 -14    1.58    0.94
   0   8 -14    1.13    0.89
   0  -8 -14    2.02    1.09
   0  -8 -14    0.32    0.73
   0   8 -15    3.54    1.20
   0   8 -15    4.30    1.20
   0  -8 -15    4.47    1.42
   0  -8 -15    4.68    1.41
   0   8 -16   11.54    1.98
   0   8 -16   12.73    2.10
   0  -8 -16   14.52    2.28
   0  -8 -16    8.16    1.75
   0   8 -17    1.43    1.06
   0   8 -17    0.09    0.99
   0  -8 -17   -1.50    0.83
   0  -8 -17   -0.11    0.90
   0   8 -18    8.80    1.83
   0   8 -18    9.81    1.96
   0  -8 -18   16.12    2.47
   0  -8 -18    8.27    1.96
   0   8 -19    0.99    1.22
   0  -8 -19    0.78    1.31
   0  -8 -19    1.73    1.22
   0   8 -20    4.40    1.67
   0  -8 -20    5.16    1.84
   0  -8 -20    7.20    2.10
   0   8 -21   -1.20    0.90
   0  -8 -21   -1.34    1.29
   0  -8 -21    0.89    1.39
   0   9   0    1.03    0.53
   0  -9   0    0.27    0.65
   0  -9   0   -0.20    0.26
   0   9  -1   -0.51    0.42
   0   9   1   -0.32    0.39
   0  -9  -1    0.27    0.39
   0  -9   1    0.99    0.59
   0  -9   1   -0.15    0.28
   0  -9  -1   -0.31    0.61
   0   9   2   23.59    1.31
   0   9   2   22.89    1.57
   0   9  -2   20.95    1.61
   0   9  -2   25.14    1.53
   0  -9   2   22.42    1.40
   0  -9  -2   25.45    1.89
   0  -9  -2   24.12    1.44
   0  -9   2   20.19    1.90
   0   9   3   28.86    1.52
   0   9   3   27.66    1.75
   0   9  -3   24.58    1.82
   0   9  -3   26.89    1.59
   0  -9   3   28.67    1.65
   0  -9  -3   26.19    2.04
   0  -9  -3   28.54    1.64
   0  -9   3   28.30    1.95
   0   9   4   96.90    3.95
   0   9  -4   98.44    4.10
   0   9   4   94.86    4.17
   0   9  -4   90.12    4.43
   0  -9  -4   92.73    4.05
   0  -9   4   96.27    4.12
   0  -9   4   88.47    4.30
   0  -9  -4   84.96    4.56
   0   9   5   16.59    1.30
   0   9  -5   17.40    1.78
   0   9   5   16.67    1.16
   0   9  -5   16.92    1.28
   0  -9  -5   16.03    1.28
   0  -9   5   18.99    1.74
   0  -9   5   16.84    1.35
   0  -9  -5   16.88    1.92
   0   9   6    0.21    0.38
   0   9  -6   -0.49    0.42
   0   9   6    0.11    0.37
   0   9  -6    0.25    0.57
   0  -9  -6   -0.14    0.43
   0  -9   6    0.36    0.62
   0  -9   6    0.88    0.60
   0  -9  -6    1.65    0.92
   0   9  -7   36.76    2.25
   0   9  -7   34.29    2.45
   0  -9  -7   34.93    2.67
   0  -9   7   37.87    2.31
   0  -9   7   41.03    2.40
   0  -9  -7   39.38    2.29
   0   9  -8    0.76    0.77
   0   9  -8    0.89    0.59
   0  -9  -8   -0.05    0.58
   0  -9  -8    0.41    0.93
   0  -9   8    1.33    0.71
   0  -9   8    3.76    0.91
   0   9  -9   22.88    2.07
   0   9  -9   16.98    1.98
   0  -9   9   19.66    1.78
   0  -9   9   20.47    2.16
   0  -9  -9   23.79    2.52
   0  -9  -9   20.19    1.98
   0   9 -10   22.35    2.35
   0   9 -10   22.97    2.20
   0  -9  10   21.44    1.67
   0  -9 -10   18.25    2.32
   0  -9 -10   25.12    2.26
   0   9 -11    0.43    0.83
   0   9 -11    0.05    0.63
   0  -9  11    0.51    0.61
   0  -9 -11    1.56    0.86
   0  -9 -11   -1.44    0.71
   0   9 -12   11.50    1.78
   0   9 -12   10.31    1.65
   0  -9 -12   12.42    1.97
   0  -9  12   11.57    1.34
   0  -9 -12   11.41    1.71
   0   9 -13   -0.01    0.80
   0   9 -13    0.74    0.76
   0  -9 -13    0.45    0.99
   0  -9 -13    1.36    0.96
   0   9 -14   13.65    1.97
   0   9 -14   16.05    2.23
   0  -9 -14   15.44    2.17
   0  -9 -14   12.68    2.12
   0   9 -15   15.20    2.18
   0   9 -15   11.68    2.04
   0  -9 -15   11.26    2.14
   0  -9 -15   13.81    2.19
   0   9 -16    1.72    1.06
   0   9 -16    2.96    1.20
   0  -9 -16    3.77    1.38
   0  -9 -16    3.19    1.47
   0   9 -17   -0.22    0.84
   0  -9 -17    0.02    1.21
   0  -9 -17    2.18    1.24
   0   9 -18    2.34    1.30
   0  -9 -18    3.96    1.62
   0  -9 -18    0.40    1.04
   0   9 -19   -0.18    0.99
   0  -9 -19    0.05    1.23
   0  -9 -19   -1.03    0.94
   0   9 -20    8.87    2.14
   0  -9 -20    5.45    1.88
   0  -9 -20    7.76    2.11
   0  10   0    2.55    0.69
   0 -10   0    2.36    0.53
   0 -10   0    2.87    0.88
   0  10   1    8.14    1.13
   0  10  -1    7.28    1.14
   0 -10  -1    6.52    1.25
   0 -10   1    7.30    1.19
   0 -10   1    6.88    0.83
   0 -10  -1    7.89    0.94
   0  10   2   11.94    1.14
   0  10  -2   12.16    1.52
   0  10   2   13.68    1.47
   0 -10   2    9.43    1.43
   0 -10  -2   11.84    1.58
   0 -10  -2   12.61    1.16
   0 -10   2   12.94    1.18
   0  10  -3   49.77    2.82
   0  10   3   44.88    2.52
   0  10   3   49.43    2.26
   0  10  -3   46.59    2.32
   0 -10   3   47.81    2.40
   0 -10  -3   39.78    2.79
   0 -10  -3   47.12    2.36
   0 -10   3   44.46    2.73
   0  10  -4   18.63    1.87
   0  10   4   18.93    1.69
   0  10   4   18.43    1.24
   0  10  -4   18.05    1.35
   0 -10   4   22.16    1.99
   0 -10   4   20.03    1.40
   0 -10  -4   22.92    2.30
   0 -10  -4   18.90    1.41
   0  10   5   49.22    2.58
   0  10   5   44.47    2.33
   0  10  -5   48.47    2.51
   0  10  -5   43.58    2.83
   0 -10  -5   41.94    3.04
   0 -10   5   52.05    2.59
   0 -10  -5   49.07    2.57
   0 -10   5   48.11    2.79
   0  10   6    8.12    1.06
   0  10  -6    8.48    1.36
   0  10   6    7.47    0.96
   0  10  -6    7.33    1.05
   0 -10   6    7.91    1.27
   0 -10  -6    7.41    1.08
   0 -10   6    9.95    1.22
   0 -10  -6    9.19    1.66
   0  10  -7   61.88    3.60
   0  10   7   61.39    3.06
   0  10  -7   61.81    3.23
   0  10   7   63.05    3.14
   0 -10   7   66.24    3.35
   0 -10  -7   58.83    3.81
   0 -10   7   65.28    3.34
   0 -10  -7   65.12    3.31
   0  10  -8   48.77    2.75
   0  10  -8   45.26    3.04
   0 -10   8   48.10    2.74
   0 -10  -8   39.38    3.15
   0 -10   8   48.65    2.84
   0 -10  -8   52.79    2.86
   0  10  -9   35.02    2.62
   0  10  -9   41.03    2.57
   0 -10   9   41.45    2.45
   0 -10  -9   39.04    2.54
   0 -10  -9   34.89    2.80
   0  10 -10   90.61    4.82
   0  10 -10   93.38    4.58
   0 -10 -10   95.72    5.17
   0 -10 -10   85.45    4.48
   0 -10  10   85.98    4.22
   0  10 -11    0.00    0.71
   0  10 -11   -0.07    0.76
   0 -10 -11    0.43    0.98
   0 -10 -11    0.12    0.72
   0 -10  11    1.28    0.70
   0  10 -12   22.49    2.34
   0  10 -12   18.42    2.32
   0 -10 -12   22.49    2.36
   0 -10 -12   22.84    2.78
   0 -10  12   19.74    1.84
   0  10 -13    3.70    1.25
   0  10 -13    4.71    1.25
   0 -10  13    4.49    0.95
   0 -10 -13    4.01    1.27
   0 -10 -13    2.06    1.20
   0  10 -14   12.26    1.87
   0  10 -14    9.84    1.90
   0 -10 -14   11.44    2.14
   0 -10 -14   12.28    2.00
   0  10 -15    7.98    1.68
   0 -10 -15   10.16    2.09
   0 -10 -15    6.24    1.61
   0  10 -16    1.21    0.93
   0 -10 -16    1.32    1.12
   0 -10 -16   -0.01    1.11
   0  10 -17   13.13    2.18
   0 -10 -17    7.97    2.00
   0 -10 -17   12.00    2.24
   0  10 -18   -0.46    0.94
   0 -10 -18    1.01    1.32
   0 -10 -18   -1.41    0.98
   0  10 -19    5.50    1.74
   0 -10 -19    5.16    1.93
   0 -10 -19    4.89    1.85
   0  10 -20    7.04    2.06
   0 -10 -20    5.87    2.00
   0 -10 -20    6.63    1.84
   0  11   0    0.25    0.53
   0 -11   0    0.67    0.87
   0  11   1   16.88    1.71
   0  11  -1   13.85    1.61
   0 -11   1   13.55    1.24
   0 -11  -1   17.01    1.29
   0 -11  -1   16.22    1.98
   0 -11   1   16.17    1.85
   0  11  -2   45.65    2.75
   0  11   2   41.96    2.54
   0 -11   2   42.22    2.28
   0 -11  -2   45.67    2.35
   0 -11  -2   43.00    2.98
   0 -11   2   46.76    2.90
   0  11   3    2.95    0.80
   0  11  -3    3.02    0.84
   0  11   3    3.97    0.71
   0 -11  -3    1.38    0.58
   0 -11   3    2.30    0.64
   0 -11  -3    2.69    1.13
   0 -11   3    2.19    0.93
   0  11  -4   50.34    3.12
   0  11   4   54.19    2.92
   0  11  -4   52.37    2.65
   0  11   4   52.71    2.55
   0 -11  -4   57.47    3.45
   0 -11   4   58.11    3.21
   0 -11  -4   52.39    2.73
   0 -11   4   51.12    2.73
   0  11   5   -0.16    0.32
   0  11   5    0.10    0.49
   0  11  -5    0.03    0.49
   0  11  -5    0.49    0.74
   0 -11  -5    0.31    0.94
   0 -11   5    0.18    0.50
   0 -11   5    0.02    0.73
   0 -11  -5   -1.34    0.42
   0  11  -6   24.75    2.36
   0  11   6   26.42    1.68
   0  11   6   28.46    1.88
   0  11  -6   28.64    1.86
   0 -11   6   23.17    1.81
   0 -11  -6   25.51    1.87
   0 -11   6   25.73    2.08
   0 -11  -6   24.85    2.66
   0  11  -7    0.78    0.80
   0  11  -7    2.34    0.78
   0  11   7    1.46    0.64
   0  11   7    1.66    0.55
   0 -11  -7    1.78    0.80
   0 -11  -7    0.63    1.02
   0 -11   7    1.02    0.81
   0  11  -8    1.50    0.95
   0  11   8    2.02    0.65
   0  11  -8    1.07    0.63
   0  11   8    0.43    0.51
   0 -11   8    1.28    0.84
   0 -11  -8    0.62    0.66
   0 -11  -8    1.97    1.16
   0  11  -9    1.70    0.72
   0  11  -9    1.57    0.99
   0  11   9    0.97    0.53
   0  11   9    0.72    0.55
   0 -11  -9    0.51    0.97
   0 -11   9    1.86    0.86
   0 -11  -9    1.77    0.78
   0  11 -10    5.09    1.08
   0  11 -10    6.62    1.34
   0 -11 -10    4.61    1.40
   0 -11  10    4.60    1.04
   0 -11 -10    3.54    1.06
   0  11 -11    0.45    0.64
   0  11 -11   -0.53    0.50
   0 -11 -11    0.60    0.80
   0 -11  11    1.05    0.72
   0 -11 -11    0.44    1.08
   0  11 -12    0.35    0.90
   0  11 -12    0.53    0.71
   0 -11 -12    1.47    0.92
   0 -11 -12    0.98    1.15
   0 -11  12    1.90    0.82
   0  11 -13    2.84    1.25
   0 -11 -13    2.83    1.17
   0 -11 -13    3.91    1.50
   0  11 -14    0.73    1.01
   0 -11 -14   -1.33    0.98
   0 -11 -14   -0.10    0.95
   0  11 -15   20.23    2.64
   0 -11 -15   17.83    2.68
   0 -11 -15   19.24    2.55
   0  11 -16    6.50    1.77
   0 -11 -16    5.44    1.61
   0 -11 -16    5.14    1.78
   0  11 -17    1.51    1.18
   0 -11 -17   -0.92    0.88
   0 -11 -17    0.91    1.22
   0  11 -18    3.21    1.51
   0 -11 -18    0.93    1.29
   0 -11 -18    2.35    1.46
   0  11 -19    1.26    1.36
   0 -11 -19    1.08    1.41
   0 -11 -19    3.95    1.73
   0  12   0   20.50    2.05
   0 -12   0   18.26    2.17
   0  12   1   77.45    3.92
   0  12  -1   73.54    3.95
   0 -12   1   72.93    4.18
   0 -12  -1   75.68    4.31
   0 -12   1   76.61    3.46
   0  12   2   25.09    2.22
   0  12  -2   22.35    2.25
   0 -12   2   24.62    2.40
   0 -12   2   25.45    1.64
   0 -12  -2   24.12    1.70
   0 -12  -2   21.45    2.51
   0  12   3   75.94    3.77
   0  12  -3   71.38    3.93
   0 -12  -3   68.36    4.19
   0 -12   3   68.79    3.39
   0 -12  -3   69.08    3.41
   0 -12   3   79.03    4.09
   0  12   4   12.21    1.15
   0  12   4   10.36    1.37
   0  12  -4   12.75    1.72
   0 -12   4   13.42    1.77
   0 -12  -4   10.85    1.76
   0 -12  -4   10.14    1.27
   0 -12   4   12.34    2.00
   0  12  -5   27.24    2.57
   0  12  -5   25.04    1.67
   0  12   5   22.53    2.08
   0  12   5   26.62    1.63
   0 -12   5   29.50    2.28
   0 -12  -5   27.29    1.87
   0 -12  -5   23.24    2.65
   0  12  -6   10.01    1.20
   0  12   6    9.10    1.23
   0  12  -6    6.00    1.36
   0  12   6    9.68    1.12
   0 -12  -6    6.58    1.15
   0 -12   6    6.76    1.39
   0 -12  -6    6.17    1.62
   0  12  -7   -0.18    0.70
   0  12   7    1.07    0.55
   0  12   7    0.16    0.51
   0  12  -7   -1.08    0.38
   0 -12  -7    0.50    0.68
   0 -12   7    0.01    0.75
   0 -12  -7    0.12    0.94
   0  12  -8   -0.88    0.60
   0  12  -8    0.64    0.56
   0  12   8    0.51    0.50
   0  12   8   -0.41    0.42
   0 -12  -8   -0.24    0.63
   0 -12  -8    0.02    0.92
   0 -12   8    0.29    0.80
   0  12  -9   31.29    3.01
   0  12   9   26.61    1.92
   0  12   9   29.76    1.97
   0 -12   9   28.67    2.20
   0 -12  -9   25.46    2.93
   0 -12  -9   30.72    2.30
   0  12  10    6.13    1.04
   0  12 -10    6.27    1.49
   0 -12  10    5.78    1.17
   0 -12 -10    4.28    1.50
   0 -12 -10    7.16    1.41
   0  12 -11   33.89    3.23
   0  12  11   33.74    2.18
   0 -12 -11   35.04    2.62
   0 -12 -11   31.43    3.48
   0 -12  11   36.55    2.46
   0  12 -12   -0.05    0.90
   0 -12  12    0.90    1.03
   0 -12 -12    1.30    0.94
   0 -12 -12    1.08    1.13
   0  12 -13   20.90    2.64
   0 -12 -13   20.53    2.46
   0 -12 -13   21.21    3.03
   0  12 -14    1.98    1.28
   0 -12 -14    1.10    1.08
   0 -12 -14   -0.73    1.09
   0  12 -15    0.72    1.13
   0 -12 -15   -1.18    1.01
   0 -12 -15    1.90    1.15
   0  12 -16    4.84    1.61
   0 -12 -16    4.71    1.65
   0 -12 -16    4.43    1.72
   0  12 -17    1.31    1.29
   0 -12 -17    4.12    1.79
   0 -12 -17    1.84    1.50
   0  12 -18    4.50    1.69
   0 -12 -18    2.32    1.39
   0 -12 -18    3.62    1.82
   0  13   0    0.19    0.72
   0 -13   0    0.02    0.68
   0  13   1   -0.22    0.59
   0  13  -1    0.40    0.69
   0 -13  -1    0.00    0.98
   0 -13   1    0.44    0.93
   0  13  -2   41.28    2.89
   0  13   2   47.17    2.85
   0 -13  -2   45.04    3.28
   0 -13  -2   44.77    2.52
   0 -13   2   47.19    3.09
   0  13  -3    4.36    1.19
   0  13   3    5.75    1.11
   0 -13   3    7.77    1.46
   0 -13  -3    3.47    0.84
   0 -13  -3    4.98    1.30
   0  13   4    5.14    1.06
   0  13  -4    2.58    1.10
   0 -13  -4    5.59    1.53
   0 -13  -4    3.69    0.90
   0 -13   4    6.00    1.35
   0  13   5    0.89    0.66
   0  13  -5    1.45    0.94
   0 -13   5    1.55    1.07
   0 -13  -5    0.97    0.69
   0 -13  -5   -0.47    0.89
   0  13  -6    4.54    1.26
   0  13   6    4.55    0.98
   0 -13   6    3.96    1.19
   0 -13  -6    6.64    1.14
   0 -13  -6    5.90    1.64
   0  13  -7    0.15    0.79
   0  13   7    0.41    0.61
   0 -13  -7    0.13    0.68
   0 -13  -7    3.93    1.45
   0 -13   7    1.87    1.02
   0  13  -8   -1.26    0.57
   0  13   8   -0.88    0.44
   0 -13  -8   -0.14    0.71
   0 -13  -8    0.29    1.04
   0 -13   8    0.66    0.80
   0  13  -9    1.77    1.01
   0  13   9    0.83    0.60
   0 -13  -9    0.63    0.76
   0 -13  -9    3.19    1.20
   0 -13   9    2.00    1.01
   0  13 -10    2.01    1.19
   0  13  10    0.37    0.63
   0 -13 -10    2.86    1.41
   0 -13 -10    0.08    0.82
   0 -13  10    1.67    0.88
   0  13  11    2.40    0.81
   0  13 -11    2.33    1.22
   0 -13  11    2.06    0.98
   0 -13 -11    1.50    1.50
   0 -13 -11    2.66    1.20
   0  13 -12    6.33    1.61
   0 -13 -12    5.03    1.40
   0 -13 -12    3.66    1.63
   0  13 -13    1.91    1.17
   0 -13 -13    0.69    0.95
   0 -13 -13    0.39    1.13
   0  13 -14    2.01    1.21
   0 -13 -14    0.49    1.19
   0 -13 -14    0.10    0.94
   0  13 -15    0.34    1.05
   0 -13 -15    0.64    1.10
   0 -13 -15    2.99    1.56
   0  13 -16    1.14    1.12
   0 -13 -16    1.32    1.46
   0 -13 -16    1.69    1.46
   0  13 -17    3.73    1.61
   0 -13 -17    3.57    1.79
   0 -13 -17    0.51    1.17
   0  13 -18    2.36    1.42
   0 -13 -18    1.54    1.30
   0 -13 -18    2.88    1.87
   0  14   0    0.27    0.64
   0 -14   0   -0.32    0.85
   0  14  -1    1.70    0.94
   0  14   1    1.38    0.75
   0 -14   1   -0.98    0.89
   0 -14  -1   -0.03    0.98
   0  14  -2    2.31    1.02
   0  14   2    4.31    1.07
   0 -14  -2    4.35    1.51
   0 -14   2    3.52    1.14
   0  14   3    3.27    0.91
   0  14  -3    2.96    1.11
   0 -14  -3    1.88    1.26
   0 -14  -3    1.86    0.72
   0 -14   3    2.52    1.21
   0  14  -4   -0.39    0.71
   0  14   4    1.09    0.69
   0 -14  -4    0.34    0.57
   0 -14  -4    0.65    1.09
   0 -14   4   -0.78    0.87
   0  14   5    6.92    1.26
   0  14  -5    5.27    1.37
   0 -14   5    7.59    1.64
   0 -14  -5    5.37    1.44
   0 -14  -5    8.79    1.27
   0  14   6    0.86    0.66
   0  14  -6    1.40    0.96
   0 -14  -6    0.22    0.81
   0 -14  -6   -0.21    0.64
   0 -14   6    0.60    0.96
   0  14   7   49.85    3.04
   0  14  -7   54.99    3.63
   0 -14   7   53.54    3.51
   0 -14  -7   51.47    3.08
   0 -14  -7   51.40    3.78
   0  14  -8    1.41    0.85
   0  14   8    3.00    0.94
   0 -14   8    1.59    1.03
   0 -14  -8    0.54    1.16
   0 -14  -8    0.31    0.82
   0  14  -9    0.05    0.71
   0  14   9    1.09    0.69
   0 -14  -9    1.77    0.94
   0 -14   9    0.82    1.04
   0 -14  -9    3.35    1.48
   0  14 -10    1.53    1.10
   0  14  10   -0.78    0.47
   0 -14 -10   -0.24    1.29
   0 -14 -10    0.93    0.86
   0 -14  10   -0.51    0.87
   0  14 -11    0.04    1.01
   0 -14 -11    0.21    0.92
   0 -14 -11   -1.07    0.66
   0  14 -12    0.28    1.03
   0 -14 -12    0.24    1.02
   0 -14 -12    1.51    1.27
   0  14 -13   -0.24    0.83
   0 -14 -13   -0.18    1.06
   0 -14 -13   -0.48    0.69
   0  14 -14    1.01    1.22
   0 -14 -14    0.26    1.02
   0 -14 -14   -0.08    1.08
   0  14 -15    2.14    1.40
   0 -14 -15    7.12    2.18
   0 -14 -15    9.38    1.89
   0  14 -16    1.04    1.06
   0 -14 -16    1.50    1.29
   0 -14 -16   -0.91    1.29
   0  14 -17    0.33    1.18
   0 -14 -17    0.82    1.24
   0 -14 -17    0.07    1.29
   0  15   0   -0.11    0.67
   0 -15   0   -1.08    0.89
   0  15   1   -0.20    0.63
   0  15  -1   -0.27    0.59
   0 -15  -1   -0.06    1.00
   0 -15   1    0.27    1.09
   0  15   2    5.51    1.29
   0  15  -2    5.81    1.37
   0 -15  -2    4.02    1.39
   0 -15   2    6.84    1.67
   0  15   3   11.37    1.67
   0  15  -3   11.48    1.82
   0 -15   3   10.98    2.00
   0 -15  -3   12.37    2.23
   0  15   4    2.25    0.89
   0  15  -4    1.73    1.03
   0 -15   4    2.98    1.27
   0 -15  -4    1.02    0.99
   0 -15  -4    1.27    0.80
   0  15  -5    7.52    1.59
   0  15   5    7.26    1.33
   0 -15  -5   10.63    2.06
   0 -15  -5    6.87    1.22
   0 -15   5   11.15    1.85
   0  15  -6    0.97    0.91
   0  15   6    0.18    0.66
   0 -15  -6    0.57    1.15
   0 -15   6   -0.35    0.95
   0 -15  -6   -0.27    0.66
   0  15  -7    4.98    1.48
   0  15   7    7.23    1.33
   0 -15  -7    8.30    1.39
   0 -15   7    6.94    1.60
   0 -15  -7    7.35    1.78
   0  15   8    1.31    0.79
   0  15  -8   -0.30    0.92
   0 -15  -8    0.47    1.25
   0 -15   8    2.95    1.29
   0 -15  -8    0.70    0.83
   0  15  -9    3.87    1.43
   0  15   9    2.58    0.91
   0 -15  -9    1.46    0.99
   0 -15   9    3.15    1.34
   0 -15  -9    2.13    1.53
   0  15 -10    1.02    1.02
   0 -15  10   -0.12    0.93
   0 -15 -10   -0.59    0.80
   0 -15 -10    1.69    1.37
   0  15 -11    0.11    1.01
   0 -15 -11   -0.69    0.69
   0 -15 -11    0.27    0.95
   0  15 -12    0.55    1.11
   0 -15 -12    2.40    1.54
   0 -15 -12    1.19    0.95
   0  15 -13    0.13    1.15
   0 -15 -13    0.45    0.96
   0 -15 -13   -0.47    1.17
   0  15 -14    1.64    1.33
   0 -15 -14   -0.25    0.92
   0 -15 -14    1.40    1.53
   0  15 -15   -0.95    1.10
   0 -15 -15    3.87    1.85
   0 -15 -15    6.11    1.68
   0  15 -16    1.15    1.28
   0 -15 -16    0.53    1.15
   0 -15 -16   -0.88    1.29
   0  16   0    1.40    0.96
   0 -16   0    0.08    0.85
   0  16  -1    2.79    1.07
   0  16   1    0.89    0.82
   0 -16   1    2.12    1.38
   0 -16  -1    0.91    1.32
   0  16   2    5.10    1.33
   0  16  -2    8.11    1.63
   0 -16   2    6.01    1.77
   0 -16  -2    3.99    1.73
   0  16   3   -0.16    0.64
   0  16  -3    1.23    0.95
   0 -16  -3   -0.16    0.90
   0 -16   3    0.93    1.26
   0  16   4   -0.48    0.75
   0  16  -4    0.19    0.85
   0 -16  -4    1.25    0.74
   0 -16   4    0.80    1.20
   0 -16  -4   -1.50    1.10
   0  16  -5    6.85    1.50
   0  16   5    3.98    1.13
   0 -16  -5    4.14    1.07
   0 -16   5    8.09    1.79
   0 -16  -5    6.47    1.95
   0  16   6    0.52    0.64
   0  16  -6    0.57    0.97
   0 -16  -6   -0.24    0.68
   0 -16   6   -1.11    0.89
   0 -16  -6   -0.01    1.23
   0  16  -7    5.59    1.54
   0  16   7    1.12    0.80
   0 -16   7    0.90    1.17
   0 -16  -7    2.06    1.49
   0 -16  -7    1.77    0.90
   0  16   8    0.71    0.71
   0  16  -8    0.40    0.91
   0 -16  -8    0.13    0.86
   0 -16  -8    0.52    0.72
   0 -16   8   -0.09    1.08
   0  16   9    0.59    0.73
   0  16  -9   -0.83    0.86
   0 -16  -9    0.38    0.83
   0 -16   9    1.46    1.21
   0 -16  -9    0.63    1.23
   0  16 -10   -0.16    1.00
   0 -16 -10    2.02    1.27
   0 -16 -10   -0.84    0.68
   0  16 -11    2.47    1.36
   0 -16 -11    1.33    1.53
   0 -16 -11    1.78    1.04
   0  16 -12   -0.45    0.72
   0 -16 -12    0.52    1.08
   0 -16 -12    0.44    1.48
   0  16 -13    2.21    1.30
   0 -16 -13    1.93    1.68
   0 -16 -13    0.60    0.96
   0  16 -14    1.52    1.32
   0 -16 -14    3.32    1.40
   0 -16 -14    1.45    1.65
   0  17   0   -0.49    0.73
   0 -17   0    1.45    1.40
   0  17  -1    4.45    1.38
   0  17   1    6.06    1.54
   0 -17   1    6.69    1.85
   0 -17  -1    8.14    2.07
   0  17   2    0.22    0.76
   0  17  -2   -0.91    0.76
   0 -17  -2    0.71    0.98
   0 -17   2   -1.00    1.12
   0  17  -3    9.50    1.85
   0  17   3    6.92    1.48
   0 -17  -3    5.73    1.89
   0 -17   3    4.25    1.67
   0  17  -4    0.47    0.97
   0  17   4    0.23    0.86
   0 -17   4    0.14    1.21
   0 -17  -4    1.10    1.38
   0  17  -5    1.48    1.10
   0  17   5    0.47    0.82
   0 -17  -5   -0.28    1.23
   0 -17   5    1.18    1.25
   0 -17  -5    0.33    0.75
   0  17   6    1.58    0.93
   0  17  -6    2.02    1.23
   0 -17  -6   -1.39    1.23
   0 -17   6    2.81    1.47
   0 -17  -6    0.52    0.84
   0  17  -7   10.89    2.08
   0  17   7    7.95    1.48
   0 -17   7    9.76    2.01
   0 -17  -7    8.22    1.46
   0 -17  -7    8.71    2.27
   0  17   8    1.90    0.92
   0  17  -8    1.95    1.30
   0 -17  -8    2.59    1.01
   0 -17  -8    1.01    1.39
   0 -17   8    0.36    1.14
   0  17  -9    4.24    1.57
   0 -17  -9    7.37    1.45
   0 -17  -9    4.02    1.73
   0  17 -10    0.09    0.74
   0 -17 -10    2.04    1.53
   0 -17 -10    0.33    0.89
   0  17 -11    0.28    1.04
   0 -17 -11    1.18    1.53
   0 -17 -11   -0.26    0.78
   0  17 -12    0.86    1.24
   0 -17 -12    2.98    1.20
   0 -17 -12    1.36    1.66
   0  17 -13    1.17    1.03
   0 -17 -13    0.29    1.12
   0 -17 -13    3.16    1.79
   0  18   0   -1.25    0.74
   0 -18   0    1.15    1.48
   0  18   1    6.50    1.54
   0  18  -1    8.51    1.76
   0 -18  -1    5.34    1.77
   0 -18   1    4.89    1.76
   0  18  -2    1.34    1.05
   0  18   2    1.68    0.99
   0 -18   2    2.41    1.59
   0 -18  -2   -1.76    1.28
   0  18   3    1.60    1.02
   0  18  -3    2.86    1.18
   0 -18   3   -1.57    1.20
   0 -18  -3    3.44    1.77
   0  18   4    5.66    1.42
   0  18  -4    8.30    1.84
   0 -18  -4   10.56    2.24
   0 -18   4    8.47    1.99
   0  18   5    1.44    0.92
   0  18  -5   -0.28    0.86
   0 -18  -5   -0.28    0.97
   0 -18   5    0.19    1.39
   0  18  -6   -0.01    1.06
   0  18   6    1.11    0.86
   0 -18  -6    0.35    1.12
   0 -18  -6    1.40    0.95
   0 -18   6    1.34    1.27
   0  18  -7    1.66    1.10
   0  18   7    3.07    1.09
   0 -18  -7    1.79    1.06
   0 -18   7    2.22    1.50
   0 -18  -7   -0.33    1.41
   0  18  -8    1.62    1.28
   0 -18   8    2.20    2.38
   0 -18  -8    0.53    0.84
   0 -18  -8    1.46    1.66
   0  18  -9    1.72    1.26
   0 -18  -9    2.89    1.08
   0 -18  -9    1.99    1.47
   0  18 -10    2.17    1.31
   0 -18 -10    2.27    1.13
   0 -18 -10    4.06    1.98
   0  18 -11   11.93    2.45
   0 -18 -11   11.40    1.96
   0 -18 -11   17.73    3.21
   0  19   0   -0.56    0.83
   0 -19   0   -0.07    1.39
   0  19   1   -0.19    0.79
   0  19  -1    2.14    1.16
   0 -19  -1    0.55    1.46
   0 -19   1   -0.37    1.33
   0  19   2   -0.79    0.64
   0  19  -2    0.19    1.08
   0 -19   2    0.02    1.25
   0 -19  -2    0.27    1.52
   0  19  -3    2.36    1.22
   0  19   3    1.92    1.16
   0 -19   3    0.27    1.39
   0 -19  -3   -0.59    1.47
   0  19   4    0.07    0.89
   0  19  -4    1.95    1.23
   0 -19   4   -0.08    1.27
   0 -19  -4   -0.23    1.48
   0  19  -5   -0.36    0.91
   0  19   5    0.82    0.84
   0 -19  -5   -1.13    1.33
   0 -19   5    1.85    1.48
   0  19  -6    2.63    1.44
   0  19   6    2.44    1.00
   0 -19  -6    4.88    1.95
   0 -19   6    2.87    1.58
   0  19  -7    2.00    1.38
   0 -19  -7    0.10    0.96
   0 -19  -7   -0.79    1.38
   0 -19   7    1.76    1.45
   0  19  -8    2.47    1.46
   0 -19  -8    7.28    2.32
   0 -19  -8    6.10    1.41
   0  19  -9    0.75    1.20
   0 -19  -9    0.15    0.98
   0 -19  -9    2.28    1.86
   0  20   0    0.46    1.07
   0 -20   0    3.32    1.97
   0  20  -1   13.14    2.26
   0  20   1    6.58    1.73
   0 -20   1    6.09    2.24
   0 -20  -1    8.65    2.30
   0  20   2   -0.27    0.92
   0  20  -2    0.23    1.01
   0 -20   2   -0.72    1.47
   0 -20  -2    1.30    1.77
   0  20  -3   12.72    2.25
   0  20   3   12.19    2.04
   0 -20  -3    7.47    2.42
   0 -20   3    8.98    2.29
   0  20   4   -0.30    0.68
   0  20  -4    0.85    1.09
   0 -20  -4   -0.63    1.54
   0 -20   4    1.74    1.64
   0  20   5    9.93    1.85
   0  20  -5   12.81    2.40
   0 -20   5   10.11    2.34
   0 -20  -5   12.38    2.76
   0  20   6    2.03    1.30
   0  20  -6    1.24    1.39
   0 -20   6    0.62    1.49
   0 -20  -6    0.71    1.80
   1   0 -23    0.88    1.59
   1   0 -22    3.81    1.93
   1   0 -21    1.00    1.37
   1   0 -20   -1.23    1.01
   1   0 -19    0.84    1.22
   1   0 -18   39.53    3.92
   1   0 -17   -1.05    0.84
   1   0 -16    2.30    1.06
   1   0 -15   -0.19    0.98
   1   0 -14    1.55    1.05
   1   0 -13    0.68    0.88
   1   0 -12  106.96    5.44
   1   0 -12  117.99    5.01
   1   0 -11   -0.31    0.61
   1   0 -11    0.30    0.44
   1   0 -10    6.92    1.11
   1   0 -10    7.63    0.96
   1   0  -9   -0.47    0.36
   1   0  -9    0.02    0.34
   1   0  -8   10.50    1.25
   1   0  -8   10.91    1.04
   1   0  -7    0.07    0.31
  -1   0   7   -0.45    0.18
   1   0  -7    0.02    0.27
  -1   0   6   15.60    1.12
   1   0  -6   14.90    1.11
   1   0  -6   16.22    1.00
  -1   0   5   -0.27    0.34
   1   0  -5   -0.11    0.27
  -1   0   4   60.99    2.54
   1   0  -4   55.49    2.50
   1   0  -3   -0.42    0.14
  -1   0   3   -0.39    0.15
  -1   0   2   -1.04    0.05
  -1   0   1   -0.50    0.02
  -1   0  -1   -0.04    0.02
   1   0   1    0.02    0.04
   1   0   3    0.09    0.23
  -1   0  -3   -0.33    0.20
   1   0   4  453.11   16.38
  -1   0  -4  438.44   16.36
  -1   0  -5    0.39    0.31
   1   0   5    0.24    0.29
   1   0   6    5.30    0.79
  -1   0  -6    6.21    0.87
   1   0   7    0.22    0.35
  -1   0  -7    0.26    0.39
  -1   0  -7    0.12    0.27
  -1   0  -8   92.39    4.13
  -1   0  -8   83.26    3.66
  -1   0  -9   -0.92    0.48
  -1   0  -9   -0.29    0.31
  -1   0 -10    6.01    0.89
  -1   0 -10    6.29    1.11
  -1   0 -11    0.12    0.37
  -1   0 -11    1.53    0.81
  -1   0 -12   13.42    1.38
  -1   0 -12   15.56    1.95
  -1   0 -13   -0.03    0.52
  -1   0 -13   -0.32    0.58
  -1   0 -14   14.02    1.53
  -1   0 -14   15.71    2.19
  -1   0 -15   -0.68    0.92
  -1   0 -16   20.14    2.59
  -1   0 -17    0.47    1.06
  -1   0 -18   62.06    4.46
  -1   0 -19   -0.12    1.25
  -1   0 -20    1.29    1.18
  -1   0 -21    0.15    1.27
  -1   0 -22    1.31    1.44
  -1   0 -23    0.88    1.14
   1   1 -23    2.68    1.56
   1  -1 -23    8.38    2.49
   1   1 -22    1.12    1.60
   1  -1 -22    0.41    1.47
   1   1 -21    0.58    1.36
   1  -1 -21   -1.06    1.15
   1   1 -20    5.55    1.90
   1  -1 -20    6.79    2.04
   1   1 -19   13.82    2.50
   1  -1 -19   12.65    2.51
   1   1 -18    2.07    1.38
   1  -1 -18    0.99    1.26
   1   1 -17   44.00    3.47
   1  -1 -17   53.50    3.88
   1   1 -16    2.26    1.05
   1  -1 -16    2.83    1.34
   1   1 -15    2.72    1.08
   1   1 -15    2.52    0.86
   1  -1 -15    2.71    1.29
   1   1 -14    0.48    0.64
   1   1 -14    0.29    0.65
   1  -1 -14    0.04    0.90
   1   1 -13   64.69    4.01
   1   1 -13   65.52    3.41
   1   1 -13   65.88    3.84
   1  -1 -13   69.39    3.90
   1   1 -12    2.46    0.57
   1   1 -12    2.59    0.74
   1   1 -12    2.48    0.97
   1  -1 -12    3.13    1.03
   1   1 -11   70.43    3.95
   1   1 -11   79.43    3.73
   1   1 -11   81.22    3.44
   1  -1 -11   79.95    4.12
   1   1 -10    1.86    0.59
   1   1 -10    2.76    0.54
   1   1 -10    4.61    0.95
   1  -1 -10    4.44    0.94
   1   1  -9  349.89   13.40
   1   1  -9  343.54   13.09
   1   1  -9  345.20   12.77
   1  -1  -9  342.23   13.38
   1   1  -8   11.50    1.13
   1   1  -8   14.29    0.85
   1   1  -8    8.88    1.14
  -1  -1   8    9.06    1.20
   1  -1  -8   11.68    1.32
  -1   1   7  476.58   17.81
   1   1  -7  483.05   17.82
   1   1  -7  488.12   17.60
   1  -1  -7  453.75   17.76
  -1  -1   7  486.45   17.84
   1   1  -6   26.25    1.42
   1   1  -6   23.71    1.53
  -1   1   6   24.56    1.54
   1  -1  -6   24.14    1.52
  -1  -1   6   27.44    1.56
  -1   1   5   13.15    0.99
   1   1  -5   12.57    0.69
   1   1  -5   13.66    0.96
   1  -1  -5   11.99    0.97
  -1  -1   5   12.39    1.10
  -1   1   4   46.56    2.03
   1   1  -4   42.62    1.72
   1   1  -4   41.17    1.97
   1  -1  -4   41.80    1.98
  -1  -1   4   47.32    2.04
   1   1  -3    4.20    0.47
  -1   1   3    4.16    0.47
   1   1  -3    3.69    0.24
  -1  -1   3    3.45    0.43
   1  -1  -3    4.44    0.49
   1   1  -2    0.08    0.10
  -1   1   2    0.01    0.11
   1  -1  -2   -0.09    0.11
   1  -1  -2   -0.07    0.09
  -1  -1   2   -0.26    0.05
  -1   1   1    0.02    0.05
  -1   1   1    0.00    0.05
   1  -1  -1    0.03    0.05
   1  -1  -1    0.01    0.05
  -1  -1   1    0.03    0.03
  -1   1   0   -0.03    0.03
  -1   1   0   -0.05    0.02
  -1   1   0   -0.04    0.02
   1  -1   0    0.00    0.04
   1  -1   0   -0.06    0.02
   1  -1   0   -0.05    0.02
  -1   1  -1   -0.46    0.05
  -1   1  -1   -0.50    0.04
   1   1   1   -0.57    0.03
   1  -1   1   -0.49    0.04
   1  -1   1   -0.57    0.03
  -1  -1  -1   -0.56    0.03
  -1   1  -2    2.00    0.31
   1   1   2    2.20    0.36
  -1   1  -2    2.56    0.40
  -1  -1  -2    1.28    0.31
   1  -1   2    0.87    0.31
  -1   1  -3  193.21    7.13
  -1   1  -3  192.55    7.31
   1   1   3  194.72    7.26
   1  -1   3  187.14    7.13
   1  -1   3  192.00    7.30
  -1  -1  -3  197.05    7.26
  -1   1  -4   21.14    1.11
  -1   1  -4   22.03    1.31
   1   1   4   23.23    1.28
  -1  -1  -4   21.49    1.23
   1  -1   4   22.93    1.29
   1   1   5   72.24    3.13
  -1   1  -5   72.08    3.17
  -1   1  -5   70.79    2.90
   1  -1   5   69.78    3.17
  -1  -1  -5   66.50    3.10
  -1   1  -6    0.52    0.27
  -1   1  -6    0.18    0.26
   1   1   6    0.21    0.36
  -1   1  -6    0.21    0.32
   1  -1   6   -0.53    0.31
  -1  -1  -6   -0.09    0.26
   1   1   7   13.85    1.38
  -1   1  -7   10.23    0.83
  -1   1  -7    9.53    1.18
  -1   1  -7   11.61    0.89
   1  -1   7   11.17    1.27
  -1  -1  -7   14.27    1.41
  -1   1  -8   22.98    1.35
  -1   1  -8   25.29    1.42
  -1   1  -8   21.59    1.66
  -1  -1  -8   21.61    1.25
  -1  -1  -8   19.37    1.58
  -1   1  -9   62.37    2.83
  -1   1  -9   61.98    2.89
  -1   1  -9   56.87    3.19
  -1  -1  -9   58.07    3.19
  -1  -1  -9   64.20    2.78
  -1   1 -10   12.75    1.56
  -1   1 -10   14.29    1.37
  -1   1 -10   12.60    1.20
  -1  -1 -10    9.77    1.38
  -1  -1 -10   14.25    1.07
  -1   1 -11   15.00    1.20
  -1   1 -11   12.91    1.36
  -1   1 -11   15.09    1.85
  -1  -1 -11   12.43    1.69
  -1   1 -12   -0.26    0.44
  -1   1 -12    0.56    0.62
  -1  -1 -12   -0.49    0.73
  -1   1 -13  139.17    6.26
  -1   1 -13  155.32    7.03
  -1  -1 -13  148.00    6.95
  -1   1 -14   10.70    1.75
  -1   1 -14   11.48    1.42
  -1  -1 -14    9.32    1.65
  -1   1 -15    4.29    1.38
  -1   1 -15    4.34    1.01
  -1  -1 -15    3.23    1.18
  -1   1 -16   -0.38    0.89
  -1   1 -16    0.15    0.64
  -1  -1 -16    0.01    1.01
  -1   1 -17   -0.34    0.53
  -1   1 -17   -0.03    0.67
  -1  -1 -17   -0.01    1.09
  -1   1 -18   -1.52    0.88
  -1  -1 -18    1.09    1.27
  -1   1 -19    5.18    1.79
  -1  -1 -19    4.44    1.58
  -1   1 -20    3.06    1.44
  -1  -1 -20    1.27    1.16
  -1   1 -21   -0.24    1.21
  -1  -1 -21    4.23    1.84
  -1   1 -22    0.50    1.49
  -1  -1 -22   -0.80    1.09
  -1   1 -23   24.13    3.51
  -1  -1 -23   22.05    3.61
   1   2 -23    0.56    1.57
   1  -2 -23    4.93    1.99
   1   2 -22    2.78    1.44
   1  -2 -22    3.35    1.87
   1   2 -21   -0.14    1.21
   1  -2 -21   -0.59    1.29
   1   2 -20    1.34    1.39
   1  -2 -20   -1.65    1.01
   1   2 -19    9.68    2.24
   1  -2 -19   13.37    2.39
   1   2 -18   36.95    3.77
   1  -2 -18   40.67    3.96
   1   2 -17    2.28    0.93
   1   2 -17   -0.69    0.69
   1  -2 -17    1.16    0.86
   1   2 -16    4.51    1.28
   1   2 -16    3.50    1.02
   1  -2 -16    3.92    1.28
   1   2 -15   11.52    1.61
   1   2 -15   16.47    2.23
   1  -2 -15   16.23    2.27
   1   2 -14   10.52    1.50
   1   2 -14   11.54    1.84
   1  -2 -14    9.46    1.72
   1   2 -13    5.53    1.07
   1   2 -13    7.79    1.49
   1  -2 -13    5.93    1.24
   1   2 -12    8.73    1.29
   1   2 -12   12.25    0.97
   1   2 -12   11.19    1.65
   1  -2 -12   12.78    1.73
   1   2 -11    1.03    0.41
   1   2 -11    1.36    0.77
   1   2 -11   -0.58    0.40
   1  -2 -11    0.61    0.70
   1   2 -10    1.35    0.40
   1   2 -10    0.91    0.60
   1   2 -10    0.85    0.53
   1  -2 -10    0.31    0.72
   1   2  -9   89.94    3.64
   1   2  -9   85.43    3.99
   1   2  -9   91.13    4.25
   1  -2  -9   90.96    4.26
   1   2  -8    6.18    0.95
   1   2  -8    6.77    0.89
   1   2  -8    7.34    0.67
  -1  -2   8    7.28    1.08
   1  -2  -8    6.84    1.01
   1   2  -7   35.50    1.59
   1   2  -7   32.45    1.98
  -1   2   7   36.92    2.27
   1   2  -7   38.00    1.94
  -1  -2   7   36.85    2.04
   1  -2  -7   33.03    1.99
   1   2  -6    2.66    0.36
   1   2  -6    2.46    0.56
  -1   2   6    3.42    0.64
   1   2  -6    3.04    0.53
  -1  -2   6    3.07    0.63
   1  -2  -6    2.74    0.59
   1   2  -5  323.05   11.96
  -1   2   5  322.54   12.02
   1   2  -5  315.17   12.00
   1   2  -5  323.15   11.62
   1  -2  -5  317.64   12.01
  -1  -2   5  324.99   12.03
   1   2  -4  190.16    7.17
  -1   2   4  202.79    7.50
   1   2  -4  202.51    7.48
  -1  -2   4  195.07    7.16
   1  -2  -4  190.86    7.48
  -1  -2   4  199.87    7.49
   1   2  -3   31.39    1.27
   1   2  -3   31.39    1.45
  -1   2   3   32.28    1.48
  -1  -2   3   33.29    1.48
  -1  -2   3   28.34    1.26
   1  -2  -3   30.41    1.46
  -1   2   2    2.05    0.29
   1   2  -2    1.86    0.26
   1   2  -2    2.32    0.24
   1  -2  -2    1.75    0.32
   1  -2  -2    1.93    0.28
  -1  -2   2    2.14    0.24
  -1  -2   2    2.26    0.28
  -1   2   1  160.65    5.76
  -1   2   1  165.06    5.77
  -1   2   1  158.74    5.86
   1  -2  -1  140.24    5.83
  -1   2   0   17.50    0.92
  -1   2   0   19.87    0.88
  -1   2   0   17.96    0.85
   1   2   1   31.82    1.19
  -1   2  -1   30.83    1.29
  -1   2  -1   31.65    1.33
   1  -2   1   23.24    1.26
  -1   2  -2   10.81    0.65
   1   2   2   11.08    0.63
  -1   2  -2   10.90    0.68
   1  -2   2   10.81    0.69
   1  -2   2    9.01    0.62
  -1  -2  -2   10.38    0.62
   1   2   3    4.17    0.50
  -1   2  -3    5.04    0.61
  -1   2  -3    4.32    0.48
   1  -2   3    4.40    0.48
  -1  -2  -3    4.54    0.51
   1  -2   3    4.55    0.59
   1   2   4  194.87    7.57
  -1   2  -4  199.35    7.66
  -1   2  -4  200.95    7.42
  -1  -2  -4  190.82    7.54
   1  -2   4  198.09    7.65
   1  -2   4  207.78    7.44
   1   2   5   23.34    1.38
  -1   2  -5   22.68    1.19
  -1   2  -5   23.35    1.28
  -1   2  -5   20.66    1.36
   1  -2   5   21.63    1.42
   1  -2   5   22.19    1.19
  -1  -2  -5   20.55    1.34
  -1   2  -6    7.62    0.74
  -1   2  -6    7.15    0.83
   1   2   6    6.70    0.89
  -1   2  -6    6.14    0.88
  -1  -2  -6    6.22    0.82
   1  -2   6    7.36    0.97
  -1   2  -7    1.45    0.45
  -1   2  -7    0.77    0.45
  -1   2  -7    1.03    0.37
   1  -2   7    1.91    0.65
  -1  -2  -7    1.16    0.46
  -1   2  -8    1.08    0.39
  -1   2  -8    1.14    0.45
  -1   2  -8    0.39    0.44
  -1  -2  -8    1.26    0.61
  -1   2  -9  111.84    5.21
  -1   2  -9  116.77    4.89
  -1   2  -9  115.00    4.69
  -1  -2  -9  110.93    5.16
  -1   2 -10    2.53    0.56
  -1   2 -10    1.80    0.62
  -1   2 -10    2.82    0.82
  -1  -2 -10    3.46    0.95
  -1   2 -11    0.16    0.40
  -1   2 -11   -0.01    0.45
  -1   2 -11    0.07    0.51
  -1  -2 -11    1.05    0.80
  -1   2 -12    2.25    0.75
  -1   2 -12    0.80    0.85
  -1  -2 -12    2.55    1.00
  -1   2 -13   82.13    4.38
  -1   2 -13   82.04    3.90
  -1  -2 -13   63.88    4.13
  -1   2 -14   16.74    2.24
  -1   2 -14   16.69    1.81
  -1  -2 -14   15.02    2.12
  -1   2 -15    6.36    1.19
  -1   2 -15    6.76    1.47
  -1  -2 -15    7.95    1.75
  -1   2 -16    0.38    0.97
  -1   2 -16    0.53    0.66
  -1  -2 -16   -0.27    0.70
  -1   2 -17    6.01    1.25
  -1   2 -17    5.12    1.44
  -1  -2 -17    7.43    1.72
  -1   2 -18   27.87    3.42
  -1   2 -18   28.17    2.68
  -1  -2 -18   32.35    3.53
  -1   2 -19    0.37    1.18
  -1  -2 -19    2.02    1.45
  -1   2 -20   -0.37    1.20
  -1  -2 -20    1.04    1.36
  -1   2 -21    0.67    1.42
  -1  -2 -21    1.24    1.45
  -1   2 -22    3.51    1.54
  -1  -2 -22    0.63    1.40
   1   3 -23    3.89    1.86
   1  -3 -23    0.22    1.10
   1   3 -22    6.23    2.07
   1  -3 -22    1.17    1.23
   1   3 -21    7.02    2.07
   1  -3 -21    2.11    1.41
   1   3 -20   11.02    2.25
   1  -3 -20   18.12    2.81
   1   3 -19   11.82    1.88
   1   3 -19   11.13    2.29
   1  -3 -19   13.73    2.43
   1   3 -18    0.39    0.82
   1   3 -18    2.37    1.40
   1  -3 -18    0.54    1.09
   1   3 -17    5.83    1.34
   1   3 -17    7.07    1.74
   1  -3 -17    5.51    1.72
   1   3 -16   -0.01    0.69
   1   3 -16   -0.53    0.62
   1  -3 -16   -1.48    0.78
   1   3 -15   42.33    2.79
   1   3 -15   42.89    3.18
   1  -3 -15   38.03    3.01
   1   3 -14   -0.20    0.79
   1   3 -14   -0.14    0.59
   1  -3 -14   -0.41    0.87
   1   3 -13   22.45    2.39
   1   3 -13   23.18    2.18
   1  -3 -13   20.25    2.28
   1   3 -12    0.73    0.66
   1   3 -12    0.80    0.44
   1   3 -12   -0.27    0.51
   1  -3 -12    0.09    0.78
   1   3 -11    6.04    1.06
   1   3 -11    6.82    1.20
   1   3 -11    6.44    0.78
   1  -3 -11    7.80    1.26
   1   3 -10    0.00    0.50
   1   3 -10    0.35    0.35
   1   3 -10    0.72    0.65
   1  -3 -10   -0.34    0.40
   1   3  -9  217.96    9.17
   1   3  -9  226.43    9.02
   1   3  -9  236.46    8.54
   1  -3  -9  223.96    9.17
   1   3  -8   88.17    3.78
   1   3  -8   73.99    3.27
   1   3  -8   85.15    3.87
   1  -3  -8   82.21    3.86
  -1  -3   8   83.05    3.90
   1   3  -7   63.77    3.26
   1   3  -7   71.28    2.85
   1   3  -7   71.54    3.26
  -1  -3   7   73.30    3.36
   1  -3  -7   69.56    3.30
  -1   3   6    0.53    0.41
   1   3  -6    1.16    0.42
   1   3  -6    0.86    0.26
   1   3  -6    0.43    0.32
   1  -3  -6    0.85    0.44
  -1  -3   6    1.72    0.51
  -1  -3   6    0.91    0.27
   1   3  -5    0.11    0.18
   1   3  -5    0.12    0.33
  -1   3   5   -0.09    0.32
   1   3  -5    0.25    0.34
   1  -3  -5    0.59    0.38
  -1  -3   5   -0.05    0.29
  -1  -3   5    0.09    0.22
   1   3  -4  159.63    6.25
   1   3  -4  162.66    6.33
   1   3  -4  163.18    6.03
  -1   3   4  175.27    6.31
  -1  -3   4  151.75    6.02
  -1  -3   4  164.31    6.30
   1  -3  -4  160.45    6.27
   1   3  -3   16.18    0.87
  -1   3   3   16.17    0.98
   1   3  -3   16.67    0.96
  -1  -3   3   16.27    0.97
   1  -3  -3   17.74    0.99
  -1  -3   3   18.96    0.91
   1  -3  -3   16.63    1.09
  -1   3   2    1.73    0.32
   1   3  -2    1.85    0.32
   1  -3  -2    2.20    0.40
  -1  -3   2    1.88    0.32
   1  -3  -2    1.50    0.32
  -1  -3   2    2.04    0.33
  -1   3   1   39.07    1.69
   1   3  -1   35.12    1.39
  -1   3   1   33.39    1.50
  -1   3   1   34.09    1.50
   1  -3  -1   33.81    1.66
  -1  -3   1   34.41    1.42
   1  -3  -1   36.68    1.54
  -1  -3   1   36.86    1.59
  -1   3   0   78.59    3.21
  -1   3   0   76.46    3.06
  -1   3   0   79.65    3.06
   1   3   0   82.25    2.90
   1  -3   0   78.90    3.08
   1  -3   0   78.31    3.21
   1  -3   0   77.42    3.07
  -1  -3   0   78.18    2.92
  -1  -3   0   81.65    2.93
   1   3   1  243.42    8.58
  -1   3  -1  228.01    8.72
  -1   3  -1  235.88    8.72
  -1   3  -1  241.48    8.82
  -1  -3  -1  240.03    8.59
   1  -3   1  237.68    8.82
   1  -3   1  234.42    8.72
   1   3   2   45.93    1.89
  -1   3  -2   44.73    1.99
  -1   3  -2   46.43    2.01
   1  -3   2   44.86    2.00
  -1  -3  -2   45.00    1.89
   1  -3   2   45.31    2.00
  -1   3  -3   38.00    1.82
  -1   3  -3   37.93    1.72
   1   3   3   39.85    1.72
   1  -3   3   34.84    1.70
   1  -3   3   36.55    1.81
  -1  -3  -3   36.42    1.69
  -1   3  -4   87.59    3.66
   1   3   4   88.38    3.56
  -1   3  -4   83.74    3.47
  -1   3  -4   87.46    3.62
  -1  -3  -4   82.96    3.52
   1  -3   4   82.54    3.65
   1  -3   4   85.92    3.46
  -1   3  -5   51.99    2.60
   1   3   5   52.41    2.53
  -1   3  -5   56.45    2.40
  -1   3  -5   53.69    2.55
   1  -3   5   57.25    2.41
   1  -3   5   55.15    2.66
  -1  -3  -5   54.53    2.54
  -1   3  -6    0.62    0.47
   1   3   6    0.01    0.31
  -1   3  -6    0.02    0.26
  -1   3  -6    0.53    0.38
  -1  -3  -6    0.79    0.43
   1  -3   6    0.00    0.39
   1  -3   6    0.48    0.32
  -1   3  -7    6.78    0.89
  -1   3  -7    4.89    0.88
  -1   3  -7    4.39    0.63
  -1  -3  -7    5.30    0.85
   1  -3   7    6.12    0.97
  -1   3  -8   83.37    3.80
  -1   3  -8   83.13    3.56
  -1   3  -8   81.48    4.01
  -1  -3  -8   89.03    3.98
   1  -3   8   82.57    4.04
  -1   3  -9   11.13    1.06
  -1   3  -9    9.26    1.16
  -1   3  -9    7.65    1.28
  -1  -3  -9    9.05    1.28
  -1   3 -10    5.75    1.17
  -1   3 -10    7.64    0.95
  -1   3 -10    6.77    1.01
  -1  -3 -10    4.47    1.05
  -1   3 -11   47.82    2.44
  -1   3 -11   46.04    2.65
  -1   3 -11   50.24    3.07
  -1  -3 -11   47.29    2.91
  -1   3 -12   -0.04    0.75
  -1   3 -12   -0.31    0.49
  -1  -3 -12    0.05    0.54
  -1   3 -13   90.54    4.88
  -1   3 -13   96.75    4.54
  -1  -3 -13   88.28    4.87
  -1   3 -14   26.87    2.85
  -1   3 -14   27.02    2.09
  -1  -3 -14   25.82    2.79
  -1   3 -15   29.47    3.00
  -1   3 -15   29.98    2.66
  -1  -3 -15   30.98    3.13
  -1   3 -16    2.14    1.25
  -1   3 -16    0.85    0.73
  -1  -3 -16    1.30    1.19
  -1   3 -17    3.11    1.22
  -1   3 -17    3.91    1.17
  -1  -3 -17    4.02    1.56
  -1   3 -18    0.76    0.84
  -1   3 -18    0.00    1.11
  -1  -3 -18   -0.88    1.12
  -1   3 -19    0.73    0.88
  -1   3 -19    2.63    1.25
  -1  -3 -19    3.19    1.60
  -1   3 -20    2.66    1.10
  -1   3 -20    1.97    1.55
  -1  -3 -20    5.55    1.85
  -1   3 -21    1.58    1.20
  -1  -3 -21    2.96    1.88
  -1   3 -22    1.63    1.58
  -1  -3 -22    1.62    1.40
   1   4 -22   11.25    2.33
   1  -4 -22   13.59    2.88
   1   4 -21   -0.56    1.27
   1  -4 -21   -1.79    1.17
   1   4 -20   -0.50    0.77
   1   4 -20   -1.32    1.01
   1  -4 -20   -0.92    1.09
   1   4 -19   -0.93    0.70
   1   4 -19   -1.01    0.98
   1  -4 -19   -0.24    0.81
   1  -4 -19    0.28    1.28
   1   4 -18   10.81    1.80
   1   4 -18   10.71    2.15
   1  -4 -18   10.06    2.17
   1   4 -17   19.25    2.38
   1   4 -17   25.31    2.94
   1  -4 -17   23.13    2.84
   1   4 -16   -0.38    0.94
   1   4 -16    0.29    0.71
   1  -4 -16   -0.28    0.97
   1   4 -15   18.04    2.25
   1   4 -15   15.49    1.96
   1  -4 -15   19.57    2.39
   1   4 -14   35.31    2.59
   1   4 -14   38.58    2.91
   1  -4 -14   40.65    3.02
   1   4 -13   26.78    2.41
   1   4 -13   28.70    2.71
   1  -4 -13   27.67    2.63
   1   4 -12    0.29    0.38
   1   4 -12    0.33    0.63
   1   4 -12    0.75    0.59
   1  -4 -12   -0.42    0.71
   1   4 -11  133.48    6.02
   1   4 -11  126.99    5.78
   1   4 -11  124.09    5.17
   1  -4 -11  138.46    6.09
   1   4 -10   22.65    1.62
   1   4 -10   17.48    1.87
   1   4 -10   18.18    1.16
   1  -4 -10   18.16    1.87
   1   4  -9   19.19    1.78
   1   4  -9   18.76    1.11
   1   4  -9   14.68    1.59
  -1  -4   9   17.42    1.81
   1  -4  -9   16.90    1.65
   1   4  -8   16.21    1.59
   1   4  -8   16.18    1.00
   1   4  -8   16.00    1.53
  -1  -4   8   18.55    1.43
   1  -4  -8   15.84    1.55
   1   4  -7   25.54    1.63
   1   4  -7   24.54    1.63
   1   4  -7   25.95    1.28
  -1  -4   7   26.90    1.71
   1  -4  -7   21.96    1.58
  -1  -4   7   22.44    1.25
   1   4  -6   12.67    0.81
   1   4  -6   15.34    1.35
   1   4  -6   13.51    1.24
  -1  -4   6   12.66    0.82
  -1  -4   6   11.39    1.20
   1  -4  -6   13.30    1.21
  -1   4   5    9.95    0.97
   1   4  -5    9.02    0.66
   1   4  -5    9.50    0.99
   1   4  -5    9.27    0.93
  -1  -4   5    9.49    0.68
   1  -4  -5    9.04    0.91
  -1  -4   5    9.18    0.96
   1   4  -4    0.90    0.34
  -1   4   4    0.95    0.35
   1   4  -4    1.62    0.34
   1   4  -4    1.31    0.45
  -1  -4   4    1.24    0.40
  -1  -4   4    1.10    0.36
   1  -4  -4    0.38    0.33
   1  -4  -4    0.55    0.44
   1   4  -3  126.23    4.95
   1   4  -3  126.79    5.14
   1   4  -3  131.02    4.96
  -1   4   3  130.35    5.01
   1  -4  -3  126.51    5.20
  -1  -4   3  125.86    4.94
   1  -4  -3  122.20    4.99
  -1  -4   3  134.30    5.01
  -1   4   2   22.61    1.13
  -1   4   2   19.63    1.08
   1   4  -2   21.63    1.17
   1  -4  -2   23.13    1.34
   1  -4  -2   19.52    1.11
  -1  -4   2   21.66    1.08
  -1  -4   2   22.00    1.17
  -1   4   1   94.88    3.90
   1   4  -1   94.79    3.51
  -1   4   1   92.32    3.66
  -1   4   1   92.93    3.66
  -1  -4   1   96.00    3.82
   1  -4  -1   92.56    3.68
   1  -4  -1   99.54    3.70
  -1  -4   1   92.10    3.56
   1  -4  -1   92.97    3.90
  -1   4   0  580.07   22.55
  -1   4   0  626.51   22.33
   1   4   0  625.17   22.50
  -1   4   0  623.55   22.35
   1  -4   0  618.26   22.36
  -1  -4   0  620.92   22.39
  -1  -4   0  645.93   22.57
  -1  -4   0  618.30   22.37
   1  -4   0  631.93   22.57
   1  -4   0  620.64   22.37
   1   4   1  154.35    5.56
  -1   4  -1  148.98    5.72
  -1   4  -1  150.93    5.71
  -1   4  -1  151.36    5.88
   1  -4   1  147.91    5.72
  -1  -4  -1  151.74    5.58
   1  -4   1  152.28    5.89
  -1   4  -2   11.48    0.79
  -1   4  -2   10.52    0.81
  -1   4  -2   11.46    0.85
   1   4   2   10.16    0.66
  -1  -4  -2   11.69    0.70
   1  -4   2   11.23    0.78
   1  -4   2   12.44    0.90
   1   4   3  523.35   19.25
  -1   4  -3  544.31   19.48
  -1   4  -3  534.12   19.40
  -1   4  -3  537.73   19.36
   1  -4   3  540.37   19.41
   1  -4   3  500.52   19.34
  -1  -4  -3  539.93   19.26
  -1   4  -4   -0.10    0.30
  -1   4  -4    0.09    0.26
  -1   4  -4    0.01    0.24
   1   4   4   -0.33    0.23
   1  -4   4   -0.04    0.30
  -1  -4  -4    0.27    0.29
   1  -4   4    0.93    0.40
  -1   4  -5  285.39   10.56
  -1   4  -5  283.53   10.80
  -1   4  -5  280.79   10.77
   1   4   5  278.86   10.66
   1  -4   5  278.49   10.55
   1  -4   5  292.25   10.85
  -1  -4  -5  277.91   10.65
  -1   4  -6   15.00    1.03
  -1   4  -6   14.86    1.18
  -1   4  -6   16.04    1.21
  -1  -4  -6   14.71    1.14
   1  -4   6   13.94    1.01
   1  -4   6   15.87    1.49
  -1   4  -7   80.48    3.51
  -1   4  -7   86.93    3.80
  -1   4  -7   84.45    3.88
  -1  -4  -7   82.48    3.77
   1  -4   7   86.90    3.94
   1  -4   7   75.51    3.49
  -1   4  -8    0.26    0.47
  -1   4  -8    0.14    0.54
  -1   4  -8    0.70    0.41
   1  -4   8    0.72    0.51
   1  -4   8    0.14    0.38
  -1  -4  -8    0.48    0.56
  -1   4  -9    3.06    0.62
  -1   4  -9    2.99    0.76
  -1   4  -9    3.29    0.92
  -1  -4  -9    2.66    0.74
  -1   4 -10    0.74    0.50
  -1   4 -10    0.81    0.58
  -1   4 -10    1.45    0.79
  -1  -4 -10    1.94    0.85
  -1   4 -11   65.91    3.47
  -1   4 -11   66.75    3.76
  -1  -4 -11   67.10    3.70
  -1   4 -12   12.21    1.77
  -1   4 -12   11.88    1.56
  -1  -4 -12   12.79    1.81
  -1   4 -13    4.09    1.03
  -1   4 -13    1.90    0.88
  -1  -4 -13    2.30    0.93
  -1   4 -14   77.53    4.52
  -1   4 -14   78.21    4.12
  -1  -4 -14   76.81    4.51
  -1   4 -15   -0.14    0.89
  -1   4 -15    1.47    0.85
  -1  -4 -15    0.38    0.91
  -1   4 -16    0.89    0.82
  -1   4 -16    2.59    1.09
  -1  -4 -16    1.37    1.17
  -1   4 -17    1.21    0.96
  -1   4 -17   -0.54    1.00
  -1  -4 -17    0.55    1.19
  -1   4 -18    2.90    1.15
  -1   4 -18   -0.15    0.78
  -1  -4 -18    3.01    1.47
  -1   4 -19    5.99    1.43
  -1   4 -19    4.95    1.71
  -1  -4 -19    4.07    1.79
  -1   4 -20    2.14    1.12
  -1   4 -20   -0.01    0.90
  -1  -4 -20    0.51    1.31
  -1   4 -21    2.80    1.73
  -1   4 -21    1.57    1.09
  -1  -4 -21    1.41    1.51
  -1   4 -22    9.53    2.41
  -1  -4 -22    3.81    2.00
   1   5 -22    0.24    1.32
   1  -5 -22   -0.49    1.55
   1   5 -21   -1.38    0.69
   1   5 -21   -0.55    1.17
   1  -5 -21   -1.03    1.18
   1   5 -20    1.22    1.10
   1   5 -20    3.19    1.33
   1  -5 -20    6.32    1.52
   1  -5 -20    2.37    1.31
   1   5 -19    1.54    1.29
   1   5 -19   -0.03    0.95
   1  -5 -19    4.22    1.41
   1  -5 -19   -0.46    1.27
   1   5 -18    6.58    1.79
   1   5 -18    8.46    1.70
   1  -5 -18    6.75    1.59
   1  -5 -18    8.73    2.04
   1   5 -17   15.22    2.22
   1   5 -17   14.11    2.12
   1  -5 -17   14.66    2.16
   1  -5 -17   14.29    2.30
   1   5 -16   -1.20    0.74
   1   5 -16   -0.99    0.66
   1  -5 -16   -0.38    0.93
   1   5 -15   16.20    2.18
   1   5 -15   11.12    1.77
   1  -5 -15   14.92    2.11
   1   5 -14    1.23    0.85
   1   5 -14    1.62    0.79
   1  -5 -14    0.02    0.90
   1   5 -13    1.16    0.81
   1   5 -13    2.24    0.68
   1   5 -13    2.31    1.05
   1  -5 -13    2.54    1.07
   1   5 -12   12.70    1.66
   1   5 -12   14.82    1.33
   1   5 -12   16.07    1.98
   1  -5 -12   14.98    1.92
   1   5 -11    7.29    1.26
   1   5 -11    7.97    0.87
   1   5 -11    6.87    1.24
   1  -5 -11    4.73    1.13
   1   5 -10   -0.25    0.50
   1   5 -10    0.39    0.61
   1   5 -10    0.05    0.33
   1  -5 -10   -0.04    0.61
   1   5  -9  122.61    5.85
   1   5  -9  133.61    5.90
   1   5  -9  142.78    5.37
  -1  -5   9  142.80    6.08
   1  -5  -9  132.71    5.92
   1   5  -8   28.08    1.98
   1   5  -8   34.17    2.07
   1   5  -8   33.98    1.64
   1  -5  -8   31.97    1.99
  -1  -5   8   33.57    2.07
  -1  -5   8   28.76    1.61
   1   5  -7    6.00    0.93
   1   5  -7    3.96    0.77
   1   5  -7    4.39    0.61
  -1  -5   7    4.45    0.61
   1  -5  -7    4.31    0.78
  -1  -5   7    4.44    0.83
   1   5  -6    9.15    0.81
   1   5  -6    6.23    0.87
   1   5  -6    6.04    0.90
  -1  -5   6    9.41    1.09
   1  -5  -6    7.15    0.91
  -1  -5   6    7.53    0.76
   1   5  -5   35.76    1.74
   1   5  -5   35.84    2.00
  -1   5   5   35.00    2.05
   1   5  -5   33.22    1.86
   1  -5  -5   35.05    1.91
  -1  -5   5   37.75    1.97
  -1  -5   5   37.45    1.78
   1  -5  -5   36.29    2.11
  -1   5   4   10.96    0.98
   1   5  -4   10.35    1.09
   1   5  -4   10.83    0.84
   1   5  -4   10.57    0.79
  -1  -5   4   12.16    0.89
   1  -5  -4   11.07    0.88
  -1  -5   4   10.86    0.84
   1  -5  -4    9.79    1.14
   1   5  -3   19.07    1.29
   1   5  -3   21.13    1.22
   1   5  -3   19.28    1.11
  -1   5   3   21.98    1.20
   1  -5  -3   20.26    1.18
  -1  -5   3   18.95    1.14
  -1  -5   3   22.54    1.25
   1  -5  -3   20.67    1.39
  -1   5   2   96.51    3.78
  -1   5   2   91.69    3.74
   1   5  -2   96.44    3.65
   1   5  -2   96.48    3.91
   1   5  -2   93.74    3.97
  -1  -5   2   94.00    3.70
  -1  -5   2   91.06    3.87
   1  -5  -2   94.14    3.80
   1  -5  -2   94.34    4.10
   1   5  -1   87.32    3.31
  -1   5   1   88.63    3.49
  -1   5   1   84.00    3.46
   1   5  -1   84.97    3.65
  -1   5   1   88.70    3.80
  -1   5   1   88.43    3.63
  -1  -5   1   86.46    3.69
  -1  -5   1   88.03    3.38
   1  -5  -1   88.83    3.51
   1  -5  -1   89.02    3.50
   1  -5  -1   88.26    3.79
  -1   5   0   10.94    0.70
   1   5   0    9.26    0.53
  -1   5   0    8.40    0.64
  -1   5   0   10.27    0.79
  -1   5   0   10.74    1.04
  -1  -5   0    9.49    0.60
  -1  -5   0    8.78    0.96
  -1  -5   0    8.85    0.57
   1  -5   0   10.44    1.02
   1  -5   0   11.09    0.73
   1  -5   0   10.79    0.74
  -1   5  -1    6.28    0.75
  -1   5  -1    6.96    0.81
  -1   5  -1    6.21    0.61
   1   5   1    6.47    0.46
  -1   5  -1    5.60    0.61
   1  -5   1    6.00    0.82
  -1  -5  -1    6.01    0.52
  -1  -5  -1    6.96    0.89
   1  -5   1    6.17    0.63
  -1   5  -2   78.27    3.26
  -1   5  -2   83.03    3.45
  -1   5  -2   81.14    3.46
  -1   5  -2   77.09    3.29
   1   5   2   81.07    3.14
   1  -5   2   77.83    3.40
  -1  -5  -2   78.08    3.15
   1  -5   2   76.54    3.28
  -1   5  -3   23.84    1.35
  -1   5  -3   23.59    1.44
  -1   5  -3   24.94    1.40
   1   5   3   21.91    1.20
  -1  -5  -3   23.17    1.22
   1  -5   3   22.05    1.31
   1  -5   3   21.96    1.37
  -1   5  -4  145.26    5.94
  -1   5  -4  143.14    5.77
  -1   5  -4  144.97    5.85
   1   5   4  149.26    5.71
  -1  -5  -4  142.79    5.69
   1  -5   4  148.76    5.80
   1  -5   4  143.91    5.85
  -1   5  -5   73.62    3.21
  -1   5  -5   72.00    3.40
  -1   5  -5   71.73    3.36
   1   5   5   75.53    3.25
   1  -5   5   77.10    3.25
   1  -5   5   71.00    3.38
  -1  -5  -5   71.57    3.23
  -1   5  -6    7.71    1.04
  -1   5  -6    8.22    0.89
  -1   5  -6    8.27    1.08
  -1  -5  -6    8.36    0.98
   1  -5   6    9.91    1.19
   1  -5   6    7.74    0.88
  -1   5  -7  117.45    4.99
  -1   5  -7  109.70    4.97
  -1   5  -7  110.23    4.64
   1  -5   7  109.08    4.63
  -1  -5  -7  112.93    4.88
   1  -5   7  116.63    5.08
  -1   5  -8   23.56    1.64
  -1   5  -8   21.45    1.94
  -1   5  -8   22.80    1.43
   1  -5   8   21.29    1.42
   1  -5   8   20.00    1.94
  -1  -5  -8   20.41    1.62
  -1   5  -9   43.83    2.62
  -1   5  -9   43.71    2.52
  -1   5  -9   44.44    2.21
   1  -5   9   36.79    2.12
  -1  -5  -9   38.57    2.47
  -1   5 -10   14.29    1.31
  -1   5 -10    9.88    1.36
  -1   5 -10   15.68    1.81
  -1  -5 -10   10.41    1.47
  -1   5 -11    3.42    1.03
  -1   5 -11    3.05    0.93
  -1  -5 -11    2.15    0.95
  -1   5 -12   14.50    1.73
  -1   5 -12   13.50    1.83
  -1  -5 -12   11.46    1.68
  -1   5 -13   -0.79    0.57
  -1   5 -13   -0.19    0.77
  -1  -5 -13   -1.14    0.73
  -1   5 -14   13.93    1.80
  -1   5 -14   12.24    1.84
  -1  -5 -14   10.81    1.78
  -1   5 -15    1.40    1.07
  -1   5 -15    0.62    0.77
  -1  -5 -15    0.58    0.89
  -1   5 -16    7.64    1.70
  -1   5 -16    7.35    1.54
  -1  -5 -16    6.99    1.72
  -1   5 -17    6.21    1.48
  -1   5 -17    6.50    1.72
  -1  -5 -17    6.70    1.76
  -1   5 -18   -0.35    1.01
  -1   5 -18   -0.74    0.75
  -1  -5 -18   -0.05    0.93
  -1   5 -19    2.62    1.18
  -1   5 -19    0.62    0.92
  -1  -5 -19    0.79    1.09
  -1   5 -20    5.17    1.79
  -1   5 -20    2.97    1.28
  -1  -5 -20    2.57    1.60
  -1   5 -21   20.91    2.69
  -1   5 -21   16.90    2.86
  -1  -5 -21   27.11    3.72
  -1   5 -22   -0.31    0.98
  -1   5 -22    3.78    1.71
  -1  -5 -22   -1.92    1.20
   1   6 -22    2.35    1.40
   1  -6 -22    0.93    1.50
   1   6 -21    7.40    1.92
   1   6 -21   17.05    3.34
   1  -6 -21   10.05    2.47
   1   6 -20    6.35    1.65
   1   6 -20    4.93    1.74
   1  -6 -20    2.72    1.62
   1  -6 -20    4.28    1.37
   1   6 -19    7.57    1.73
   1   6 -19   10.92    2.15
   1  -6 -19    8.28    1.72
   1  -6 -19    4.95    1.61
   1   6 -18    4.34    1.44
   1   6 -18    8.82    1.92
   1  -6 -18    6.62    1.66
   1  -6 -18    7.31    1.95
   1   6 -17    3.04    1.30
   1   6 -17    3.99    1.42
   1  -6 -17    5.54    1.74
   1  -6 -17    3.87    1.41
   1   6 -16   23.86    2.64
   1   6 -16   19.07    2.52
   1  -6 -16   16.75    2.43
   1  -6 -16   23.11    2.61
   1   6 -15   -0.27    0.54
   1   6 -15    0.57    0.90
   1  -6 -15    1.44    0.92
   1  -6 -15    1.21    0.83
   1   6 -14    0.32    0.79
   1   6 -14    0.98    0.89
   1  -6 -14   -0.69    0.72
   1   6 -13    4.50    1.22
   1   6 -13    6.73    1.35
   1  -6 -13    5.95    1.39
   1   6 -12   57.40    3.46
   1   6 -12   54.11    3.36
   1  -6 -12   62.11    3.56
   1   6 -11    0.25    0.63
   1   6 -11    0.42    0.44
   1   6 -11    0.68    0.76
   1  -6 -11    0.87    0.63
   1   6 -10   19.82    1.30
   1   6 -10   21.28    2.04
   1   6 -10   21.48    2.03
   1  -6 -10   22.14    2.10
   1   6  -9    8.89    0.95
   1   6  -9    9.42    1.32
   1   6  -9   14.35    1.53
  -1  -6   9   10.78    1.03
  -1  -6   9   11.06    1.45
   1  -6  -9    7.56    1.22
   1   6  -8   46.95    2.79
   1   6  -8   50.72    2.76
   1   6  -8   48.39    2.36
  -1  -6   8   51.03    2.83
   1  -6  -8   50.76    2.77
   1  -6  -8   52.71    2.93
  -1  -6   8   51.83    2.39
   1   6  -7  413.78   14.98
   1   6  -7  401.98   15.29
   1   6  -7  415.88   15.50
   1  -6  -7  405.51   15.32
  -1  -6   7  391.18   15.37
  -1  -6   7  409.76   14.97
   1  -6  -7  394.13   15.55
   1   6  -6   65.39    3.25
   1   6  -6   66.46    2.93
   1   6  -6   67.11    3.12
   1  -6  -6   66.84    3.15
  -1  -6   6   64.02    3.15
  -1  -6   6   65.09    2.92
   1  -6  -6   63.69    3.32
   1   6  -5  201.19    7.57
   1   6  -5  186.93    7.59
   1   6  -5  192.74    7.84
   1  -6  -5  203.47    7.68
  -1  -6   5  202.92    7.72
  -1  -6   5  191.96    7.54
   1  -6  -5  185.98    7.94
  -1   6   4    9.38    1.06
   1   6  -4   12.27    0.90
   1   6  -4   10.48    1.17
   1   6  -4   11.24    0.89
  -1  -6   4   10.21    0.98
   1  -6  -4    9.47    0.95
  -1  -6   4   10.92    1.04
   1  -6  -4    9.06    1.18
   1   6  -3  221.06    8.43
  -1   6   3  208.22    8.09
  -1   6   3  226.25    8.17
   1   6  -3  224.11    8.30
   1   6  -3  214.40    8.10
  -1  -6   3  204.27    8.23
  -1  -6   3  204.94    8.09
   1  -6  -3  218.85    8.57
   1  -6  -3  209.28    8.17
   1   6  -2    0.01    0.18
  -1   6   2    0.21    0.25
   1   6  -2    0.22    0.34
  -1   6   2    0.24    0.30
  -1   6   2   -0.28    0.23
   1  -6  -2    0.50    0.40
  -1  -6   2    0.06    0.36
   1  -6  -2   -0.23    0.23
  -1  -6   2    0.26    0.23
  -1   6   1  121.98    5.11
   1   6  -1  120.57    4.95
   1   6  -1  113.74    4.52
  -1   6   1  117.64    4.71
  -1   6   1  127.88    4.95
  -1   6   1  126.21    4.73
  -1  -6   1  120.03    4.99
   1  -6  -1  119.36    4.77
   1  -6  -1  125.47    4.76
  -1  -6   1  120.18    4.63
   1  -6  -1  118.83    5.09
   1   6   0  168.46    6.56
   1   6   0  164.83    6.18
  -1   6   0  169.45    6.76
  -1   6   0  167.67    6.62
  -1   6   0  159.05    6.37
  -1   6   0  173.71    6.38
   1  -6   0  167.01    6.41
   1  -6   0  169.07    6.45
  -1  -6   0  162.80    6.25
  -1  -6   0  167.69    6.28
   1  -6   0  167.53    6.74
  -1  -6   0  178.99    6.79
  -1   6  -1   35.60    1.92
  -1   6  -1   32.49    1.79
  -1   6  -1   35.28    1.62
   1   6   1   35.28    1.48
  -1   6  -1   32.84    1.63
   1   6   1   32.17    1.69
  -1  -6  -1   33.14    1.51
   1  -6   1   33.54    1.65
  -1  -6  -1   30.60    1.89
   1  -6   1   32.76    1.85
  -1   6  -2   93.51    3.93
  -1   6  -2   95.90    3.70
  -1   6  -2   86.74    3.88
   1   6   2   87.48    3.52
   1   6   2   86.78    3.71
  -1   6  -2   86.90    3.70
  -1  -6  -2   90.75    3.57
   1  -6   2   85.38    3.88
   1  -6   2   92.67    3.73
  -1  -6  -2   87.91    4.02
   1   6   3    5.35    0.61
  -1   6  -3    5.36    0.72
  -1   6  -3    7.50    0.89
  -1   6  -3    6.52    0.90
   1  -6   3    6.17    0.76
   1  -6   3    5.90    0.82
  -1  -6  -3    4.55    0.57
  -1   6  -4   50.73    2.63
  -1   6  -4   57.65    2.59
  -1   6  -4   48.73    2.47
   1   6   4   53.11    2.38
  -1  -6  -4   51.30    2.38
   1  -6   4   51.34    2.51
   1  -6   4   47.14    2.49
  -1   6  -5    6.18    0.95
  -1   6  -5    3.96    0.74
  -1   6  -5    5.07    0.76
   1  -6   5    5.56    0.84
   1  -6   5    5.70    0.82
  -1  -6  -5    5.44    0.74
  -1   6  -6  195.68    7.90
  -1   6  -6  193.12    7.61
  -1   6  -6  182.76    7.77
   1  -6   6  196.61    7.62
   1  -6   6  207.82    7.92
  -1  -6  -6  186.25    7.63
  -1   6  -7  100.53    4.71
  -1   6  -7  106.14    4.75
  -1   6  -7  104.96    4.45
   1  -6   7  108.43    4.83
  -1  -6  -7  102.08    4.58
   1  -6   7  104.58    4.46
  -1   6  -8   56.09    3.16
  -1   6  -8   62.96    2.95
  -1   6  -8   63.53    3.31
   1  -6   8   63.81    2.96
  -1  -6  -8   61.52    3.17
   1  -6   8   61.36    3.32
  -1   6  -9   15.00    1.66
  -1   6  -9   13.68    1.31
  -1   6  -9   13.71    1.60
   1  -6   9   10.91    1.21
  -1  -6  -9   12.88    1.50
  -1   6 -10   44.01    2.77
  -1   6 -10   47.87    2.91
  -1  -6 -10   47.56    2.85
   1  -6  10   46.02    2.44
  -1   6 -11   14.93    1.93
  -1   6 -11   14.15    1.75
  -1  -6 -11   15.19    1.82
  -1   6 -12    4.75    1.27
  -1   6 -12    4.86    1.16
  -1  -6 -12    5.52    1.29
  -1   6 -13   20.22    2.19
  -1   6 -13   21.46    2.41
  -1  -6 -13   18.46    2.22
  -1   6 -14    2.39    1.01
  -1   6 -14    1.41    1.05
  -1  -6 -14    1.84    1.06
  -1   6 -15   75.94    4.46
  -1   6 -15   67.62    4.05
  -1  -6 -15   67.17    4.22
  -1   6 -16    8.81    1.78
  -1   6 -16    6.06    1.45
  -1  -6 -16    9.07    1.88
  -1   6 -17   11.22    1.91
  -1   6 -17   13.33    2.29
  -1  -6 -17    9.96    2.12
  -1   6 -18    0.33    0.99
  -1   6 -18    0.79    0.97
  -1  -6 -18    0.74    1.03
  -1   6 -19   -0.93    0.80
  -1   6 -19    0.28    1.14
  -1  -6 -19    1.51    1.37
  -1   6 -20    3.29    1.36
  -1   6 -20    1.92    1.42
  -1  -6 -20    3.11    1.66
  -1  -6 -20    3.91    1.48
  -1   6 -21    6.63    2.02
  -1   6 -21    8.67    1.90
  -1  -6 -21    6.22    2.64
  -1  -6 -21    9.21    2.42
  -1   6 -22    4.04    1.44
  -1  -6 -22    2.41    1.77
   1   7 -21    1.58    1.26
   1  -7 -21    2.56    1.40
   1   7 -20    7.60    1.83
   1  -7 -20    1.69    1.52
   1  -7 -20    4.68    1.57
   1   7 -19    0.00    0.93
   1   7 -19    0.12    1.02
   1  -7 -19   -1.55    1.00
   1  -7 -19    0.10    0.92
   1   7 -18    8.77    1.87
   1   7 -18   10.56    2.02
   1  -7 -18    7.39    1.93
   1  -7 -18    8.85    1.87
   1   7 -17   -0.07    0.89
   1   7 -17    1.69    1.18
   1  -7 -17    1.43    1.04
   1  -7 -17    0.88    1.24
   1   7 -16   10.07    1.83
   1   7 -16   13.26    2.07
   1  -7 -16   12.80    2.07
   1  -7 -16   11.79    2.07
   1   7 -15    0.26    0.65
   1   7 -15    0.84    0.90
   1  -7 -15   -0.37    0.82
   1  -7 -15    0.26    0.86
   1   7 -14    0.01    0.57
   1   7 -14    0.81    0.86
   1  -7 -14    1.29    1.01
   1  -7 -14    0.35    0.88
   1   7 -13   -0.67    0.62
   1   7 -13   -0.11    0.71
   1  -7 -13   -0.19    0.84
   1  -7 -13    0.41    0.87
   1   7 -12    4.45    1.23
   1   7 -12    7.05    1.40
   1  -7 -12    6.04    1.34
   1  -7 -12    5.40    1.35
   1   7 -11   -0.51    0.57
   1   7 -11   -0.12    0.65
   1  -7 -11    0.82    0.79
   1  -7 -11    0.44    0.65
   1   7 -10    4.80    1.10
   1   7 -10    4.18    0.99
   1  -7 -10    4.69    1.20
  -1  -7  10    3.31    0.67
   1  -7 -10    3.76    0.99
   1   7  -9    2.17    0.75
   1   7  -9    5.04    1.04
   1   7  -9    4.04    0.70
   1  -7  -9    2.82    1.01
   1  -7  -9    3.31    0.94
  -1  -7   9    2.62    0.63
  -1  -7   9    6.59    1.14
   1   7  -8    0.64    0.53
   1   7  -8    0.94    0.66
   1   7  -8    2.00    0.55
   1  -7  -8    0.53    0.61
  -1  -7   8    1.79    0.59
   1  -7  -8    1.16    0.81
  -1  -7   8    1.82    0.72
   1   7  -7   17.53    1.70
   1   7  -7   17.55    1.57
   1   7  -7   17.18    1.25
  -1  -7   7   15.66    1.23
   1  -7  -7   20.06    1.94
   1  -7  -7   16.35    1.56
  -1  -7   7   18.59    1.72
   1   7  -6   10.65    1.10
   1   7  -6    8.71    1.03
   1   7  -6    9.01    1.21
   1  -7  -6    8.72    1.31
  -1  -7   6    8.16    1.08
   1  -7  -6    7.50    1.01
  -1  -7   6    9.11    1.02
   1   7  -5  104.82    4.86
   1   7  -5  104.51    4.56
   1   7  -5  113.30    4.65
   1  -7  -5  107.33    5.01
   1  -7  -5  112.07    4.67
  -1  -7   5  113.39    4.63
  -1  -7   5  109.19    4.65
   1   7  -4    4.11    0.70
   1   7  -4    4.34    0.63
   1   7  -4    3.41    0.79
  -1   7   4    5.14    0.69
   1  -7  -4    3.31    0.68
  -1  -7   4    3.69    0.60
  -1  -7   4    5.24    0.80
   1  -7  -4    4.83    0.97
   1   7  -3   16.78    1.27
  -1   7   3   19.85    1.27
  -1   7   3   19.41    1.14
   1   7  -3   17.48    1.36
   1   7  -3   19.85    1.08
  -1  -7   3   15.52    1.08
   1  -7  -3   21.56    1.28
  -1  -7   3   17.95    1.32
   1  -7  -3   16.26    1.61
  -1   7   2  156.22    5.88
  -1   7   2  148.12    6.05
   1   7  -2  151.46    5.68
  -1   7   2  144.27    5.83
   1   7  -2  155.57    6.19
   1  -7  -2  147.11    5.90
   1  -7  -2  152.01    6.37
  -1  -7   2  147.22    6.13
  -1  -7   2  153.61    5.81
  -1   7   1    1.18    0.47
   1   7  -1    1.72    0.53
  -1   7   1    2.99    0.48
  -1   7   1    2.57    0.46
   1   7  -1    2.29    0.33
   1  -7  -1    1.63    0.57
  -1  -7   1    1.44    0.58
   1  -7  -1    2.27    0.50
   1  -7  -1    1.61    0.40
  -1  -7   1    2.39    0.40
  -1   7   0    8.46    0.96
   1   7   0    6.15    0.52
  -1   7   0    5.66    0.64
   1   7   0    5.35    0.79
  -1   7   0    6.81    0.69
   1  -7   0    5.27    0.90
  -1  -7   0    5.98    0.91
   1  -7   0    5.78    0.72
  -1  -7   0    5.50    0.59
  -1  -7   0    5.28    0.54
   1  -7   0    6.09    0.67
  -1   7  -1   70.91    3.07
   1   7   1   74.98    2.88
   1   7   1   73.66    3.21
  -1   7  -1   70.14    3.32
  -1   7  -1   74.32    3.03
  -1  -7  -1   67.87    3.41
  -1  -7  -1   72.18    2.95
   1  -7   1   70.96    3.09
   1  -7   1   68.34    3.38
  -1   7  -2   65.78    2.86
  -1   7  -2   63.99    3.13
  -1   7  -2   62.98    3.17
  -1   7  -2   64.44    2.91
   1   7   2   71.72    2.74
   1   7   2   67.20    2.96
   1  -7   2   63.09    3.15
  -1  -7  -2   66.64    2.78
   1  -7   2   67.77    2.94
  -1  -7  -2   59.86    3.20
  -1   7  -3  104.15    4.43
  -1   7  -3  115.23    4.68
   1   7   3  108.72    4.26
  -1   7  -3   98.67    4.62
   1   7   3  107.06    4.19
   1   7   3  104.54    4.37
  -1  -7  -3  109.27    4.85
   1  -7   3  108.67    4.63
  -1  -7  -3   99.92    4.26
   1  -7   3  107.28    4.44
   1   7   4    1.47    0.43
  -1   7  -4    1.31    0.51
  -1   7  -4    1.93    0.61
  -1   7  -4    1.85    0.51
   1  -7   4    1.65    0.51
   1  -7   4    1.59    0.62
  -1  -7  -4    1.97    0.51
  -1   7  -5  108.89    4.64
  -1   7  -5  108.61    4.67
  -1   7  -5  103.55    4.81
   1  -7   5  112.29    4.70
  -1  -7  -5   99.89    4.48
   1  -7   5  111.11    4.70
  -1   7  -6    4.80    0.98
  -1   7  -6    5.95    0.99
  -1   7  -6    6.78    0.96
   1  -7   6    5.57    0.93
  -1  -7  -6    4.78    0.84
   1  -7   6    5.17    0.91
  -1   7  -7    7.02    1.12
  -1   7  -7    6.35    1.13
  -1   7  -7    7.41    1.04
  -1  -7  -7    7.63    1.03
   1  -7   7    6.34    0.97
   1  -7   7    8.76    1.24
  -1   7  -8   12.03    1.52
  -1   7  -8   13.21    1.52
  -1   7  -8   10.91    1.42
   1  -7   8   13.32    1.34
   1  -7   8   13.73    1.60
  -1  -7  -8   11.92    1.37
  -1   7  -9    3.42    0.91
  -1   7  -9    3.34    0.92
  -1  -7  -9    3.05    0.87
   1  -7   9    2.84    0.71
  -1   7 -10    0.55    0.58
  -1   7 -10    0.89    0.75
  -1  -7 -10    2.03    0.73
   1  -7  10    1.68    0.67
  -1   7 -11   -0.86    0.63
  -1   7 -11   -0.42    0.66
  -1  -7 -11    1.81    0.89
   1  -7  11    0.18    0.53
  -1   7 -12   62.91    3.69
  -1   7 -12   61.60    3.76
  -1  -7 -12   67.42    3.79
  -1   7 -13    1.29    0.99
  -1   7 -13    2.36    1.02
  -1  -7 -13    4.13    1.24
  -1   7 -14    1.58    1.02
  -1   7 -14    2.56    1.03
  -1  -7 -14    0.70    0.72
  -1   7 -15   17.28    2.30
  -1   7 -15   16.95    2.13
  -1  -7 -15   19.08    2.46
  -1   7 -16   -0.67    0.70
  -1   7 -16   -0.10    0.96
  -1  -7 -16    0.31    1.09
  -1   7 -17    0.95    1.06
  -1   7 -17    0.01    0.82
  -1  -7 -17   -0.01    1.05
  -1   7 -18    3.72    1.44
  -1   7 -18    3.24    1.45
  -1  -7 -18    3.28    1.36
  -1   7 -19    2.24    1.33
  -1   7 -19    2.88    1.29
  -1  -7 -19    4.19    1.69
  -1  -7 -19    3.53    1.48
  -1   7 -20    5.39    1.68
  -1   7 -20    1.30    1.09
  -1  -7 -20    4.59    1.84
  -1  -7 -20    5.37    1.65
  -1   7 -21    2.04    1.32
  -1  -7 -21   -0.45    1.27
  -1  -7 -21    1.10    1.11
   1   8 -21   15.97    2.70
   1  -8 -21   12.52    2.68
   1   8 -20   -1.53    0.91
   1  -8 -20    1.92    1.41
   1  -8 -20   -0.28    1.15
   1   8 -19    4.57    1.52
   1  -8 -19    4.70    1.74
   1  -8 -19    3.93    1.65
   1   8 -18   -2.70    0.59
   1  -8 -18    0.19    1.19
   1  -8 -18    0.99    1.18
   1   8 -17    2.84    1.32
   1   8 -17    0.11    0.97
   1  -8 -17    1.38    1.00
   1  -8 -17    1.20    1.16
   1   8 -16    0.35    0.96
   1   8 -16    1.53    1.02
   1  -8 -16    2.28    1.23
   1  -8 -16    2.55    1.19
   1   8 -15    3.42    1.24
   1   8 -15    3.59    1.17
   1  -8 -15    4.53    1.43
   1  -8 -15    4.57    1.34
   1   8 -14    1.38    0.92
   1   8 -14   -0.30    0.67
   1  -8 -14    0.49    0.91
   1  -8 -14    0.47    0.93
   1   8 -13   68.11    3.92
   1   8 -13   62.25    3.92
   1  -8 -13   68.46    4.19
   1  -8 -13   67.25    3.99
   1   8 -12   -1.03    0.66
   1   8 -12    1.30    0.86
   1  -8 -12    0.45    0.83
   1  -8 -12    0.26    0.78
   1   8 -11   91.86    4.64
   1   8 -11   88.91    4.75
   1  -8 -11   91.93    4.95
   1  -8 -11   88.18    4.66
  -1  -8  11   95.99    4.10
   1   8 -10    1.18    0.70
   1   8 -10    1.94    0.80
   1  -8 -10    1.21    0.80
  -1  -8  10    1.12    0.56
   1  -8 -10    0.55    0.85
   1   8  -9   31.55    2.36
   1   8  -9   32.97    2.19
   1   8  -9   35.26    1.97
  -1  -8   9   32.55    1.92
   1  -8  -9   30.32    2.47
  -1  -8   9   32.81    2.29
   1  -8  -9   33.73    2.22
   1   8  -8    0.03    0.58
   1   8  -8    0.30    0.50
   1  -8  -8    1.44    0.87
  -1  -8   8    1.40    0.59
  -1  -8   8   -0.77    0.44
   1  -8  -8   -0.36    0.49
   1   8  -7   63.36    3.14
   1   8  -7   65.97    3.09
   1   8  -7   57.61    3.31
  -1  -8   7   67.01    3.10
   1  -8  -7   61.05    3.57
   1  -8  -7   64.99    3.23
  -1  -8   7   60.76    3.21
   1   8  -6    6.21    0.89
   1   8  -6    4.77    0.83
   1   8  -6    5.69    1.04
  -1  -8   6    6.15    0.95
   1  -8  -6    6.68    0.96
   1  -8  -6    7.44    1.33
  -1  -8   6    7.05    1.01
   1   8  -5    6.61    1.12
   1   8  -5    6.06    1.38
   1   8  -5    4.80    0.74
  -1   8   5    5.74    0.78
  -1  -8   5    3.63    0.83
   1  -8  -5    5.13    0.82
  -1  -8   5    6.56    0.87
   1  -8  -5    6.85    1.21
  -1   8   4   22.20    1.54
  -1   8   4   27.08    1.51
   1   8  -4   25.52    1.48
   1   8  -4   26.76    1.80
  -1  -8   4   27.90    1.56
  -1  -8   4   25.54    1.75
   1  -8  -4   25.91    1.60
   1  -8  -4   26.24    2.03
   1   8  -3    1.95    0.41
  -1   8   3    0.66    0.39
  -1   8   3    2.03    0.59
   1   8  -3    1.12    0.50
  -1  -8   3    1.07    0.62
   1  -8  -3    1.04    0.74
   1  -8  -3    1.69    0.55
  -1  -8   3    1.09    0.39
   1   8  -2  211.29    7.96
   1   8  -2  218.91    8.58
  -1   8   2  209.44    8.16
  -1   8   2  220.87    8.48
   1  -8  -2  205.96    8.24
   1  -8  -2  216.06    8.77
  -1  -8   2  218.70    8.14
  -1  -8   2  216.98    8.58
   1   8  -1    7.06    0.56
   1   8  -1    7.47    1.03
  -1   8   1    8.23    1.05
  -1   8   1    7.85    0.81
  -1  -8   1    7.72    1.08
  -1  -8   1    7.73    0.73
   1  -8  -1    7.45    0.86
   1  -8  -1    9.95    1.24
   1   8   0  191.96    7.68
  -1   8   0  196.59    7.76
   1   8   0  195.92    7.17
  -1   8   0  185.60    7.39
  -1  -8   0  195.40    7.34
   1  -8   0  203.03    7.48
   1  -8   0  191.44    7.92
   1  -8   0  187.54    7.49
  -1  -8   0  198.48    7.93
  -1  -8   0  186.26    7.27
   1   8   1   45.33    2.33
  -1   8  -1   43.65    2.44
   1   8   1   42.76    1.94
  -1   8  -1   51.26    2.22
   1  -8   1   43.90    2.17
  -1  -8  -1   47.79    2.09
   1  -8   1   48.82    2.58
  -1  -8  -1   36.65    2.43
  -1   8  -2   85.13    4.09
  -1   8  -2   89.89    3.82
   1   8   2   90.03    3.60
   1   8   2   90.46    3.91
  -1  -8  -2   94.31    3.70
  -1  -8  -2   86.96    4.28
   1  -8   2   86.63    4.13
   1  -8   2   89.37    3.83
   1   8   3  121.88    4.82
  -1   8  -3  115.19    5.33
   1   8   3  123.19    5.08
  -1   8  -3  130.86    5.13
  -1  -8  -3  119.62    5.54
   1  -8   3  127.67    5.12
  -1  -8  -3  125.80    4.96
   1  -8   3  116.76    5.30
   1   8   4    0.34    0.28
  -1   8  -4    0.77    0.44
   1   8   4    0.65    0.40
  -1   8  -4    0.36    0.44
   1  -8   4    0.83    0.43
   1  -8   4   -0.03    0.54
  -1  -8  -4   -0.47    0.63
  -1  -8  -4    0.27    0.40
   1   8   5   54.16    2.53
  -1   8  -5   56.04    2.76
  -1   8  -5   53.50    2.91
   1  -8   5   54.61    2.77
  -1  -8  -5   53.69    3.06
   1  -8   5   48.34    2.75
  -1  -8  -5   49.16    2.55
  -1   8  -6    6.71    1.06
  -1   8  -6    6.41    1.11
   1  -8   6    8.95    1.17
  -1  -8  -6    6.61    0.93
   1  -8   6    5.20    0.93
  -1  -8  -6    3.42    0.91
  -1   8  -7    3.54    0.87
  -1   8  -7    2.27    0.73
   1  -8   7    1.59    0.71
   1  -8   7    4.35    0.91
  -1  -8  -7    3.91    0.80
  -1   8  -8    2.60    0.88
  -1   8  -8    4.26    0.95
   1  -8   8    3.20    0.79
   1  -8   8    2.87    0.87
  -1  -8  -8    3.72    0.86
  -1   8  -9  107.97    5.00
  -1   8  -9  106.38    5.10
  -1  -8  -9  100.26    4.81
   1  -8   9  100.53    4.62
  -1   8 -10    0.28    0.70
  -1   8 -10   -0.01    0.52
   1  -8  10    0.87    0.63
  -1  -8 -10   -0.25    0.63
  -1   8 -11   24.51    2.34
  -1   8 -11   17.18    2.06
  -1  -8 -11   20.81    2.14
   1  -8  11   16.74    1.68
  -1   8 -12    5.25    1.29
  -1   8 -12    7.38    1.53
  -1  -8 -12    8.29    1.53
  -1   8 -13   13.36    1.92
  -1   8 -13   16.67    2.10
  -1  -8 -13   11.00    1.82
  -1   8 -14    3.39    1.21
  -1   8 -14    4.80    1.30
  -1  -8 -14    5.40    1.40
  -1   8 -15    3.95    1.29
  -1   8 -15   11.80    1.92
  -1  -8 -15    8.12    1.75
  -1   8 -16    3.89    1.42
  -1   8 -16    3.41    1.26
  -1  -8 -16    3.73    1.39
  -1   8 -17   -0.19    1.00
  -1   8 -17   -0.17    0.84
  -1  -8 -17   -1.28    0.97
  -1  -8 -17    0.35    1.02
  -1   8 -18   -0.05    0.89
  -1   8 -18    1.57    1.05
  -1  -8 -18    0.23    0.83
  -1  -8 -18   -1.10    0.88
  -1   8 -19    5.29    1.69
  -1  -8 -19    0.40    1.36
  -1  -8 -19    3.40    1.51
  -1   8 -20    1.08    1.24
  -1  -8 -20   -1.40    1.10
  -1  -8 -20    0.23    1.10
  -1   8 -21    0.67    1.31
  -1  -8 -21    3.41    1.61
  -1  -8 -21    0.48    1.15
   1   9 -20    1.31    1.30
   1  -9 -20    3.10    1.58
   1  -9 -20    2.95    1.45
   1   9 -19    0.55    1.13
   1  -9 -19    3.00    1.41
   1  -9 -19    1.54    1.42
   1   9 -18    0.45    1.07
   1  -9 -18    0.36    1.21
   1  -9 -18    0.77    1.09
   1   9 -17    2.45    1.23
   1  -9 -17    3.14    1.51
   1  -9 -17    3.55    1.61
   1   9 -16   32.91    3.24
   1   9 -16   29.19    3.21
   1  -9 -16   27.46    3.05
   1  -9 -16   26.69    3.15
   1   9 -15    4.52    1.49
   1   9 -15    6.19    1.46
   1  -9 -15    3.36    1.36
   1  -9 -15    6.05    1.43
   1   9 -14    2.45    1.03
   1   9 -14    2.61    1.16
   1  -9 -14    1.47    1.07
   1  -9 -14    0.86    1.14
   1   9 -13    0.41    0.82
   1   9 -13    0.74    0.87
   1  -9 -13   -0.86    0.76
   1  -9 -13   -1.32    0.67
   1   9 -12    1.38    0.96
   1   9 -12    3.37    1.03
   1  -9 -12    2.15    0.98
   1  -9 -12    0.34    0.78
  -1  -9  12    1.98    0.66
   1   9 -11    2.09    0.93
   1   9 -11    2.41    0.91
  -1  -9  11    1.26    0.66
   1  -9 -11    2.26    0.97
   1  -9 -11    3.68    1.05
   1   9 -10   15.17    1.73
   1   9 -10   13.23    1.76
   1  -9 -10   12.77    1.62
   1  -9 -10   11.68    1.88
  -1  -9  10   13.08    1.37
   1   9  -9   24.71    2.40
   1   9  -9   22.07    1.99
   1  -9  -9   16.72    1.88
  -1  -9   9   22.79    1.63
  -1  -9   9   24.27    2.24
   1  -9  -9   18.83    2.29
   1   9  -8    2.46    0.90
   1   9  -8    2.71    0.75
  -1  -9   8    1.90    0.82
   1  -9  -8    1.08    0.73
  -1  -9   8    2.06    0.75
   1  -9  -8    1.54    0.98
   1   9  -7   16.06    1.84
   1   9  -7   20.10    1.47
   1  -9  -7   16.18    1.65
  -1  -9   7   16.79    1.56
   1  -9  -7   17.20    2.06
  -1  -9   7   16.67    1.63
  -1   9   6    0.10    0.33
   1   9  -6   -0.28    0.54
   1   9  -6    0.15    0.40
  -1  -9   6    0.90    0.62
   1  -9  -6   -0.32    0.44
  -1  -9   6    0.00    0.39
   1  -9  -6   -0.05    0.77
  -1   9   5   85.21    3.74
  -1   9   5   90.09    3.92
   1   9  -5   81.13    3.71
   1   9  -5   85.45    4.19
  -1  -9   5   84.34    3.80
   1  -9  -5   79.90    3.84
   1  -9  -5   85.53    4.44
  -1  -9   5   86.14    4.00
  -1   9   4    2.99    0.58
   1   9  -4    3.19    0.61
  -1   9   4    2.88    0.70
   1   9  -4    2.30    0.80
  -1  -9   4    2.21    0.56
   1  -9  -4    1.87    0.56
  -1  -9   4    3.16    0.83
   1  -9  -4    2.05    0.90
   1   9  -3   31.70    2.11
  -1   9   3   34.03    2.04
  -1   9   3   35.93    1.85
  -1  -9   3   35.42    1.84
   1  -9  -3   34.08    2.42
  -1  -9   3   33.90    2.19
   1  -9  -3   36.20    1.96
  -1   9   2   58.40    2.62
   1   9  -2   59.03    3.02
  -1   9   2   55.16    2.89
   1   9  -2   57.35    2.51
  -1  -9   2   55.01    3.02
   1  -9  -2   56.50    2.70
  -1  -9   2   56.76    2.57
   1  -9  -2   54.64    3.20
  -1   9   1    2.84    0.55
  -1   9   1    3.17    0.75
   1   9  -1    2.91    0.42
   1   9  -1    2.56    0.71
   1  -9  -1    2.86    0.64
  -1  -9   1    2.13    0.82
  -1  -9   1    2.96    0.51
   1  -9  -1    3.86    1.00
   1   9   0   45.41    2.00
  -1   9   0   50.70    2.64
  -1   9   0   50.02    2.27
   1   9   0   43.30    2.48
  -1  -9   0   45.25    2.13
  -1  -9   0   50.66    2.76
   1  -9   0   48.40    2.75
   1  -9   0   44.87    2.26
  -1   9  -1   24.81    1.76
   1   9   1   26.32    1.28
   1   9   1   24.26    1.63
  -1   9  -1   23.07    1.44
   1  -9   1   25.33    1.92
  -1  -9  -1   27.33    2.02
   1  -9   1   24.17    1.49
  -1  -9  -1   24.22    1.40
  -1   9  -2   59.18    3.10
  -1   9  -2   60.35    2.80
   1   9   2   60.76    2.94
  -1  -9  -2   61.58    2.69
  -1  -9  -2   55.28    3.28
   1  -9   2   58.14    3.18
   1  -9   2   60.30    2.83
  -1   9  -3  103.67    4.42
  -1   9  -3  105.39    4.77
   1   9   3   99.61    4.44
   1  -9   3  104.82    4.45
  -1  -9  -3  102.11    4.98
   1  -9   3  101.33    4.73
  -1  -9  -3  103.19    4.28
   1   9   4    1.34    0.55
  -1   9  -4    3.03    0.69
  -1   9  -4    2.15    0.71
   1   9   4    2.77    0.52
   1  -9   4    1.85    0.80
  -1  -9  -4    1.26    0.70
  -1  -9  -4    2.70    0.63
   1  -9   4    2.36    0.65
  -1   9  -5   12.64    1.29
   1   9   5   12.09    0.96
   1   9   5   11.27    1.17
  -1   9  -5   11.56    1.50
   1  -9   5   13.46    1.37
  -1  -9  -5   10.66    1.61
  -1  -9  -5   11.41    1.18
   1  -9   5   14.17    1.53
  -1   9  -6    3.41    0.93
   1   9   6    2.79    0.64
  -1   9  -6    1.93    0.68
   1  -9   6    3.48    0.76
   1  -9   6    3.40    0.94
  -1  -9  -6    1.99    0.62
  -1  -9  -6    1.65    0.89
  -1   9  -7    1.77    0.66
  -1   9  -7    1.82    0.89
   1   9   7    1.02    0.50
  -1  -9  -7    0.08    0.77
   1  -9   7    1.32    0.66
  -1  -9  -7    0.65    0.57
   1  -9   7    1.79    0.70
  -1   9  -8    7.21    1.17
  -1   9  -8    6.01    1.12
   1  -9   8    7.20    1.38
   1  -9   8    5.67    1.02
  -1  -9  -8    5.76    1.03
  -1  -9  -8    4.29    1.13
  -1   9  -9   27.82    2.66
  -1   9  -9   32.12    2.24
   1  -9   9   30.13    2.08
  -1  -9  -9   29.07    2.13
  -1  -9  -9   29.30    2.80
  -1   9 -10    1.67    0.80
  -1   9 -10    1.40    0.77
  -1  -9 -10    2.21    0.94
   1  -9  10    2.36    0.81
  -1  -9 -10    0.42    0.74
  -1   9 -11   28.87    2.75
  -1   9 -11   29.89    2.37
  -1  -9 -11   33.61    2.43
  -1  -9 -11   30.31    2.99
   1  -9  11   31.22    2.10
  -1   9 -12   12.04    1.83
  -1   9 -12   11.76    1.74
   1  -9  12   11.61    1.42
  -1  -9 -12    9.93    1.61
  -1  -9 -12   10.28    1.87
  -1   9 -13   -0.63    0.62
  -1   9 -13    0.68    0.71
  -1  -9 -13   -0.72    0.88
  -1  -9 -13    0.27    0.82
  -1   9 -14   13.17    2.00
  -1   9 -14   14.39    2.14
  -1  -9 -14   14.28    2.11
  -1  -9 -14   13.54    2.26
  -1   9 -15    2.69    1.20
  -1   9 -15    2.13    1.13
  -1  -9 -15    5.00    1.48
  -1  -9 -15    2.27    1.31
  -1   9 -16    6.67    1.68
  -1   9 -16   10.00    1.93
  -1  -9 -16    8.50    1.93
  -1  -9 -16    7.40    1.79
  -1   9 -17    1.98    1.29
  -1   9 -17    1.78    1.15
  -1  -9 -17    2.21    1.29
  -1  -9 -17   -0.10    1.01
  -1   9 -18   -0.55    1.03
  -1  -9 -18    0.35    1.18
  -1  -9 -18    1.65    1.38
  -1   9 -19    1.80    1.24
  -1  -9 -19    1.78    1.24
  -1  -9 -19    3.88    1.61
  -1   9 -20   -0.14    1.15
  -1  -9 -20    1.37    1.19
  -1  -9 -20   -1.06    1.13
   1  10 -20   -1.80    0.84
   1 -10 -20    0.45    1.29
   1 -10 -20   -0.62    1.24
   1  10 -19    2.21    1.19
   1 -10 -19    1.45    1.41
   1 -10 -19    0.44    1.28
   1  10 -18    3.21    1.50
   1 -10 -18    4.27    1.67
   1 -10 -18    3.66    1.49
   1  10 -17    0.40    1.01
   1 -10 -17   -1.34    0.85
   1 -10 -17   -0.07    0.97
   1  10 -16   -0.16    0.93
   1 -10 -16    1.01    1.12
   1 -10 -16    0.08    1.19
   1  10 -15    1.37    1.09
   1 -10 -15    1.07    1.05
   1 -10 -15    1.20    1.13
   1  10 -14   10.97    1.92
   1  10 -14   13.02    3.12
   1 -10 -14    7.78    1.67
   1 -10 -14   12.05    2.16
   1  10 -13   23.21    2.64
   1  10 -13   24.19    2.46
   1 -10 -13   22.44    2.51
   1 -10 -13   25.99    3.01
   1  10 -12    0.47    0.75
   1  10 -12   -0.88    0.63
   1 -10 -12    1.19    0.79
  -1 -10  12    0.71    0.59
   1 -10 -12    0.84    1.03
   1  10 -11   35.95    2.52
   1  10 -11   37.49    2.83
  -1 -10  11   36.49    2.22
   1 -10 -11   37.92    2.97
   1 -10 -11   37.42    2.65
   1  10 -10   16.01    1.77
   1  10 -10   15.32    2.07
  -1 -10  10   15.85    1.57
   1 -10 -10   12.42    2.06
   1 -10 -10   12.98    1.71
   1  10  -9    0.38    0.62
   1  10  -9   -0.27    0.47
   1 -10  -9    1.17    1.03
  -1 -10   9   -0.12    0.65
   1 -10  -9    0.82    0.70
   1  10  -8    4.22    1.06
   1  10  -8    4.04    0.90
   1 -10  -8    4.95    1.09
  -1 -10   8    4.28    0.94
   1 -10  -8    2.84    1.20
  -1 -10   8    4.75    0.97
   1  10  -7   56.63    3.41
  -1  10   7   58.76    2.96
   1  10  -7   58.13    2.99
  -1 -10   7   62.31    3.22
   1 -10  -7   57.36    3.14
   1 -10  -7   50.37    3.56
  -1 -10   7   66.25    3.22
  -1  10   6    8.73    1.13
   1  10  -6    6.83    0.94
  -1  10   6    8.07    1.02
   1  10  -6    6.05    1.22
  -1 -10   6    7.84    1.21
   1 -10  -6    8.68    1.56
  -1 -10   6    6.51    1.00
   1 -10  -6    9.87    1.23
   1  10  -5    9.60    1.04
   1  10  -5    7.75    1.26
  -1  10   5   10.97    1.27
  -1  10   5    8.46    1.01
   1 -10  -5    9.05    1.15
  -1 -10   5    8.39    1.28
   1 -10  -5    9.37    1.60
  -1 -10   5    9.96    1.12
   1  10  -4   -0.80    0.45
  -1  10   4   -0.03    0.43
  -1  10   4    0.04    0.31
   1 -10  -4   -0.38    0.49
  -1 -10   4    0.68    0.76
   1 -10  -4    0.12    0.45
  -1 -10   4   -0.34    0.36
  -1  10   3   10.99    1.07
  -1  10   3   13.48    1.45
   1  10  -3   10.53    1.39
   1 -10  -3   10.02    1.12
  -1 -10   3   12.44    1.12
  -1 -10   3   12.95    1.53
   1 -10  -3   11.35    1.62
  -1  10   2   35.03    1.84
  -1  10   2   35.89    2.18
   1  10  -2   33.16    2.22
  -1 -10   2   36.81    1.84
   1 -10  -2   33.07    1.96
  -1 -10   2   29.62    2.22
   1 -10  -2   36.10    2.44
  -1  10   1   35.10    1.85
  -1  10   1   32.54    2.15
   1  10  -1   35.03    2.21
   1  10  -1   35.08    1.77
  -1 -10   1   34.13    1.79
   1 -10  -1   35.66    2.00
  -1 -10   1   36.19    2.41
   1 -10  -1   39.49    2.59
   1  10   0    2.32    0.41
  -1  10   0    1.89    0.70
  -1  10   0    2.65    0.55
   1  10   0    3.17    0.79
  -1 -10   0    3.05    0.95
   1 -10   0    2.98    0.85
   1 -10   0    2.30    0.58
   1  10   1    1.13    0.58
  -1  10  -1    0.30    0.44
  -1  10  -1    0.96    0.44
   1 -10   1    1.91    0.76
  -1 -10  -1    1.06    0.70
  -1 -10  -1    0.19    0.38
   1 -10   1    0.74    0.41
   1  10   2   19.85    1.48
  -1  10  -2   17.46    1.28
  -1  10  -2   22.29    1.66
  -1 -10  -2   18.55    1.24
   1 -10   2   15.83    1.82
  -1 -10  -2   20.05    2.04
   1 -10   2   17.80    1.32
  -1  10  -3    1.25    0.53
  -1  10  -3    0.99    0.69
   1  10   3    1.69    0.61
  -1 -10  -3    0.96    0.70
   1 -10   3    1.99    0.81
   1 -10   3    1.89    0.57
  -1 -10  -3    1.24    0.49
  -1  10  -4   25.88    1.97
   1  10   4   22.47    1.59
   1  10   4   25.21    1.39
  -1  10  -4   24.81    1.63
  -1 -10  -4   20.63    1.49
   1 -10   4   24.04    1.91
  -1 -10  -4   22.41    2.27
   1 -10   4   21.99    1.60
   1  10   5   15.76    1.14
   1  10   5   15.19    1.47
  -1  10  -5   16.88    1.56
  -1  10  -5   15.60    1.79
   1 -10   5   17.71    1.84
   1 -10   5   14.20    1.48
  -1 -10  -5   21.15    2.23
  -1 -10  -5   13.94    1.42
  -1  10  -6   10.27    1.29
  -1  10  -6    9.57    1.46
   1  10   6   11.98    1.14
   1  10   6   13.25    1.35
   1 -10   6    8.35    1.34
  -1 -10  -6    8.57    1.59
   1 -10   6   14.70    1.51
  -1 -10  -6   11.09    1.28
   1  10   7    1.78    0.57
   1  10   7    1.17    0.54
  -1  10  -7    1.17    0.69
  -1  10  -7    2.38    0.97
  -1 -10  -7    2.63    0.82
   1 -10   7    0.94    0.65
   1 -10   7    0.48    0.76
  -1 -10  -7    2.66    1.02
  -1  10  -8   16.27    1.73
   1  10   8   14.91    1.40
  -1  10  -8   15.07    1.91
  -1 -10  -8   15.01    1.60
   1 -10   8   19.01    2.20
  -1 -10  -8   12.59    1.86
   1 -10   8   15.53    1.70
  -1  10  -9   26.33    2.37
  -1  10  -9   24.98    2.55
  -1 -10  -9   25.83    2.04
  -1 -10  -9   22.78    2.61
   1 -10   9   24.45    1.90
  -1  10 -10    0.16    0.78
  -1  10 -10    1.09    0.77
   1 -10  10    0.52    0.70
  -1 -10 -10    3.20    1.22
  -1 -10 -10    0.52    0.75
  -1  10 -11   19.87    2.17
  -1  10 -11   20.31    2.35
  -1 -10 -11   18.05    2.06
   1 -10  11   21.05    1.92
  -1 -10 -11   19.63    2.50
  -1  10 -12    2.37    0.94
  -1  10 -12    0.91    0.74
  -1 -10 -12    0.37    0.81
   1 -10  12    0.70    0.64
  -1 -10 -12    2.02    1.16
  -1  10 -13    2.67    1.02
  -1  10 -13    1.85    1.13
   1 -10  13    1.06    0.71
  -1 -10 -13    1.27    1.17
  -1 -10 -13    0.52    0.88
  -1  10 -14    2.84    1.28
  -1  10 -14    0.18    0.80
  -1 -10 -14    2.10    1.27
  -1 -10 -14    2.71    1.20
  -1  10 -15    1.17    1.20
  -1  10 -15    3.12    1.31
  -1 -10 -15    3.31    1.42
  -1 -10 -15    3.48    1.27
  -1  10 -16   -0.49    0.86
  -1 -10 -16   -0.61    0.92
  -1 -10 -16    0.76    1.27
  -1  10 -17    6.83    1.75
  -1 -10 -17    4.76    1.63
  -1 -10 -17    4.34    1.51
  -1  10 -18    0.37    1.14
  -1 -10 -18    0.37    1.16
  -1 -10 -18    1.40    1.24
  -1  10 -19   12.08    2.31
  -1 -10 -19   10.92    2.20
  -1 -10 -19    9.77    2.37
  -1  10 -20    0.81    1.25
  -1 -10 -20    0.45    1.41
  -1 -10 -20    2.47    1.69
   1  11 -19    9.63    2.19
   1 -11 -19    7.22    2.20
   1 -11 -19    7.06    2.04
   1  11 -18    0.42    1.11
   1 -11 -18    0.19    1.37
   1 -11 -18   -1.06    0.59
   1  11 -17    0.65    1.13
   1 -11 -17    0.70    1.09
   1 -11 -17   -0.25    1.00
   1  11 -16    2.23    1.27
   1 -11 -16    2.59    1.34
   1 -11 -16    2.70    1.49
   1  11 -15    4.22    1.46
   1 -11 -15    6.78    1.78
   1 -11 -15    4.45    1.41
   1  11 -14   -0.11    0.98
   1 -11 -14    2.21    1.13
   1 -11 -14    1.07    1.24
   1  11 -13    0.04    0.91
   1 -11 -13    0.14    0.84
   1 -11 -13   -0.17    1.01
   1  11 -12    7.41    1.61
  -1 -11  12    8.11    1.19
   1 -11 -12    7.34    1.49
   1 -11 -12    3.59    1.38
   1  11 -11    6.35    1.45
   1  11 -11    2.94    0.95
   1 -11 -11    4.40    1.18
   1 -11 -11    5.14    1.57
  -1 -11  11    2.67    0.79
   1  11 -10    6.21    1.14
   1  11 -10    2.77    1.11
  -1 -11  10    5.64    1.07
   1 -11 -10    4.34    1.10
   1 -11 -10    5.32    1.37
  -1  11   9    5.08    0.95
   1  11  -9    5.51    1.33
   1  11  -9    4.53    0.97
  -1 -11   9    4.15    0.99
   1 -11  -9    4.64    1.43
   1 -11  -9    5.71    1.18
   1  11  -8    1.29    0.66
  -1  11   8    2.20    0.68
  -1  11   8    1.82    0.72
   1  11  -8    1.28    0.87
   1 -11  -8    0.98    0.75
   1 -11  -8    2.46    1.21
  -1 -11   8    1.43    0.84
  -1  11   7   19.45    1.81
  -1  11   7   18.48    1.43
   1  11  -7   14.12    1.93
   1  11  -7   18.41    1.64
   1 -11  -7   15.44    1.69
  -1 -11   7   18.15    1.89
   1 -11  -7   19.14    2.30
   1  11  -6   19.23    2.20
  -1  11   6   21.30    1.65
   1  11  -6   24.44    1.56
  -1  11   6   20.90    1.53
  -1 -11   6   20.94    2.05
   1 -11  -6   21.32    1.70
  -1 -11   6   23.32    1.67
   1 -11  -6   16.88    2.25
  -1  11   5    8.14    1.18
  -1  11   5   11.61    1.20
   1  11  -5    7.42    1.29
   1 -11  -5    8.78    1.63
  -1 -11   5   12.55    1.54
  -1 -11   5    7.37    1.05
   1 -11  -5    8.42    1.17
  -1  11   4   -0.03    0.51
  -1  11   4    2.76    0.63
   1  11  -4    1.89    0.84
  -1 -11   4    2.25    0.92
   1 -11  -4    3.51    1.21
  -1 -11   4    1.76    0.58
   1 -11  -4    1.02    0.64
  -1  11   3    7.79    1.18
   1  11  -3    5.77    1.13
  -1  11   3    7.01    0.88
  -1 -11   3    6.04    1.24
   1 -11  -3    7.28    1.46
  -1 -11   3    7.20    0.92
   1 -11  -3    7.11    1.02
  -1  11   2    3.47    0.82
  -1  11   2    1.96    0.54
   1  11  -2    3.06    0.92
   1  11  -2    1.60    0.44
   1 -11  -2    0.89    0.57
   1 -11  -2    1.79    1.05
  -1 -11   2    1.30    0.47
  -1 -11   2    2.08    0.96
  -1  11   1    8.95    0.99
   1  11  -1    9.24    1.33
   1  11  -1    9.95    0.74
  -1  11   1    7.04    1.16
   1 -11  -1    8.47    1.06
  -1 -11   1    9.52    0.96
  -1 -11   1   10.33    1.54
   1 -11  -1    6.91    1.42
   1  11   0   13.05    1.56
   1  11   0   15.06    0.94
  -1  11   0   14.98    1.70
  -1  11   0   15.11    1.13
   1 -11   0   16.03    1.90
   1 -11   0   15.30    1.20
  -1 -11   0   13.30    1.77
  -1  11  -1   15.49    1.73
  -1  11  -1   16.26    1.24
   1  11   1   17.20    1.02
   1  11   1   17.78    1.74
  -1 -11  -1   16.27    1.88
   1 -11   1   17.59    1.28
  -1 -11  -1   15.43    1.20
   1 -11   1   15.62    1.93
  -1  11  -2   25.84    1.61
   1  11   2   22.26    1.72
  -1  11  -2   24.18    1.88
   1 -11   2   20.46    2.15
  -1 -11  -2   22.64    1.51
  -1 -11  -2   24.66    2.47
   1 -11   2   29.71    1.73
  -1  11  -3   65.58    3.70
  -1  11  -3   70.12    3.27
   1  11   3   67.30    3.45
  -1 -11  -3   69.87    3.94
  -1 -11  -3   66.94    3.17
   1 -11   3   68.65    3.78
   1 -11   3   73.43    3.39
  -1  11  -4    0.32    0.50
  -1  11  -4    1.34    0.72
   1  11   4    2.31    0.71
  -1 -11  -4    0.46    0.55
   1 -11   4    2.63    0.97
   1 -11   4    0.62    0.57
  -1 -11  -4    1.68    1.06
  -1  11  -5   -0.92    0.56
  -1  11  -5   -0.16    0.48
   1  11   5    0.12    0.35
   1  11   5   -0.19    0.50
   1 -11   5    0.19    0.75
  -1 -11  -5   -0.30    0.64
   1 -11   5    0.27    0.44
  -1 -11  -5    1.06    0.57
   1  11   6   21.08    1.60
  -1  11  -6   25.64    2.49
   1  11   6   22.63    1.50
  -1  11  -6   25.22    1.79
   1 -11   6   24.45    1.79
  -1 -11  -6   22.69    1.74
  -1 -11  -6   25.01    2.59
   1 -11   6   23.19    2.28
  -1  11  -7   -0.29    0.53
  -1  11  -7   -0.78    0.62
   1  11   7   -0.64    0.34
   1  11   7   -0.40    0.45
  -1 -11  -7    0.09    0.69
  -1 -11  -7   -0.36    0.51
   1 -11   7    0.95    0.76
   1  11   8    7.60    1.02
   1  11   8    7.16    1.03
  -1  11  -8    5.96    1.39
  -1  11  -8    8.23    1.28
  -1 -11  -8    4.84    1.43
  -1 -11  -8    9.07    1.33
   1 -11   8    6.10    1.28
   1  11   9   10.85    1.24
  -1  11  -9   10.86    1.67
  -1  11  -9   12.62    1.62
  -1 -11  -9   10.92    1.86
  -1 -11  -9   13.28    1.64
   1 -11   9   10.14    1.46
  -1  11 -10   25.77    2.34
   1  11  10   22.17    1.56
  -1  11 -10   21.13    2.46
   1 -11  10   17.30    1.90
  -1 -11 -10   20.44    2.62
  -1 -11 -10   21.80    2.14
  -1  11 -11   11.03    1.62
  -1  11 -11   10.99    1.90
  -1 -11 -11   11.79    1.69
  -1 -11 -11    9.58    1.92
   1 -11  11   10.91    1.45
  -1  11 -12    0.69    0.79
  -1  11 -12    0.67    0.99
  -1 -11 -12    1.13    0.91
  -1 -11 -12   -0.57    0.97
   1 -11  12    2.22    0.89
  -1  11 -13    1.72    1.15
  -1 -11 -13    4.94    1.34
  -1 -11 -13    7.00    1.84
  -1  11 -14    2.34    1.16
  -1 -11 -14    4.21    1.48
  -1 -11 -14    1.88    1.13
  -1  11 -15    1.15    1.04
  -1 -11 -15    1.95    1.16
  -1 -11 -15    0.12    0.97
  -1  11 -16    6.00    1.55
  -1 -11 -16   13.33    2.25
  -1 -11 -16   10.96    2.30
  -1  11 -17    0.15    0.89
  -1 -11 -17    0.49    1.17
  -1 -11 -17    0.31    1.21
  -1  11 -18    1.42    1.26
  -1 -11 -18    1.54    1.46
  -1 -11 -18    0.36    1.11
  -1  11 -19    2.63    1.46
  -1 -11 -19   -0.93    1.11
   1  12 -19    5.14    1.79
   1 -12 -19    2.52    1.64
   1  12 -18    0.48    1.30
   1 -12 -18    1.43    1.35
   1 -12 -18    2.64    1.70
   1  12 -17   -0.44    0.96
   1 -12 -17    1.72    1.35
   1 -12 -17   -0.81    1.32
   1  12 -16   -0.10    1.01
   1 -12 -16    2.17    1.40
   1 -12 -16    1.34    1.30
   1  12 -15    1.15    0.99
   1 -12 -15    0.35    0.92
   1 -12 -15    1.11    1.40
   1  12 -14    1.55    1.17
   1 -12 -14    0.13    1.23
   1 -12 -14    4.49    1.40
   1  12 -13    3.63    1.30
   1 -12 -13    5.42    1.48
   1 -12 -13    8.34    1.98
   1  12 -12    1.12    0.97
   1 -12 -12    1.54    0.99
   1 -12 -12   -0.06    1.04
   1  12 -11   17.93    2.36
  -1 -12  11   21.73    2.00
   1 -12 -11   19.60    2.24
   1 -12 -11   19.06    2.70
  -1  12  10   -0.46    0.41
   1  12 -10    0.74    0.91
  -1  12  10    0.30    0.53
   1 -12 -10    2.28    1.02
   1 -12 -10    1.94    0.97
  -1 -12  10    1.58    0.85
  -1  12   9    0.33    0.55
   1  12  -9   -0.71    0.63
  -1  12   9   -0.06    0.48
   1 -12  -9   -0.70    0.86
   1 -12  -9   -0.36    0.56
  -1 -12   9   -0.19    0.70
  -1  12   8    8.38    1.25
   1  12  -8   12.06    1.90
   1  12  -8   10.44    1.71
  -1  12   8    8.97    1.20
   1 -12  -8    9.39    1.75
   1 -12  -8    9.57    1.42
  -1 -12   8   12.83    1.66
  -1  12   7    4.31    0.92
  -1  12   7    4.32    0.83
   1  12  -7    4.71    0.87
   1  12  -7    3.12    1.04
  -1 -12   7    2.96    0.97
   1 -12  -7    1.95    1.15
   1 -12  -7    3.93    1.05
  -1  12   6    5.03    1.04
  -1  12   6    6.22    0.96
   1  12  -6    7.15    1.37
  -1 -12   6    7.13    1.43
   1 -12  -6    7.35    1.66
   1 -12  -6    5.33    1.11
   1  12  -5   37.14    2.75
  -1  12   5   40.88    2.59
  -1  12   5   47.03    2.36
   1 -12  -5   38.87    2.46
  -1 -12   5   43.45    2.81
   1 -12  -5   41.73    3.05
  -1  12   4    1.65    0.75
   1  12  -4    3.15    1.04
  -1  12   4    1.53    0.57
  -1 -12   4    1.56    0.62
   1 -12  -4    1.93    1.13
   1 -12  -4    2.64    0.74
  -1 -12   4    0.87    0.94
  -1  12   3    0.92    0.50
   1  12  -3    0.66    0.41
  -1  12   3    0.45    0.60
   1  12  -3    0.82    0.73
  -1 -12   3    0.43    0.87
   1 -12  -3    1.14    0.87
  -1 -12   3    1.71    0.57
   1 -12  -3    0.94    0.57
  -1  12   2    3.51    0.67
   1  12  -2    3.15    0.53
   1  12  -2    2.67    0.86
  -1  12   2    2.72    0.88
  -1 -12   2    3.60    1.22
   1 -12  -2    4.01    0.86
   1 -12  -2    3.37    1.25
  -1 -12   2    2.43    0.62
   1  12  -1    7.16    1.26
   1  12  -1    5.33    0.61
  -1  12   1    5.74    0.82
  -1  12   1    5.38    1.10
  -1 -12   1    5.60    1.37
  -1 -12   1    6.20    0.84
   1 -12  -1    3.58    1.16
  -1  12   0    7.61    1.33
  -1  12   0    8.94    1.15
   1  12   0    9.49    0.73
   1  12   0   11.27    1.50
  -1 -12   0    7.74    1.43
   1 -12   0    8.07    1.64
  -1  12  -1   17.12    1.61
  -1  12  -1   19.78    2.09
   1  12   1   17.53    1.83
   1  12   1   20.25    1.11
   1 -12   1   19.67    1.45
  -1 -12  -1   13.31    1.98
   1 -12   1   17.00    2.14
  -1  12  -2    0.15    0.63
   1  12   2    0.24    0.30
  -1  12  -2   -0.09    0.39
   1  12   2    0.50    0.54
   1 -12   2   -0.21    0.45
  -1 -12  -2   -0.56    0.87
   1 -12   2   -0.85    0.76
  -1 -12  -2    0.45    0.49
  -1  12  -3    5.79    1.24
  -1  12  -3    4.81    0.81
   1  12   3    5.46    1.04
  -1 -12  -3    5.48    1.32
   1 -12   3    5.57    1.35
   1 -12   3    5.68    0.94
  -1 -12  -3    4.77    0.85
  -1  12  -4   29.00    2.66
   1  12   4   21.72    2.03
  -1  12  -4   23.36    1.67
   1 -12   4   27.84    2.55
  -1 -12  -4   24.64    2.67
  -1 -12  -4   27.45    1.74
  -1  12  -5   17.49    1.60
   1  12   5   12.63    1.45
  -1  12  -5   14.38    1.88
  -1 -12  -5   12.41    1.36
  -1 -12  -5   15.96    2.10
   1 -12   5   11.74    1.71
  -1  12  -6    6.59    1.35
   1  12   6    5.75    0.85
   1  12   6    7.34    1.10
  -1  12  -6    4.85    0.94
   1 -12   6    4.15    1.20
  -1 -12  -6    5.77    1.42
  -1 -12  -6    3.02    0.87
   1  12   7    6.66    1.04
  -1  12  -7    8.43    1.23
   1  12   7    5.33    0.87
  -1  12  -7    5.38    1.28
  -1 -12  -7    6.03    1.60
   1 -12   7    6.91    1.31
  -1 -12  -7    5.70    1.09
  -1  12  -8    8.25    1.24
   1  12   8    7.91    1.15
  -1  12  -8    8.78    1.61
   1  12   8    6.22    0.97
   1 -12   8    7.78    1.41
  -1 -12  -8    6.80    1.23
  -1 -12  -8    6.65    1.57
  -1  12  -9    0.17    0.67
   1  12   9   -0.20    0.40
  -1  12  -9   -0.42    0.54
  -1 -12  -9    0.15    0.73
   1 -12   9   -0.73    0.65
  -1 -12  -9   -0.35    0.62
  -1  12 -10   -0.09    0.60
   1  12  10    0.42    0.51
  -1 -12 -10   -0.30    1.00
   1 -12  10   -0.45    0.74
  -1 -12 -10   -0.25    0.68
  -1  12 -11   45.98    3.35
  -1 -12 -11   41.63    4.02
  -1 -12 -11   42.73    2.95
   1 -12  11   46.28    2.90
  -1  12 -12    2.60    1.25
  -1 -12 -12    0.62    1.35
   1 -12  12    5.07    1.15
  -1 -12 -12    5.08    1.34
  -1  12 -13    1.62    1.23
  -1 -12 -13   -1.84    0.81
  -1 -12 -13    2.60    1.14
  -1  12 -14    6.79    1.75
  -1 -12 -14    7.84    2.07
  -1 -12 -14    6.61    1.57
  -1  12 -15   -1.60    0.76
  -1 -12 -15    3.67    1.62
  -1 -12 -15   -0.33    0.93
  -1  12 -16   -0.15    0.94
  -1 -12 -16    0.73    1.08
  -1 -12 -16   -0.19    1.12
  -1  12 -17    4.09    1.62
  -1 -12 -17    7.18    2.15
  -1 -12 -17    2.82    1.47
  -1  12 -18    2.98    1.50
  -1 -12 -18    2.91    1.58
  -1 -12 -18    7.22    1.92
   1  13 -18   -0.74    0.97
   1 -13 -18    4.80    2.00
   1 -13 -18    2.19    1.52
   1  13 -17    2.67    1.42
   1 -13 -17    1.83    1.47
   1 -13 -17   -0.31    1.08
   1  13 -16    2.93    1.43
   1 -13 -16    1.11    1.14
   1 -13 -16    1.54    1.60
   1  13 -15    1.09    1.11
   1 -13 -15    2.31    1.23
   1 -13 -15    0.73    1.39
   1  13 -14    5.09    1.61
   1 -13 -14    5.10    1.81
   1 -13 -14    3.17    1.31
   1  13 -13    1.45    0.97
   1 -13 -13    0.34    0.96
   1 -13 -13   -0.31    0.88
  -1  13  12    0.94    0.65
   1  13 -12    0.10    0.70
   1 -13 -12   -0.81    0.75
   1 -13 -12    0.22    0.79
   1  13 -11    2.95    1.29
  -1  13  11    2.82    0.89
  -1 -13  11    2.26    1.11
   1 -13 -11    4.21    1.26
   1 -13 -11    1.69    1.45
   1  13 -10    8.49    1.76
  -1  13  10    6.43    1.16
   1 -13 -10   10.79    2.11
  -1 -13  10    8.99    1.46
   1 -13 -10    9.68    1.57
   1  13  -9    4.16    1.25
  -1  13   9    3.16    0.90
   1 -13  -9    3.01    0.98
   1 -13  -9    3.88    1.36
  -1 -13   9    4.86    1.24
  -1  13   8    1.20    0.69
   1  13  -8   -0.16    0.76
   1 -13  -8    0.68    0.71
   1 -13  -8    0.48    1.02
  -1 -13   8   -1.22    0.61
  -1  13   7    2.75    0.87
   1  13  -7    2.07    1.00
   1 -13  -7    2.29    1.27
  -1 -13   7    2.05    1.02
   1 -13  -7    2.86    0.90
   1  13  -6    1.35    0.93
  -1  13   6    4.60    1.20
  -1  13   6    2.66    0.86
  -1 -13   6    2.27    1.08
   1 -13  -6    4.74    1.05
   1 -13  -6    3.98    1.45
  -1  13   5    0.07    0.62
  -1  13   5    1.40    0.58
   1  13  -5    0.15    0.73
   1 -13  -5    1.45    1.17
   1 -13  -5    1.84    0.77
  -1 -13   5    0.61    0.88
  -1  13   4    1.11    0.51
   1  13  -4    1.64    0.95
  -1  13   4   -0.39    0.51
   1 -13  -4    0.15    0.63
   1 -13  -4   -0.01    0.79
  -1 -13   4   -0.02    0.81
   1  13  -3    4.12    1.13
  -1  13   3    4.99    1.10
  -1  13   3    5.18    0.81
   1 -13  -3    2.40    0.84
   1 -13  -3    3.11    1.37
  -1 -13   3    3.31    1.21
  -1  13   2    0.93    0.73
   1  13  -2    0.19    0.33
   1  13  -2    0.56    0.72
   1 -13  -2   -0.62    0.89
   1 -13  -2    0.83    0.59
  -1 -13   2    0.32    0.90
   1  13  -1    6.25    1.26
  -1  13   1    4.54    1.11
   1  13  -1    7.09    0.66
  -1 -13   1    5.55    1.36
   1 -13  -1    6.36    1.54
   1  13   0    2.56    0.43
   1  13   0    1.06    0.74
  -1  13   0    4.19    1.03
  -1 -13   0    3.72    1.27
   1 -13   0    1.04    1.06
   1  13   1   17.36    1.93
  -1  13  -1   14.62    1.95
   1  13   1   19.06    1.07
   1 -13   1   19.72    2.33
  -1 -13  -1   16.01    2.15
   1  13   2   23.38    1.44
  -1  13  -2   26.97    2.58
   1  13   2   26.65    2.04
  -1 -13  -2   25.11    1.71
   1 -13   2   25.41    2.64
  -1 -13  -2   25.33    2.69
  -1  13  -3    1.39    0.68
   1  13   3    2.24    0.84
  -1  13  -3    1.37    0.92
  -1 -13  -3   -0.10    0.98
   1 -13   3    2.93    1.17
  -1 -13  -3    2.48    0.73
  -1  13  -4    2.09    1.01
   1  13   4    1.79    0.75
  -1  13  -4    1.16    0.58
  -1 -13  -4    1.42    0.66
   1 -13   4    0.04    0.94
  -1 -13  -4    0.06    1.03
  -1  13  -5    1.61    0.96
  -1  13  -5    0.72    0.63
   1  13   5    0.63    0.63
  -1 -13  -5    0.74    0.66
  -1 -13  -5    1.67    0.99
   1 -13   5   -0.74    0.78
  -1  13  -6   26.89    2.70
   1  13   6   26.60    1.94
   1 -13   6   31.57    2.86
  -1 -13  -6   27.22    1.95
  -1 -13  -6   27.40    2.93
   1  13   7    0.10    0.49
  -1  13  -7   -0.65    0.49
  -1 -13  -7    0.83    0.97
  -1 -13  -7   -0.59    0.58
   1 -13   7    0.64    0.92
  -1  13  -8   15.42    2.07
   1  13   8   17.04    1.73
  -1 -13  -8   13.47    2.24
  -1 -13  -8   14.72    1.72
   1 -13   8   14.33    1.93
   1  13   9    0.37    0.50
  -1  13  -9   -0.06    0.61
  -1 -13  -9    0.26    0.80
   1 -13   9    0.75    0.78
  -1 -13  -9    0.97    0.79
  -1  13 -10   10.15    1.88
  -1 -13 -10    5.46    1.70
   1 -13  10   11.17    1.66
  -1 -13 -10   11.26    1.65
  -1  13 -11    2.09    1.24
  -1 -13 -11    1.18    0.91
   1 -13  11    1.04    0.95
  -1 -13 -11    2.21    1.38
  -1  13 -12   -0.86    0.79
  -1 -13 -12    0.30    1.21
  -1 -13 -12    1.37    1.15
  -1  13 -13    0.72    1.03
  -1 -13 -13    0.71    1.03
  -1 -13 -13    0.74    1.11
  -1  13 -14    0.03    0.89
  -1 -13 -14   -0.55    1.08
  -1 -13 -14    0.87    0.95
  -1  13 -15    2.58    1.42
  -1 -13 -15    5.93    1.63
  -1 -13 -15    6.27    1.75
  -1  13 -16   10.83    2.17
  -1 -13 -16   12.56    2.26
  -1 -13 -16   11.16    2.48
  -1  13 -17    0.03    1.06
  -1 -13 -17    0.47    1.26
  -1 -13 -17    0.84    1.20
  -1 -13 -18    0.41    1.19
   1  14 -17   -0.34    0.89
   1 -14 -17    1.01    1.46
   1 -14 -17   -0.29    1.05
   1  14 -16    0.96    1.20
   1 -14 -16    1.25    1.50
   1 -14 -16   -0.77    0.88
   1  14 -15    0.34    1.17
   1 -14 -15    1.17    1.17
   1 -14 -15   -0.14    1.26
   1  14 -14    7.98    1.99
   1 -14 -14   11.76    2.52
   1 -14 -14   10.10    1.96
   1  14 -13    2.27    1.45
   1 -14 -13    1.66    1.43
   1 -14 -13    3.08    1.21
   1  14 -12   17.83    2.51
   1 -14 -12   18.93    2.95
   1 -14 -12   15.06    2.14
  -1  14  11   12.68    1.68
   1  14 -11   17.21    2.44
   1 -14 -11   17.13    2.61
   1 -14 -11   15.09    2.11
   1  14 -10   33.45    3.36
  -1  14  10   32.82    2.39
  -1 -14  10   37.23    2.67
   1 -14 -10   37.01    2.71
   1 -14 -10   34.96    3.77
  -1  14   9    1.08    0.74
   1  14  -9    2.33    1.13
  -1 -14   9    2.74    1.13
   1 -14  -9    2.46    1.35
   1 -14  -9    2.13    1.02
   1  14  -8   20.72    2.53
  -1  14   8   19.55    2.02
  -1 -14   8   22.13    2.34
   1 -14  -8   21.57    2.21
   1 -14  -8   20.68    2.86
  -1  14   7    0.31    0.69
   1  14  -7    0.94    0.81
  -1 -14   7    0.94    0.86
   1 -14  -7   -1.16    1.02
   1 -14  -7   -0.24    0.69
  -1  14   6    7.45    1.29
   1  14  -6    7.32    1.51
  -1 -14   6    9.21    1.66
   1 -14  -6   11.26    1.97
   1 -14  -6    8.87    1.35
  -1  14   5    3.74    1.01
   1  14  -5    2.29    1.04
   1 -14  -5    2.91    0.93
   1 -14  -5    4.90    1.61
  -1 -14   5    4.51    1.30
   1  14  -4   11.93    1.82
  -1  14   4   13.62    1.80
   1 -14  -4   15.09    2.29
  -1 -14   4   15.35    2.05
   1 -14  -4   12.70    1.51
   1  14  -3    5.76    1.33
  -1  14   3    4.79    1.09
  -1 -14   3    5.82    1.45
   1 -14  -3    6.75    1.13
   1 -14  -3    7.81    1.68
  -1  14   2    1.07    0.76
   1  14  -2    2.24    0.95
   1 -14  -2    1.72    1.28
  -1 -14   2    1.05    1.00
  -1  14   1    4.91    1.16
   1  14  -1    5.80    1.27
  -1 -14   1    4.70    1.42
   1 -14  -1    7.32    1.69
   1  14   0    2.11    0.87
  -1  14   0    2.56    1.01
  -1 -14   0    2.27    1.02
   1 -14   0    3.84    1.45
  -1  14  -1    1.45    0.95
   1  14   1    0.40    0.63
   1 -14   1   -0.51    0.91
  -1 -14  -1   -0.29    0.68
   1  14   2    8.94    1.40
  -1  14  -2   10.92    1.68
   1 -14   2    9.68    1.85
  -1 -14  -2   15.17    2.28
  -1  14  -3    1.06    0.87
   1  14   3    1.32    0.77
  -1 -14  -3   -0.15    0.55
  -1 -14  -3    0.18    1.08
   1 -14   3    0.08    0.96
  -1  14  -4   39.70    2.97
   1  14   4   38.08    2.56
   1 -14   4   42.74    3.11
  -1 -14  -4   40.33    2.39
  -1 -14  -4   41.58    3.31
   1  14   5    2.71    0.81
  -1  14  -5    2.26    1.04
  -1 -14  -5    5.01    0.96
  -1 -14  -5    0.79    0.91
   1 -14   5    2.71    1.39
  -1  14  -6    9.26    1.78
   1  14   6    8.94    1.38
  -1 -14  -6   10.76    1.33
   1 -14   6    8.77    1.71
  -1 -14  -6    8.38    1.75
   1  14   7    1.70    0.72
  -1  14  -7    2.80    1.21
   1 -14   7    3.91    1.30
  -1 -14  -7    1.35    1.26
  -1 -14  -7    1.71    0.83
  -1  14  -8   25.15    2.88
   1  14   8   30.87    2.17
  -1 -14  -8   34.14    3.65
   1 -14   8   26.50    2.68
  -1 -14  -8   36.36    2.42
  -1  14  -9    2.52    1.16
   1  14   9   -0.18    0.55
  -1 -14  -9   -0.15    0.75
   1 -14   9    1.01    1.00
  -1 -14  -9    0.64    0.96
  -1  14 -10   27.99    3.09
  -1 -14 -10   33.12    3.60
  -1 -14 -10   35.77    2.58
   1 -14  10   29.51    2.80
  -1  14 -11   24.68    2.99
   1 -14  11   25.20    2.56
  -1 -14 -11   31.19    2.94
  -1 -14 -11   33.08    3.75
  -1  14 -12    5.05    1.59
  -1 -14 -12    2.75    1.50
  -1 -14 -12    3.49    1.21
  -1  14 -13    7.42    1.85
  -1 -14 -13    9.57    2.28
  -1 -14 -13    8.34    1.69
  -1  14 -14    4.67    1.46
  -1 -14 -14    3.86    1.30
  -1 -14 -14    4.33    1.85
  -1  14 -15    0.17    0.78
  -1 -14 -15   -0.59    1.23
  -1 -14 -15    0.90    1.19
  -1  14 -16    1.42    1.23
  -1 -14 -16    1.10    1.11
  -1 -14 -16    0.87    1.43
  -1  14 -17    1.37    1.36
  -1 -14 -17    1.70    1.69
  -1 -14 -17    6.11    1.85
   1  15 -16    4.01    1.69
   1 -15 -16    5.54    1.86
   1 -15 -16    5.68    2.07
   1  15 -15    1.09    1.26
   1 -15 -15    3.00    1.80
   1 -15 -15   -0.49    0.98
   1  15 -14    2.07    1.40
   1 -15 -14    3.69    1.88
   1 -15 -14    3.38    1.36
   1  15 -13    3.07    1.45
   1 -15 -13    2.12    1.52
   1 -15 -13    1.86    1.02
   1  15 -12    1.62    1.13
   1 -15 -12   -0.22    1.37
   1 -15 -12   -0.47    0.89
   1  15 -11    2.80    1.31
   1 -15 -11    3.80    1.72
   1 -15 -11    2.35    1.10
   1  15 -10    0.15    0.94
  -1  15  10    1.23    0.78
   1 -15 -10    0.86    0.91
   1 -15 -10    0.89    1.09
   1  15  -9    1.15    1.06
  -1  15   9    1.20    0.71
   1 -15  -9    1.33    0.92
  -1 -15   9    2.44    1.06
   1 -15  -9    1.55    1.36
   1  15  -8    2.10    1.18
  -1  15   8    0.24    0.67
   1 -15  -8   -0.25    0.77
  -1 -15   8   -0.30    0.80
   1 -15  -8    2.48    1.24
   1  15  -7    2.08    1.14
  -1  15   7    5.04    1.17
   1 -15  -7    3.03    1.29
  -1 -15   7    6.65    1.46
   1 -15  -7    5.08    1.21
   1  15  -6   -0.23    0.81
  -1  15   6    0.23    0.65
  -1 -15   6    0.20    1.08
   1 -15  -6    0.14    0.76
   1 -15  -6   -1.72    0.98
   1  15  -5    7.36    1.45
  -1  15   5    4.05    1.16
   1 -15  -5    5.86    1.71
   1 -15  -5    6.79    1.27
  -1 -15   5    6.65    1.56
   1  15  -4    0.16    0.76
  -1  15   4   -0.10    0.65
   1 -15  -4    2.22    1.18
   1 -15  -4   -0.32    0.70
  -1 -15   4    1.42    1.16
   1  15  -3    0.96    0.91
  -1  15   3    3.70    1.11
  -1 -15   3    4.02    1.36
   1 -15  -3    2.63    1.43
  -1  15   2    0.91    0.79
   1  15  -2    0.28    0.72
   1 -15  -2   -0.61    0.80
  -1 -15   2    1.94    1.22
  -1  15   1    1.56    0.93
   1  15  -1    0.22    0.73
  -1 -15   1    1.04    1.11
   1 -15  -1    0.91    1.21
  -1  15   0    2.69    1.05
   1  15   0    3.86    1.14
  -1 -15   0    2.83    1.39
   1 -15   0    1.77    1.26
  -1  15  -1    3.19    1.04
   1  15   1    1.98    0.94
  -1 -15  -1    3.63    1.45
   1 -15   1    1.85    1.24
  -1  15  -2   12.22    1.93
   1  15   2   15.64    1.89
   1 -15   2   10.78    1.92
  -1 -15  -2    7.39    1.70
  -1  15  -3    8.28    1.64
   1  15   3    8.79    1.53
   1 -15   3   10.36    1.96
  -1 -15  -3    8.73    1.90
  -1  15  -4   14.30    2.12
   1  15   4   12.76    1.72
   1 -15   4    8.53    1.86
  -1 -15  -4   11.69    1.42
  -1 -15  -4   13.32    2.15
  -1  15  -5    6.50    1.57
   1  15   5    7.44    1.39
  -1 -15  -5    6.47    1.64
  -1 -15  -5    5.47    1.05
   1 -15   5    7.62    1.72
   1  15   6    0.09    0.63
  -1  15  -6    0.82    0.88
  -1 -15  -6   -0.40    0.61
   1 -15   6    0.23    0.88
  -1 -15  -6   -0.55    0.80
   1  15   7    3.06    0.89
  -1  15  -7    3.91    1.22
  -1 -15  -7    2.04    1.21
  -1 -15  -7    3.82    1.01
   1 -15   7    0.71    1.18
  -1  15  -8    1.49    0.99
   1  15   8    3.48    0.92
   1 -15   8    3.26    1.27
  -1 -15  -8    4.98    1.21
  -1 -15  -8    2.31    1.54
  -1  15  -9    1.36    1.17
  -1 -15  -9    2.87    1.46
  -1 -15  -9    2.15    1.02
   1 -15   9    3.77    1.32
  -1  15 -10    0.02    1.00
  -1 -15 -10    0.35    0.76
   1 -15  10    0.56    1.02
  -1 -15 -10    2.37    1.57
  -1  15 -11    4.49    1.52
  -1 -15 -11    5.48    1.83
  -1 -15 -11    7.57    1.51
  -1  15 -12   -0.47    0.98
  -1 -15 -12   -0.43    0.84
  -1 -15 -12   -0.50    0.83
  -1  15 -13   -1.29    0.81
  -1 -15 -13    0.21    1.15
  -1 -15 -13   -0.68    0.91
  -1  15 -14    2.50    1.38
  -1 -15 -14    0.95    1.40
  -1 -15 -14    0.71    1.20
  -1  15 -15   -1.00    0.68
  -1 -15 -15    1.48    1.59
  -1 -15 -15    2.29    1.35
   1  16 -14    1.60    1.32
   1 -16 -14   -0.66    1.03
   1 -16 -14    3.10    1.37
   1  16 -13   -0.30    0.75
   1 -16 -13   -0.56    1.19
   1 -16 -13   -0.18    1.01
   1  16 -12   -0.25    0.98
   1 -16 -12    0.05    1.38
   1 -16 -12    0.22    1.02
   1  16 -11    0.41    1.09
   1 -16 -11    0.33    1.30
   1 -16 -11    0.86    1.02
   1  16 -10   -0.66    0.64
  -1  16  10    0.21    0.62
   1 -16 -10    1.68    1.46
   1 -16 -10   -0.17    0.84
  -1  16   9    0.54    0.70
   1  16  -9    0.42    1.06
  -1 -16   9    2.08    1.09
   1 -16  -9    3.32    1.57
   1 -16  -9    0.40    0.85
  -1  16   8    2.83    1.00
   1  16  -8    4.04    1.45
   1 -16  -8    4.52    1.72
  -1 -16   8    1.74    1.13
   1 -16  -8    5.42    1.28
   1  16  -7    5.70    1.47
  -1  16   7    6.99    1.38
   1 -16  -7    8.52    1.46
  -1 -16   7    8.64    1.85
   1 -16  -7    7.62    2.18
  -1  16   6   15.86    2.02
   1  16  -6   11.60    2.00
   1 -16  -6   10.37    1.58
   1 -16  -6   11.16    2.29
  -1 -16   6   14.39    2.16
   1  16  -5   -0.16    0.84
  -1  16   5    0.89    0.79
   1 -16  -5    0.28    0.66
   1 -16  -5   -0.31    1.21
  -1 -16   5    0.97    1.06
   1  16  -4   42.70    3.18
  -1  16   4   39.39    2.87
  -1 -16   4   41.20    3.30
   1 -16  -4   37.87    3.90
   1 -16  -4   38.62    2.66
  -1  16   3   -0.59    0.61
   1  16  -3    0.34    0.83
  -1 -16   3    2.97    1.35
   1 -16  -3   -0.03    0.88
   1  16  -2   50.79    3.55
  -1  16   2   62.48    3.74
   1 -16  -2   58.71    4.27
  -1 -16   2   54.73    3.97
  -1  16   1    1.17    1.01
   1  16  -1    1.51    0.96
   1 -16  -1    4.36    1.46
  -1 -16   1    6.29    1.73
   1  16   0   52.84    3.63
  -1  16   0   62.09    3.82
  -1 -16   0   59.81    4.18
   1 -16   0   59.96    4.12
   1  16   1    1.91    1.03
  -1  16  -1    6.36    1.47
   1 -16   1    5.97    1.53
  -1 -16  -1    6.38    1.80
  -1  16  -2   54.32    3.57
   1  16   2   42.24    3.12
  -1 -16  -2   51.84    3.93
   1 -16   2   48.05    3.76
   1  16   3    0.42    0.76
  -1  16  -3    0.83    0.90
   1 -16   3    2.25    1.32
  -1 -16  -3    1.76    1.32
  -1  16  -4    3.45    1.33
  -1 -16  -4    3.40    0.94
  -1 -16  -4    3.77    1.69
   1 -16   4    0.70    1.18
  -1  16  -5    4.54    1.46
   1  16   5    5.81    1.26
  -1 -16  -5    5.20    1.68
  -1 -16  -5    6.27    1.21
  -1  16  -6    7.71    1.62
   1  16   6    8.62    1.46
  -1 -16  -6   10.00    1.46
  -1 -16  -6   11.89    2.28
   1 -16   6    6.16    1.76
  -1  16  -7    5.22    1.59
   1  16   7    6.01    1.27
  -1 -16  -7    6.34    1.22
  -1 -16  -7    5.72    1.68
   1 -16   7    5.75    1.57
   1  16   8    0.14    0.76
  -1  16  -8    1.49    1.13
  -1 -16  -8    0.83    0.76
   1 -16   8    1.63    1.14
  -1 -16  -8    0.74    1.42
  -1  16  -9    1.94    1.21
   1 -16   9    1.29    1.16
  -1 -16  -9   -1.32    1.11
  -1 -16  -9    0.88    0.79
  -1  16 -10    0.54    0.97
  -1 -16 -10    0.79    0.80
  -1 -16 -10   -1.07    1.06
  -1  16 -11    5.93    1.70
  -1 -16 -11    6.72    1.46
  -1 -16 -11    4.54    1.69
  -1  16 -12    2.22    1.37
  -1 -16 -12    2.50    1.60
  -1 -16 -12    4.15    1.40
  -1  16 -13    7.27    1.97
  -1 -16 -13    9.38    1.78
  -1 -16 -13    8.84    2.45
  -1  16 -14    2.19    1.44
  -1 -16 -14    4.07    1.70
  -1 -16 -14    3.24    1.30
   1  17 -13   -0.70    1.06
   1 -17 -13    1.13    1.60
   1 -17 -13    1.43    1.21
   1  17 -12   -1.84    0.80
   1 -17 -12    0.39    0.96
   1 -17 -12    1.95    1.61
   1  17 -11    0.88    0.94
   1 -17 -11    0.03    1.10
   1 -17 -11    0.87    0.91
   1  17 -10   -0.63    0.99
   1 -17 -10    0.02    1.34
   1 -17 -10   -0.62    0.83
   1  17  -9   -0.46    1.01
  -1  17   9    0.74    1.09
   1 -17  -9   -0.65    1.12
   1 -17  -9    0.37    0.88
  -1  17   8    1.23    0.76
   1  17  -8    2.57    1.36
  -1 -17   8    2.17    1.39
   1 -17  -8    2.03    1.67
   1 -17  -8    1.75    0.97
  -1  17   7    0.55    0.70
   1  17  -7    0.36    1.06
   1 -17  -7    0.63    0.76
  -1 -17   7    0.64    1.15
   1 -17  -7    0.94    1.43
  -1  17   6    1.45    0.84
   1  17  -6    3.29    1.30
   1 -17  -6    3.98    1.16
  -1 -17   6    1.41    1.23
   1 -17  -6    0.35    1.05
  -1  17   5    2.00    1.02
   1  17  -5    5.45    1.48
  -1 -17   5    3.77    1.53
   1 -17  -5    3.86    1.15
   1 -17  -5    5.38    1.72
   1  17  -4    3.47    1.31
  -1  17   4    3.87    1.28
  -1 -17   4    2.88    1.37
   1 -17  -4    3.32    1.64
  -1  17   3   11.04    1.83
   1  17  -3   12.03    2.00
  -1 -17   3    6.99    1.87
   1 -17  -3    6.88    2.15
  -1  17   2    5.52    1.45
   1  17  -2    7.18    1.63
  -1 -17   2    3.68    1.58
   1 -17  -2    6.84    1.92
  -1  17   1    2.61    1.15
   1  17  -1    0.93    0.94
   1 -17  -1    1.13    1.42
  -1 -17   1    0.52    1.25
   1  17   0    0.29    0.82
  -1  17   0    1.34    1.06
  -1 -17   0    2.58    1.37
   1 -17   0    1.90    1.39
   1  17   1    1.25    0.95
  -1  17  -1    0.00    0.79
  -1 -17  -1    0.99    1.21
   1 -17   1    1.73    1.43
  -1  17  -2    0.62    1.04
   1  17   2    2.19    1.13
   1 -17   2    1.59    1.38
  -1 -17  -2    3.72    1.64
  -1  17  -3   -0.70    0.75
   1  17   3   -0.56    0.59
   1 -17   3    1.60    1.48
  -1 -17  -3    1.03    1.36
  -1  17  -4    1.62    1.22
   1  17   4    1.88    0.95
  -1 -17  -4    1.03    1.44
   1 -17   4    0.83    1.26
   1  17   5    3.04    1.02
  -1  17  -5    3.43    1.46
   1 -17   5    5.89    1.70
  -1 -17  -5    2.89    1.62
  -1 -17  -5    6.49    1.23
  -1  17  -6   -0.71    0.84
   1  17   6   -0.38    0.58
   1 -17   6   -1.99    0.95
  -1 -17  -6    1.08    1.37
  -1 -17  -6   -0.11    0.70
   1  17   7    3.59    1.07
  -1  17  -7    1.40    1.22
  -1 -17  -7    0.80    1.39
  -1 -17  -7    3.03    1.00
   1 -17   7    4.19    1.45
  -1  17  -8    5.47    1.68
  -1 -17  -8    7.36    1.37
  -1 -17  -8    5.29    1.73
   1 -17   8    4.65    1.60
  -1  17  -9    0.82    0.90
  -1 -17  -9    0.91    0.92
   1 -17   9    2.16    1.24
  -1 -17  -9    2.22    1.54
  -1  17 -10    5.67    1.72
  -1 -17 -10    4.34    1.90
  -1 -17 -10    5.71    1.35
  -1  17 -11    0.04    1.05
  -1 -17 -11   -0.20    0.95
  -1 -17 -11   -1.31    1.19
  -1  17 -12    7.01    1.89
  -1 -17 -12    5.52    1.47
  -1 -17 -12    8.76    2.30
  -1  17 -13    1.74    1.35
  -1 -17 -13    0.81    1.63
  -1 -17 -13   -1.10    0.96
   1  18 -11    0.87    1.21
   1 -18 -11   -1.19    1.47
   1 -18 -11    0.78    1.09
   1  18 -10   14.89    2.48
   1 -18 -10   17.78    2.32
   1 -18 -10   13.29    2.73
   1  18  -9    2.46    1.36
   1 -18  -9    2.53    1.14
   1 -18  -9    5.44    2.10
  -1  18   8   10.86    1.76
   1  18  -8   13.29    2.29
   1 -18  -8   11.11    1.79
   1 -18  -8   10.10    2.37
   1  18  -7    4.55    1.63
  -1  18   7    3.93    1.24
  -1 -18   7    6.17    1.82
   1 -18  -7    6.12    2.07
   1 -18  -7    4.50    1.29
  -1  18   6    1.78    1.01
   1  18  -6    0.83    1.13
   1 -18  -6    2.89    1.67
  -1 -18   6    1.62    1.27
  -1  18   5   -1.29    0.70
   1  18  -5   -1.39    0.77
   1 -18  -5   -2.56    1.17
  -1 -18   5    0.43    1.25
  -1  18   4    3.41    1.32
   1  18  -4    2.66    1.18
  -1 -18   4    2.32    1.49
   1 -18  -4   -0.28    1.48
  -1  18   3   -0.24    0.72
   1  18  -3    0.59    0.91
   1 -18  -3    0.86    1.10
  -1 -18   3   -1.83    1.12
  -1  18   2    1.62    1.06
   1  18  -2    1.17    0.99
   1 -18  -2    1.19    1.54
  -1 -18   2    0.91    1.30
  -1  18   1    5.77    1.54
   1  18  -1    8.01    1.70
  -1 -18   1    6.61    1.87
   1 -18  -1    9.24    2.17
   1  18   0    0.56    0.90
  -1  18   0    0.76    0.94
  -1 -18   0    1.30    1.42
   1 -18   0    4.43    1.79
   1  18   1    4.97    1.32
  -1  18  -1    5.18    1.49
   1 -18   1    1.76    1.59
  -1 -18  -1    3.31    1.64
   1  18   2    0.30    0.78
  -1  18  -2   -0.43    0.79
   1 -18   2   -2.54    0.93
  -1 -18  -2   -1.07    0.75
  -1  18  -3   -0.87    0.85
   1  18   3   -0.12    0.63
  -1 -18  -3   -1.52    1.19
   1 -18   3   -0.95    1.25
  -1  18  -4   11.51    2.12
   1  18   4   11.63    1.87
   1 -18   4   19.44    2.89
  -1 -18  -4   15.13    2.80
  -1  18  -5    6.66    1.72
   1  18   5    5.85    1.31
  -1 -18  -5    8.68    2.34
   1 -18   5    6.17    1.72
  -1  18  -6   23.30    3.03
   1  18   6   17.51    2.17
   1 -18   6   20.43    2.88
  -1 -18  -6   20.46    2.13
  -1 -18  -6   26.20    3.54
  -1  18  -7    8.34    1.97
   1 -18   7   10.95    2.16
  -1 -18  -7   11.15    2.47
  -1 -18  -7    7.84    1.44
  -1  18  -8    4.41    1.65
   1 -18   8    9.27    1.97
  -1 -18  -8    7.33    2.08
  -1 -18  -8    6.82    1.39
  -1  18  -9    1.87    1.29
  -1 -18  -9    2.89    1.65
  -1 -18  -9    1.81    1.01
  -1  18 -10    4.98    1.77
  -1 -18 -10    6.31    1.49
  -1 -18 -10    5.45    1.85
  -1  18 -11    0.28    0.90
  -1 -18 -11   -0.32    0.90
  -1 -18 -11   -0.09    1.54
   1  19  -9   -0.13    1.16
   1 -19  -9   -0.47    1.32
   1 -19  -9   -1.43    0.85
   1  19  -8    0.39    1.11
   1 -19  -8   -0.92    1.24
   1 -19  -8   -0.14    0.97
   1  19  -7    0.07    1.08
  -1  19   7   -0.85    0.59
   1 -19  -7    0.39    0.95
   1 -19  -7    1.91    1.85
  -1  19   6    3.57    1.19
  -1 -19   6    4.47    1.61
   1 -19  -6    2.81    1.81
  -1  19   5    2.78    1.17
   1  19  -5    2.92    1.33
  -1 -19   5    3.46    1.69
   1 -19  -5    6.47    2.19
   1  19  -4    3.24    1.37
  -1  19   4    4.49    1.39
  -1 -19   4    5.14    1.92
   1 -19  -4    4.82    1.98
   1  19  -3    1.19    1.04
  -1  19   3    3.71    1.31
   1 -19  -3    0.61    1.68
  -1 -19   3    2.75    1.70
  -1  19   2    2.30    1.12
   1  19  -2    4.31    1.38
  -1 -19   2    0.04    1.34
   1 -19  -2    2.51    1.86
   1  19  -1   -0.31    0.85
  -1  19   1    0.39    0.97
  -1 -19   1    1.32    1.46
   1 -19  -1   -1.54    1.29
  -1  19   0    0.43    0.85
   1  19   0   -0.44    0.73
   1 -19   0    1.83    1.65
  -1 -19   0   -2.51    1.19
   1  19   1    0.70    0.85
  -1  19  -1   -0.12    0.93
   1 -19   1   -0.39    1.53
  -1 -19  -1    3.17    1.62
   1  19   2    5.96    1.58
  -1  19  -2    6.25    1.65
  -1 -19  -2    7.48    2.31
   1 -19   2    4.89    2.02
  -1  19  -3    0.62    1.02
   1  19   3   -0.80    0.69
   1 -19   3    1.49    1.48
  -1 -19  -3   -0.62    1.39
  -1  19  -4   10.13    2.05
   1  19   4    6.37    1.47
   1 -19   4    6.02    1.94
  -1 -19  -4    5.36    2.00
  -1  19  -5    1.63    1.33
   1  19   5    1.08    0.98
   1 -19   5    2.02    1.44
  -1 -19  -5    2.97    1.47
  -1  19  -6    5.58    1.50
   1 -19   6    6.42    2.06
  -1 -19  -6    2.16    1.78
  -1  19  -7    0.02    1.13
  -1 -19  -7    0.74    1.72
  -1 -19  -7   -0.20    0.87
   1 -19   7    1.21    1.53
  -1  19  -8   -0.25    0.81
  -1 -19  -8    1.59    0.99
  -1 -19  -8   -1.77    1.35
  -1  19  -9   -0.76    1.04
  -1 -19  -9    0.92    0.98
  -1 -19  -9   -0.09    1.54
   1  20  -6    0.30    1.15
  -1  20   6    2.48    1.08
   1 -20  -6    0.77    1.72
  -1  20   5    0.57    0.87
   1  20  -5   -1.30    0.92
  -1 -20   5    2.25    1.57
   1 -20  -5   -1.87    1.23
   1  20  -4    2.75    1.34
  -1  20   4    1.29    0.92
  -1 -20   4   -1.10    1.36
   1 -20  -4    2.31    1.93
  -1  20   3    2.16    1.19
   1  20  -3    3.34    1.38
   1 -20  -3    2.72    1.59
  -1 -20   3   -0.49    1.45
  -1  20   2    3.16    1.35
   1  20  -2    2.31    1.23
  -1 -20   2   -1.03    1.49
   1 -20  -2    2.92    1.83
  -1  20   1    8.57    1.90
   1  20  -1    9.61    2.07
   1 -20  -1    7.58    2.34
  -1 -20   1   11.38    2.55
   1  20   0   10.36    2.09
  -1  20   0   11.86    2.21
   1 -20   0    6.54    2.36
  -1 -20   0    7.67    2.36
  -1  20  -1    7.17    1.72
   1  20   1    4.46    1.46
  -1 -20  -1    4.20    2.00
   1 -20   1    4.81    1.98
   1  20   2    1.88    1.09
  -1  20  -2    1.18    1.16
   1 -20   2    2.26    1.61
  -1 -20  -2    0.75    1.70
  -1  20  -3    1.35    1.09
   1  20   3    0.44    0.91
  -1 -20  -3   -0.26    1.12
   1 -20   3   -2.15    1.29
   1  20   4   -0.72    0.63
  -1  20  -4    1.11    1.25
   1 -20   4    2.11    1.49
  -1 -20  -4   -1.60    1.41
  -1  20  -5   -0.63    0.87
   1  20   5    1.91    1.05
   1 -20   5   -0.97    1.41
  -1 -20  -5    2.79    1.71
  -1  20  -6   -0.15    1.07
  -1 -20  -6    0.98    1.38
   1 -20   6   -1.60    1.35
   2   0 -23   -0.30    1.40
   2   0 -22    6.15    2.12
   2   0 -21   -0.95    1.21
   2   0 -20    1.42    1.47
   2   0 -19    1.86    1.36
   2   0 -18    8.81    1.88
   2   0 -17    0.43    1.08
   2   0 -16   -0.77    0.85
   2   0 -15   -0.15    0.87
   2   0 -14   30.72    2.91
   2   0 -13   -0.03    0.57
   2   0 -12   -0.85    0.64
   2   0 -11    0.30    0.45
   2   0 -11    0.75    0.60
   2   0 -10  139.58    5.86
   2   0 -10  143.66    6.26
   2   0  -9   -0.09    0.33
   2   0  -9   -0.48    0.50
  -2   0   8  103.49    4.65
   2   0  -8  108.47    4.41
   2   0  -8  101.07    4.60
   2   0  -7   -0.36    0.27
  -2   0   7   -0.64    0.24
   2   0  -7    0.20    0.42
   2   0  -6  391.19   14.50
  -2   0   6  394.85   14.70
   2   0  -6  395.64   14.69
   2   0  -5    0.33    0.38
  -2   0   5    0.11    0.36
   2   0  -4  708.53   24.97
  -2   0   4  672.30   24.94
  -2   0   3    0.64    0.25
   2   0  -3    0.08    0.11
   2   0  -3    0.05    0.19
   2   0  -2  338.36   12.31
   2   0  -2  340.64   12.31
  -2   0   1   -1.05    0.03
   2   0  -1   -1.06    0.04
   2   0  -1   -1.04    0.05
  -2   0   1   -1.06    0.03
  -2   0   0   -0.74    0.03
   2   0   0   -0.75    0.05
  -2   0   0   -0.76    0.03
   2   0   0   -0.77    0.03
  -2   0   0   -0.74    0.04
   2   0   1   -0.53    0.05
  -2   0  -1   -0.59    0.03
  -2   0  -1   -0.42    0.07
   2   0   2   10.27    0.65
  -2   0  -2   10.11    0.65
   2   0   3    0.26    0.25
  -2   0  -3    0.12    0.26
  -2   0  -4    0.82    0.39
   2   0   4    1.73    0.46
   2   0   5   -0.24    0.22
  -2   0  -5    0.37    0.32
  -2   0  -6  186.24    7.77
   2   0   6  206.83    7.86
  -2   0  -7    0.63    0.29
  -2   0  -7    0.69    0.51
   2   0   7    0.16    0.47
  -2   0  -8   86.79    3.59
  -2   0  -8   82.55    4.01
  -2   0  -9   -0.02    0.43
  -2   0  -9    0.49    0.37
  -2   0 -10   17.83    1.93
  -2   0 -10   15.00    1.15
  -2   0 -11   -0.99    0.61
  -2   0 -11    0.34    0.39
  -2   0 -12   79.56    3.62
  -2   0 -12   74.07    4.18
  -2   0 -13    0.29    0.91
  -2   0 -13    0.02    0.42
  -2   0 -14  131.43    6.56
  -2   0 -14  134.20    5.76
  -2   0 -15   -0.31    0.48
  -2   0 -15    0.76    0.99
  -2   0 -16    7.05    1.64
  -2   0 -17    1.69    1.27
  -2   0 -18    5.66    1.78
  -2   0 -19   -0.26    0.78
  -2   0 -20   11.22    2.44
  -2   0 -21   -1.28    1.11
  -2   0 -22    3.91    1.99
   2   1 -23    5.38    2.15
   2  -1 -23   11.26    2.70
   2   1 -22   -0.69    1.25
   2  -1 -22   -1.49    1.17
   2   1 -21   -0.19    1.27
   2  -1 -21    0.08    1.41
   2   1 -20   -0.44    1.15
   2  -1 -20    0.52    1.30
   2   1 -19    0.41    1.20
   2  -1 -19    1.85    1.35
   2   1 -18   -0.44    1.10
   2  -1 -18    0.71    1.29
   2   1 -17    7.18    1.75
   2  -1 -17    4.12    1.52
   2   1 -16   11.47    2.02
   2  -1 -16    5.25    1.64
   2   1 -15    2.50    1.20
   2  -1 -15    2.75    1.08
   2   1 -14    1.32    1.01
   2   1 -14    1.42    0.75
   2  -1 -14    1.19    1.00
   2   1 -13    1.07    0.94
   2   1 -13    0.87    0.65
   2  -1 -13    1.21    0.91
   2   1 -12    1.10    0.44
   2   1 -12    0.98    0.66
   2  -1 -12    0.52    0.78
   2   1 -11    1.36    0.41
   2   1 -11    0.60    0.50
   2   1 -11    0.55    0.68
   2  -1 -11    0.44    0.55
   2   1 -10    1.16    0.39
   2   1 -10    0.36    0.48
   2   1 -10    2.22    0.81
   2  -1 -10    0.93    0.73
   2   1  -9  102.68    4.76
   2   1  -9  104.80    4.57
   2  -1  -9  108.59    4.85
   2   1  -8    7.96    1.07
   2   1  -8    9.22    1.03
  -2  -1   8    9.13    1.13
   2  -1  -8    7.84    1.04
   2   1  -7   59.56    2.80
  -2   1   7   62.79    2.97
   2   1  -7   61.21    2.95
   2  -1  -7   58.31    2.94
  -2  -1   7   63.30    2.96
   2   1  -6    2.10    0.50
   2   1  -6    2.67    0.52
  -2   1   6    3.20    0.64
   2  -1  -6    2.80    0.61
  -2  -1   6    3.16    0.58
   2   1  -5  159.71    6.25
   2   1  -5  165.16    6.20
  -2   1   5  160.37    6.28
  -2  -1   5  162.50    6.27
   2  -1  -5  151.67    6.26
   2   1  -4  164.80    6.45
  -2   1   4  171.88    6.50
  -2  -1   4  165.54    6.46
   2  -1  -4  171.43    6.34
   2  -1  -4  171.98    6.50
   2   1  -3   34.83    1.50
  -2   1   3   35.70    1.56
   2  -1  -3   28.37    1.41
  -2  -1   3   34.42    1.51
   2  -1  -3   32.12    1.52
  -2   1   2   10.27    0.61
  -2   1   2    9.22    0.64
   2   1  -2   12.21    0.62
   2  -1  -2   11.72    0.67
   2  -1  -2   10.74    0.62
  -2   1   1   -0.04    0.11
  -2   1   1   -0.21    0.09
  -2  -1   1   -0.35    0.04
  -2   1   0   -0.05    0.06
  -2   1   0   -0.07    0.04
   2  -1   0    0.18    0.10
  -2  -1   0   -0.07    0.03
   2  -1   0   -0.12    0.02
  -2   1  -1   33.86    1.31
  -2   1  -1   24.81    1.24
  -2   1  -2   59.55    2.43
  -2   1  -2   58.89    2.49
   2   1   2   59.62    2.43
  -2  -1  -2   60.38    2.45
   2  -1   2   62.52    2.45
   2  -1   2   59.10    2.49
   2   1   3    0.29    0.25
  -2   1  -3   -0.19    0.25
  -2   1  -3    0.33    0.24
  -2  -1  -3    0.06    0.25
   2  -1   3    0.85    0.33
   2  -1   3    0.52    0.25
  -2   1  -4    9.63    0.72
  -2   1  -4    9.87    0.98
   2   1   4   10.03    0.94
   2  -1   4    9.67    0.97
  -2  -1  -4   10.45    0.80
  -2   1  -5  269.21   11.27
   2   1   5  313.08   11.55
  -2   1  -5  307.96   11.59
  -2  -1  -5  316.70   11.56
   2  -1   5  323.44   11.63
  -2   1  -6    0.11    0.24
   2   1   6    0.20    0.36
  -2   1  -6   -0.14    0.22
  -2   1  -6   -0.48    0.23
  -2  -1  -6    0.25    0.40
   2  -1   6    0.34    0.32
  -2   1  -7    0.72    0.35
  -2   1  -7   -0.27    0.28
  -2   1  -7    0.10    0.28
   2  -1   7    1.60    0.49
  -2  -1  -7    0.59    0.40
  -2   1  -8    5.88    0.78
  -2   1  -8    4.68    0.94
  -2   1  -8    5.64    0.77
  -2  -1  -8    3.37    0.84
  -2  -1  -8    3.95    0.57
  -2   1  -9    5.09    0.79
  -2   1  -9    4.63    0.75
  -2   1  -9    3.63    1.00
  -2  -1  -9    5.88    0.73
  -2  -1  -9    3.46    0.93
  -2   1 -10   29.04    1.72
  -2   1 -10   28.21    2.16
  -2  -1 -10   26.47    1.57
  -2  -1 -10   27.26    2.03
  -2   1 -11    3.75    0.78
  -2   1 -11    2.29    0.96
  -2  -1 -11    2.36    0.95
  -2  -1 -11    2.22    0.59
  -2   1 -12    6.25    1.00
  -2   1 -12    5.89    1.37
  -2  -1 -12    5.25    1.18
  -2  -1 -12    7.80    0.98
  -2   1 -13   16.60    2.10
  -2   1 -13   17.67    1.70
  -2  -1 -13   19.61    2.32
  -2   1 -14   47.14    2.74
  -2   1 -14   49.19    3.45
  -2  -1 -14   48.65    3.43
  -2   1 -15    4.59    0.96
  -2   1 -15    3.95    1.26
  -2  -1 -15    4.00    1.27
  -2   1 -16   17.39    2.46
  -2   1 -16   16.31    1.79
  -2  -1 -16   17.37    2.45
  -2   1 -17   15.41    1.82
  -2   1 -17   17.70    2.52
  -2  -1 -17   19.46    2.70
  -2   1 -18   15.02    2.50
  -2  -1 -18   15.44    2.47
  -2   1 -19   -1.29    0.63
  -2  -1 -19   -0.08    1.20
  -2   1 -20    0.06    1.27
  -2  -1 -20    1.46    1.51
  -2   1 -21   13.17    2.58
  -2  -1 -21   14.71    2.79
  -2   1 -22    0.55    1.44
  -2  -1 -22    1.44    1.60
   2   2 -23    1.55    1.39
   2  -2 -23    0.86    1.58
   2   2 -22    1.79    1.63
   2  -2 -22    2.98    1.74
   2   2 -21    6.03    1.97
   2  -2 -21    5.27    1.91
   2   2 -20    9.96    2.24
   2  -2 -20    7.37    2.12
   2   2 -19    3.39    1.49
   2  -2 -19    3.37    1.59
   2   2 -18   65.96    4.66
   2  -2 -18   77.81    4.93
   2   2 -17    1.74    1.20
   2   2 -17    0.41    0.75
   2  -2 -17    1.48    1.06
   2   2 -16   71.01    3.86
   2   2 -16   63.94    4.25
   2  -2 -16   69.59    4.42
   2   2 -15    8.22    1.39
   2   2 -15   13.05    2.05
   2  -2 -15   10.94    1.92
   2   2 -14    9.27    1.73
   2   2 -14    8.78    1.39
   2   2 -14    9.31    1.06
   2  -2 -14    8.04    1.54
   2   2 -13    1.34    0.96
   2   2 -13    3.07    0.90
   2   2 -13    2.19    0.81
   2  -2 -13    3.28    1.20
   2   2 -12   61.44    3.55
   2   2 -12   56.22    3.20
   2   2 -12   60.96    2.71
   2  -2 -12   66.53    3.62
   2   2 -11   31.34    2.15
   2   2 -11   37.73    1.76
   2   2 -11   36.32    2.46
   2  -2 -11   34.99    2.40
   2   2 -10   46.67    2.69
   2   2 -10   51.65    2.90
   2   2 -10   53.41    2.26
   2  -2 -10   52.19    2.94
   2   2  -9   35.58    2.05
   2   2  -9   35.33    1.59
   2   2  -9   32.22    2.15
   2  -2  -9   32.93    2.14
   2   2  -8    7.13    0.53
   2   2  -8    7.54    1.06
   2   2  -8    6.96    0.92
   2  -2  -8    5.32    0.92
  -2  -2   8    8.66    1.12
   2   2  -7   10.63    1.08
  -2   2   7   11.48    1.35
   2   2  -7   11.76    1.17
   2   2  -7   10.31    0.61
  -2  -2   7   12.02    1.19
   2  -2  -7    8.74    1.08
  -2   2   6    1.43    0.45
   2   2  -6    1.44    0.43
   2   2  -6    1.56    0.23
   2   2  -6    1.22    0.43
  -2  -2   6    1.90    0.52
   2  -2  -6    1.16    0.43
   2   2  -5   39.65    1.93
  -2   2   5   39.32    1.98
   2   2  -5   40.27    1.94
   2   2  -5   37.54    1.52
   2  -2  -5   41.30    2.00
  -2  -2   5   38.39    1.94
   2   2  -4   92.88    3.45
   2   2  -4   92.93    3.77
  -2   2   4   99.05    3.87
   2  -2  -4   90.79    3.78
   2  -2  -4   92.59    3.83
  -2  -2   4   93.10    3.79
  -2  -2   4   95.24    3.43
  -2   2   3   66.97    2.68
   2   2  -3   63.52    2.58
  -2  -2   3   63.17    2.59
   2  -2  -3   57.97    2.64
   2  -2  -3   67.08    2.69
  -2  -2   3   63.89    2.37
  -2   2   2    0.22    0.18
  -2   2   2    0.15    0.20
   2  -2  -2    0.27    0.21
  -2  -2   2    0.22    0.12
   2  -2  -2    0.09    0.15
  -2   2   1    6.57    0.49
  -2   2   1    5.82    0.42
  -2   2   1    6.65    0.46
   2  -2  -1    7.00    0.46
  -2  -2   1    6.05    0.31
   2  -2  -1    6.65    0.49
   2  -2  -1    6.33    0.44
  -2   2   0   13.05    0.68
  -2   2   0   11.93    0.66
  -2   2   0   11.49    0.70
   2  -2   0   11.44    0.65
   2  -2   0   10.05    0.62
   2  -2   0   11.49    0.71
  -2   2  -1  101.67    3.89
  -2   2  -1   98.91    3.85
   2   2   1  100.03    3.68
   2  -2   1  100.30    3.85
  -2  -2  -1   96.24    3.69
   2  -2   1  100.85    3.89
  -2   2  -2  354.48   12.59
  -2   2  -2  319.03   12.60
   2   2   2  351.40   12.50
   2  -2   2  346.63   12.57
   2  -2   2  353.85   12.63
  -2  -2  -2  339.28   12.49
   2   2   3    8.66    0.67
  -2   2  -3   10.01    0.70
  -2   2  -3    9.70    0.89
  -2  -2  -3    8.50    0.67
   2  -2   3    8.16    0.81
   2  -2   3    8.44    0.74
  -2   2  -4  747.09   28.20
  -2   2  -4  756.04   28.00
   2   2   4  797.60   28.14
   2  -2   4  809.87   28.27
  -2  -2  -4  799.78   28.13
   2  -2   4  755.37   28.01
  -2   2  -5    3.21    0.55
   2   2   5    2.69    0.54
  -2   2  -5    2.08    0.62
  -2   2  -5    4.34    0.59
  -2  -2  -5    2.20    0.54
   2  -2   5    3.04    0.54
   2  -2   5    3.22    0.67
  -2   2  -6  392.26   14.38
   2   2   6  391.44   14.57
  -2   2  -6  385.93   14.30
  -2   2  -6  380.08   14.64
   2  -2   6  406.85   14.71
  -2  -2  -6  368.67   14.51
  -2   2  -7    0.44    0.34
  -2   2  -7    0.30    0.51
  -2   2  -7    0.43    0.35
  -2  -2  -7    0.20    0.45
   2  -2   7   -0.01    0.43
  -2   2  -8   53.36    3.01
  -2   2  -8   60.01    2.74
  -2   2  -8   54.56    2.62
  -2  -2  -8   56.81    2.98
  -2   2  -9   88.35    3.74
  -2   2  -9   78.56    4.05
  -2   2  -9   84.34    3.61
  -2  -2  -9   71.18    3.88
  -2   2 -10   28.72    1.72
  -2   2 -10   29.90    1.83
  -2   2 -10   28.78    2.12
  -2  -2 -10   28.47    2.16
  -2   2 -11    5.81    0.93
  -2   2 -11    3.41    0.98
  -2  -2 -11    3.99    1.12
  -2   2 -12    1.53    0.67
  -2   2 -12   -0.10    0.53
  -2  -2 -12   -0.44    0.53
  -2   2 -13   25.28    1.89
  -2   2 -13   26.11    2.69
  -2  -2 -13   25.18    2.66
  -2   2 -14   22.19    2.04
  -2   2 -14   19.82    2.45
  -2  -2 -14   18.63    2.42
  -2   2 -15   11.91    1.61
  -2   2 -15   13.79    2.12
  -2  -2 -15   12.95    2.10
  -2   2 -16    3.31    1.01
  -2   2 -16    1.94    1.16
  -2  -2 -16    7.27    1.62
  -2   2 -17   -0.92    0.60
  -2   2 -17   -0.26    0.61
  -2  -2 -17    0.40    0.92
  -2   2 -18   23.47    3.10
  -2   2 -18   22.09    2.37
  -2  -2 -18   22.72    3.07
  -2   2 -19    1.71    0.95
  -2   2 -19    2.54    1.25
  -2  -2 -19    3.19    1.59
  -2   2 -20   10.11    2.28
  -2  -2 -20    8.82    2.31
  -2   2 -21    3.88    1.51
  -2  -2 -21    3.72    1.57
  -2   2 -22    1.87    1.72
  -2  -2 -22    2.90    1.68
   2   3 -23    4.19    2.05
   2  -3 -23    2.79    1.83
   2   3 -22    3.43    1.74
   2  -3 -22    5.52    2.14
   2   3 -21    2.56    1.31
   2  -3 -21    2.00    1.71
   2   3 -20    1.23    1.26
   2  -3 -20   -0.75    1.15
   2   3 -19    0.23    1.16
   2  -3 -19    2.65    0.98
   2  -3 -19    1.51    1.12
   2   3 -18    2.75    1.16
   2   3 -18    8.91    1.99
   2  -3 -18    4.60    1.24
   2  -3 -18    6.36    1.72
   2   3 -17    2.46    1.01
   2   3 -17    1.88    1.18
   2  -3 -17    0.17    1.07
   2  -3 -17    2.82    0.97
   2   3 -16   27.23    3.03
   2   3 -16   28.72    2.65
   2  -3 -16   26.62    3.00
   2   3 -15    1.53    0.85
   2   3 -15    1.42    1.05
   2  -3 -15    0.60    1.10
   2   3 -14    5.44    1.39
   2   3 -14    4.03    1.09
   2  -3 -14    4.00    1.18
   2   3 -13    9.46    1.42
   2   3 -13    7.76    1.51
   2   3 -13    8.39    0.88
   2  -3 -13    8.91    1.58
   2   3 -12   17.23    1.83
   2   3 -12   15.51    1.04
   2  -3 -12   17.48    2.04
   2   3 -11   21.37    1.20
   2   3 -11   24.84    2.25
   2   3 -11   19.60    1.87
   2  -3 -11   20.45    2.09
   2   3 -10   15.31    1.66
   2   3 -10   19.83    1.77
   2   3 -10   16.40    0.98
   2  -3 -10   17.94    1.83
   2   3  -9   85.64    3.35
   2   3  -9   85.60    4.06
   2   3  -9   85.90    3.92
  -2  -3   9   86.43    4.08
   2  -3  -9   76.51    3.99
   2   3  -8    0.23    0.35
   2   3  -8    0.25    0.20
   2   3  -8   -0.58    0.36
   2  -3  -8    0.31    0.48
  -2  -3   8    0.27    0.37
   2   3  -7   13.51    0.73
   2   3  -7   13.35    1.29
   2   3  -7   13.41    1.29
  -2  -3   7   12.95    1.29
   2  -3  -7   12.57    1.27
   2   3  -6    6.55    0.83
   2   3  -6    6.82    0.85
   2   3  -6    7.02    0.47
  -2   3   6    8.02    0.93
  -2  -3   6    9.72    1.00
   2  -3  -6    6.14    0.84
   2   3  -5  129.08    5.07
  -2   3   5  129.28    5.15
   2   3  -5  126.29    5.13
   2   3  -5  125.19    4.69
   2  -3  -5  125.30    5.13
   2  -3  -5  126.18    5.14
  -2  -3   5  124.76    5.09
  -2  -3   5  126.46    4.69
  -2   3   4  171.72    6.96
   2   3  -4  190.36    6.66
   2   3  -4  177.45    6.87
   2   3  -4  191.80    7.03
   2  -3  -4  188.62    7.05
  -2  -3   4  166.81    6.63
  -2  -3   4  189.25    6.94
   2  -3  -4  176.38    6.98
   2   3  -3   82.49    3.21
  -2   3   3   80.24    3.33
   2  -3  -3   79.96    3.34
  -2  -3   3   83.99    3.26
  -2  -3   3   81.29    3.13
   2  -3  -3   79.86    3.42
  -2   3   2   57.02    2.33
  -2   3   2   59.01    2.45
  -2  -3   2   57.99    2.25
  -2  -3   2   54.02    2.18
   2  -3  -2   48.88    2.31
   2  -3  -2   53.64    2.41
  -2   3   1    4.20    0.46
  -2   3   1    4.47    0.55
  -2   3   1    4.28    0.47
  -2  -3   1    4.34    0.27
   2  -3  -1    3.52    0.50
   2  -3  -1    3.89    0.46
   2  -3  -1    4.56    0.47
  -2   3   0  146.75    5.52
  -2   3   0  137.49    5.38
  -2   3   0  142.01    5.38
   2  -3   0  140.67    5.40
   2  -3   0  144.83    5.52
   2  -3   0  142.74    5.39
  -2   3  -1   13.89    0.88
  -2   3  -1   14.09    0.85
  -2   3  -1   14.84    0.85
   2   3   1   15.86    0.66
   2  -3   1   14.43    0.91
   2  -3   1   14.41    0.85
  -2  -3  -1   14.04    0.67
   2   3   2   64.89    2.66
  -2   3  -2   68.25    2.84
  -2   3  -2   67.31    2.83
   2  -3   2   69.73    2.86
  -2  -3  -2   64.38    2.65
   2  -3   2   69.12    2.85
  -2   3  -3   40.59    2.03
   2   3   3   43.50    1.92
  -2   3  -3   40.43    1.97
   2  -3   3   43.02    1.98
   2  -3   3   43.74    2.06
  -2  -3  -3   44.22    1.92
  -2   3  -4  119.07    4.83
   2   3   4  115.51    4.76
  -2   3  -4  115.73    4.90
  -2   3  -4  121.56    4.76
  -2  -3  -4  116.09    4.75
   2  -3   4  127.55    4.78
   2  -3   4  120.89    4.94
  -2   3  -5   21.26    1.31
  -2   3  -5   24.76    1.42
   2   3   5   23.65    1.43
  -2   3  -5   25.22    1.54
   2  -3   5   23.83    1.35
   2  -3   5   28.93    1.65
  -2  -3  -5   22.70    1.42
  -2   3  -6  190.38    7.38
   2   3   6  195.34    7.63
  -2   3  -6  189.88    7.70
  -2   3  -6  199.13    7.54
   2  -3   6  186.60    7.71
  -2  -3  -6  173.74    7.51
   2  -3   6  203.86    7.44
  -2   3  -7    0.35    0.50
  -2   3  -7   -0.05    0.34
  -2   3  -7    0.20    0.30
  -2  -3  -7    0.47    0.46
   2  -3   7    0.39    0.50
  -2   3  -8  267.95   10.09
  -2   3  -8  261.20   10.24
  -2   3  -8  259.92   10.54
  -2  -3  -8  267.53   10.45
  -2   3  -9   79.60    3.55
  -2   3  -9   81.65    4.03
  -2   3  -9   80.27    3.71
  -2  -3  -9   75.06    3.89
  -2   3 -10    2.64    0.97
  -2   3 -10    5.92    0.92
  -2   3 -10    4.55    0.87
  -2  -3 -10    2.81    0.91
  -2   3 -11   -0.96    0.61
  -2   3 -11    0.07    0.50
  -2  -3 -11    0.76    0.76
  -2   3 -12   37.84    2.77
  -2   3 -12   38.54    2.37
  -2  -3 -12   35.70    2.68
  -2   3 -13   27.31    2.82
  -2   3 -13   27.05    2.04
  -2  -3 -13   33.77    2.99
  -2   3 -14   25.33    2.76
  -2   3 -14   27.94    2.44
  -2  -3 -14   23.19    2.62
  -2   3 -15   -0.36    0.60
  -2   3 -15   -0.85    0.45
  -2  -3 -15    2.91    1.23
  -2   3 -16    3.31    0.99
  -2   3 -16    5.11    1.54
  -2  -3 -16    3.19    1.36
  -2   3 -17    2.38    1.31
  -2   3 -17    2.44    1.04
  -2  -3 -17    4.20    1.54
  -2   3 -18    6.76    1.84
  -2   3 -18    4.28    1.25
  -2  -3 -18    3.20    1.37
  -2   3 -19    1.03    1.00
  -2   3 -19    2.85    1.51
  -2  -3 -19    0.87    1.01
  -2   3 -20    5.06    1.40
  -2   3 -20    2.29    1.52
  -2  -3 -20    1.21    1.48
  -2   3 -21    2.13    1.58
  -2  -3 -21    2.52    1.60
  -2   3 -22    4.44    1.86
  -2  -3 -22    2.21    1.76
   2   4 -22   13.36    2.59
   2  -4 -22   12.46    2.71
   2   4 -21    9.69    2.31
   2  -4 -21    8.51    2.09
   2   4 -20    0.69    1.26
   2   4 -20   -0.03    0.85
   2  -4 -20   -0.17    0.88
   2   4 -19    1.35    1.19
   2   4 -19    1.00    0.96
   2  -4 -19    0.21    1.23
   2  -4 -19   -0.08    0.71
   2   4 -18   25.91    2.74
   2   4 -18   26.53    3.11
   2  -4 -18   26.30    3.28
   2  -4 -18   28.16    2.80
   2   4 -17    3.44    1.18
   2   4 -17    4.38    1.51
   2  -4 -17    2.67    1.23
   2  -4 -17    3.13    1.07
   2   4 -16    2.22    1.17
   2   4 -16    3.41    1.14
   2  -4 -16    3.30    1.08
   2  -4 -16    1.22    1.14
   2   4 -15    1.00    0.92
   2   4 -15    0.86    0.96
   2  -4 -15    1.66    0.93
   2   4 -14   17.89    2.05
   2   4 -14   19.24    2.29
   2  -4 -14   18.88    2.31
   2   4 -13    1.64    0.83
   2   4 -13    0.48    0.86
   2   4 -13    0.68    0.38
   2  -4 -13    0.16    0.90
   2   4 -12   28.83    2.64
   2   4 -12   28.16    1.46
   2   4 -12   28.54    2.11
   2  -4 -12   22.14    2.36
   2   4 -11   15.07    1.66
   2   4 -11   14.15    1.71
   2   4 -11   15.08    0.96
   2  -4 -11   15.10    1.78
   2   4 -10    0.38    0.56
   2   4 -10   -0.32    0.54
   2   4 -10    0.06    0.26
   2  -4 -10   -0.10    0.44
   2   4  -9   18.02    1.75
   2   4  -9   14.94    1.57
   2   4  -9   18.56    0.99
   2  -4  -9   16.36    1.67
  -2  -4   9   16.09    1.70
   2   4  -8  116.60    5.23
   2   4  -8  124.02    5.27
   2   4  -8  123.47    4.65
  -2  -4   8  123.32    5.31
   2  -4  -8  116.78    5.26
   2   4  -7   57.90    2.90
   2   4  -7   59.92    2.90
   2   4  -7   60.93    2.43
   2  -4  -7   58.20    2.93
  -2  -4   7   55.38    2.40
  -2  -4   7   65.65    3.01
   2  -4  -7   57.18    2.89
   2   4  -6   37.00    2.01
   2   4  -6   38.58    2.11
   2   4  -6   41.03    1.71
  -2  -4   6   41.05    2.11
   2  -4  -6   37.19    2.08
   2  -4  -6   37.23    2.13
  -2  -4   6   39.87    1.70
   2   4  -5    0.68    0.34
   2   4  -5    0.64    0.34
  -2   4   5   -0.09    0.27
   2   4  -5    0.53    0.22
  -2  -4   5    0.34    0.32
   2  -4  -5    0.25    0.39
  -2  -4   5    0.35    0.23
   2  -4  -5    0.13    0.36
   2   4  -4    0.48    0.35
   2   4  -4    0.05    0.19
  -2   4   4    0.32    0.33
   2   4  -4    0.90    0.34
   2  -4  -4    0.64    0.45
  -2  -4   4    0.79    0.29
   2  -4  -4    0.29    0.35
  -2  -4   4    0.96    0.38
  -2   4   3   87.58    3.62
   2   4  -3   88.56    3.72
   2  -4  -3   92.35    3.83
  -2  -4   3   87.00    3.50
  -2  -4   3   87.61    3.53
   2  -4  -3   88.39    3.64
  -2   4   2  123.46    4.77
  -2   4   2  124.91    4.76
  -2   4   2  124.93    4.97
  -2  -4   2  127.61    4.62
   2  -4  -2  123.73    4.79
   2  -4  -2  121.62    4.95
  -2  -4   2  108.51    4.71
  -2   4   1   72.63    2.90
  -2   4   1   65.95    2.86
  -2   4   1   68.70    3.05
   2  -4  -1   72.37    3.10
   2  -4  -1   68.32    2.88
   2  -4  -1   71.84    2.89
  -2  -4   1   72.45    2.97
  -2  -4   1   69.51    2.64
  -2   4   0  376.94   13.42
  -2   4   0  360.92   13.43
  -2   4   0  375.97   13.62
   2  -4   0  360.14   13.60
  -2  -4   0  362.22   13.22
   2  -4   0  365.57   13.46
  -2  -4   0  372.42   13.13
   2  -4   0  364.11   13.44
  -2   4  -1   46.63    2.13
  -2   4  -1   44.78    2.21
   2   4   1   48.19    1.86
  -2   4  -1   49.55    2.24
   2   4   1   48.84    1.86
  -2   4  -1   46.84    2.12
  -2  -4  -1   48.78    1.89
   2  -4   1   49.16    2.26
   2  -4   1   49.39    2.15
   2   4   2    9.43    0.62
  -2   4  -2   11.69    0.88
  -2   4  -2   11.18    0.98
  -2   4  -2    9.79    0.79
   2  -4   2   10.99    1.02
   2  -4   2    9.54    0.74
  -2  -4  -2   10.71    0.65
  -2   4  -3    3.37    0.58
  -2   4  -3    4.26    0.66
   2   4   3    3.33    0.46
  -2   4  -3    2.29    0.52
  -2  -4  -3    2.91    0.44
   2  -4   3    3.31    0.59
   2  -4   3    2.65    0.53
  -2   4  -4  168.34    6.56
  -2   4  -4  160.42    6.50
  -2   4  -4  162.83    6.41
   2   4   4  163.49    6.36
  -2  -4  -4  166.43    6.35
   2  -4   4  165.63    6.41
   2  -4   4  161.46    6.53
   2   4   5    0.70    0.37
  -2   4  -5    1.04    0.46
  -2   4  -5    0.78    0.39
  -2   4  -5    1.28    0.41
   2  -4   5    0.86    0.39
  -2  -4  -5    0.07    0.32
   2  -4   5    1.36    0.51
  -2   4  -6    1.78    0.61
  -2   4  -6    1.54    0.46
  -2   4  -6    2.72    0.61
  -2  -4  -6    2.55    0.58
   2  -4   6    1.77    0.52
   2  -4   6    1.26    0.50
  -2   4  -7    0.15    0.38
  -2   4  -7    0.03    0.39
  -2   4  -7    0.45    0.36
   2  -4   7    0.33    0.41
   2  -4   7   -0.10    0.33
  -2  -4  -7   -0.50    0.38
  -2   4  -8    6.78    0.89
  -2   4  -8    6.04    0.96
  -2   4  -8    5.98    1.04
  -2  -4  -8    4.93    0.88
   2  -4   8    6.52    0.89
  -2   4  -9   57.84    2.98
  -2   4  -9   55.51    2.76
  -2   4  -9   56.66    3.20
  -2  -4  -9   55.35    3.07
  -2   4 -10   14.48    1.54
  -2   4 -10   16.33    1.47
  -2   4 -10   10.07    1.57
  -2  -4 -10   18.06    1.85
  -2   4 -11   21.62    2.00
  -2   4 -11   26.85    2.51
  -2  -4 -11   23.95    2.26
  -2   4 -12   33.71    2.61
  -2   4 -12   31.61    2.23
  -2  -4 -12   33.55    2.55
  -2   4 -13   20.10    2.05
  -2   4 -13   22.26    2.51
  -2  -4 -13   22.61    2.45
  -2   4 -14   58.60    3.72
  -2   4 -14   50.57    3.12
  -2  -4 -14   50.64    3.54
  -2   4 -15   10.09    1.60
  -2   4 -15   12.92    2.03
  -2  -4 -15   14.72    2.15
  -2   4 -16    6.52    1.69
  -2   4 -16    6.77    1.44
  -2  -4 -16    5.52    1.59
  -2   4 -17    0.53    1.07
  -2   4 -17    0.30    0.82
  -2  -4 -17   -1.28    0.99
  -2   4 -18   24.25    3.00
  -2   4 -18   22.25    2.55
  -2  -4 -18   24.66    3.27
  -2   4 -19    4.63    1.68
  -2   4 -19    4.06    1.26
  -2  -4 -19    3.91    1.72
  -2   4 -20    4.05    1.29
  -2   4 -20    3.84    1.66
  -2  -4 -20    2.65    1.51
  -2   4 -21    0.73    1.01
  -2   4 -21    1.45    1.43
  -2  -4 -21    1.13    1.54
  -2   4 -22    1.99    1.66
  -2  -4 -22    5.07    1.83
   2   5 -22    1.39    1.94
   2  -5 -22    5.31    2.01
   2   5 -21    0.07    0.90
   2   5 -21    1.21    1.27
   2  -5 -21    0.57    1.44
   2   5 -20    5.07    1.63
   2   5 -20    7.16    1.72
   2  -5 -20    5.82    1.94
   2   5 -19   11.40    2.00
   2   5 -19   10.21    2.17
   2  -5 -19    9.45    2.12
   2  -5 -19   12.22    1.97
   2   5 -18   -0.04    1.04
   2   5 -18   -0.70    0.77
   2  -5 -18   -0.56    1.04
   2  -5 -18    0.98    0.84
   2   5 -17    1.39    0.98
   2   5 -17    3.76    1.39
   2  -5 -17    5.33    1.64
   2  -5 -17    4.86    1.29
   2   5 -16    7.08    1.52
   2   5 -16    6.95    1.63
   2  -5 -16    6.96    1.44
   2  -5 -16    8.94    1.85
   2   5 -15    1.69    0.85
   2   5 -15    1.02    0.84
   2  -5 -15    0.91    0.78
   2  -5 -15    2.32    0.91
   2   5 -14   20.43    2.27
   2   5 -14   23.22    2.52
   2  -5 -14   23.72    2.57
   2  -5 -14   25.88    2.53
   2   5 -13   51.08    2.35
   2   5 -13   54.28    3.26
   2   5 -13   52.82    3.34
   2  -5 -13   49.91    3.17
   2  -5 -13   52.69    3.39
   2   5 -12   11.90    1.59
   2   5 -12   10.25    0.91
   2   5 -12   11.29    1.66
   2  -5 -12   12.11    1.62
   2  -5 -12    9.49    1.51
   2   5 -11   40.11    2.65
   2   5 -11   42.38    1.94
   2   5 -11   39.20    2.60
   2  -5 -11   40.88    2.64
   2  -5 -11   44.27    2.72
   2   5 -10   11.19    0.81
   2   5 -10   12.63    1.49
   2   5 -10   11.51    1.47
   2  -5 -10   10.03    1.39
   2  -5 -10   11.31    1.50
   2   5  -9   39.01    2.40
   2   5  -9   37.65    2.34
   2   5  -9   39.22    1.80
   2  -5  -9   36.74    2.34
   2  -5  -9   35.71    2.37
  -2  -5   9   43.32    2.51
   2   5  -8    0.12    0.26
   2   5  -8   -0.33    0.40
   2   5  -8   -0.04    0.48
  -2  -5   8    0.34    0.32
   2  -5  -8    0.63    0.54
   2  -5  -8    0.09    0.52
  -2  -5   8    0.15    0.52
   2   5  -7   42.96    2.35
   2   5  -7   41.79    2.25
   2   5  -7   41.24    1.89
  -2  -5   7   44.46    2.36
   2  -5  -7   39.39    2.30
   2  -5  -7   42.10    2.42
  -2  -5   7   40.89    1.89
   2   5  -6   52.09    2.16
   2   5  -6   49.23    2.55
   2   5  -6   50.32    2.40
   2  -5  -6   47.26    2.45
  -2  -5   6   48.26    2.46
   2  -5  -6   46.00    2.58
  -2  -5   6   43.50    2.09
   2   5  -5   62.95    2.84
   2   5  -5   64.04    3.05
   2   5  -5   64.70    2.72
  -2  -5   5   62.56    2.71
   2  -5  -5   62.98    2.96
  -2  -5   5   66.30    2.94
   2  -5  -5   65.22    3.16
   2   5  -4  106.28    4.20
   2   5  -4  108.41    4.20
  -2   5   4  110.01    4.36
   2   5  -4  101.96    4.45
  -2  -5   4  104.28    4.17
  -2  -5   4  106.92    4.28
   2  -5  -4  108.66    4.37
   2  -5  -4   91.11    4.46
  -2   5   3   16.40    1.06
  -2   5   3   17.34    1.05
   2   5  -3   18.63    1.21
   2  -5  -3   15.01    1.04
   2  -5  -3   17.51    1.25
  -2  -5   3   17.22    1.06
  -2  -5   3   17.45    1.01
  -2   5   2   32.32    1.82
   2   5  -2   32.13    1.73
  -2   5   2   34.07    1.62
  -2   5   2   33.31    1.60
   2   5  -2   33.57    1.37
  -2  -5   2   33.17    1.69
  -2  -5   2   30.93    1.45
   2  -5  -2   32.40    1.86
   2  -5  -2   31.36    1.62
  -2   5   1    3.43    0.50
   2   5  -1    4.42    0.63
   2   5  -1    3.55    0.25
   2   5  -1    4.28    0.24
  -2   5   1    4.41    0.73
  -2   5   1    4.55    0.56
  -2  -5   1    5.00    0.69
  -2  -5   1    4.05    0.36
   2  -5  -1    2.85    0.59
   2  -5  -1    4.63    0.57
   2  -5  -1    3.47    0.52
  -2   5   0   83.80    3.46
  -2   5   0   81.82    3.33
  -2   5   0   82.47    3.55
  -2   5   0   81.17    3.30
   2  -5   0   80.76    3.36
   2  -5   0   79.47    3.53
  -2  -5   0   80.97    3.04
  -2  -5   0   79.89    3.04
   2  -5   0   77.29    3.31
  -2   5  -1   63.42    2.94
  -2   5  -1   66.38    2.79
  -2   5  -1   64.01    2.81
  -2   5  -1   65.16    2.93
   2   5   1   66.94    2.49
   2   5   1   65.80    2.46
   2  -5   1   64.53    2.98
   2  -5   1   67.59    2.83
  -2  -5  -1   64.04    2.53
  -2   5  -2    6.93    0.81
  -2   5  -2    5.66    0.68
  -2   5  -2    3.71    0.58
   2   5   2    4.49    0.45
  -2   5  -2    5.09    0.75
   2  -5   2    4.86    0.76
  -2  -5  -2    4.92    0.48
   2  -5   2    4.53    0.59
  -2   5  -3   30.73    1.68
  -2   5  -3   28.76    1.66
   2   5   3   31.43    1.49
  -2   5  -3   33.42    1.78
   2  -5   3   31.40    1.69
   2  -5   3   29.43    1.71
  -2  -5  -3   30.00    1.48
  -2   5  -4   34.54    1.91
  -2   5  -4   34.45    1.94
   2   5   4   35.68    1.75
  -2   5  -4   34.19    1.84
   2  -5   4   34.42    1.88
  -2  -5  -4   33.52    1.72
   2  -5   4   35.55    1.88
  -2   5  -5    5.54    0.85
  -2   5  -5    6.09    0.81
  -2   5  -5    5.06    0.81
   2   5   5    6.64    0.82
   2  -5   5    5.36    0.86
  -2  -5  -5    4.30    0.67
   2  -5   5    5.14    0.76
  -2   5  -6  158.77    6.62
  -2   5  -6  168.66    6.48
  -2   5  -6  158.35    6.68
  -2  -5  -6  160.12    6.48
   2  -5   6  152.70    6.41
   2  -5   6  168.96    6.77
  -2   5  -7   14.46    1.51
  -2   5  -7   13.64    1.53
  -2   5  -7   15.83    1.21
   2  -5   7   16.26    1.67
   2  -5   7   13.69    1.27
  -2  -5  -7   14.67    1.42
  -2   5  -8  127.86    5.13
  -2   5  -8  120.18    5.33
  -2   5  -8  113.91    5.38
  -2  -5  -8  115.66    5.26
   2  -5   8  123.28    5.10
  -2   5  -9   56.01    2.90
  -2   5  -9   65.02    3.24
  -2   5  -9   63.35    3.39
  -2  -5  -9   54.25    3.09
   2  -5   9   61.64    2.96
  -2   5 -10   27.18    2.17
  -2   5 -10   25.77    1.96
  -2  -5 -10   30.06    2.15
  -2   5 -11    7.68    1.44
  -2   5 -11    9.26    1.37
  -2  -5 -11    6.28    1.26
  -2   5 -12   -0.74    0.52
  -2   5 -12    0.80    0.86
  -2  -5 -12    0.07    0.82
  -2   5 -13   48.20    3.00
  -2   5 -13   47.65    3.29
  -2  -5 -13   46.85    3.14
  -2   5 -14   23.99    2.63
  -2   5 -14   19.21    2.18
  -2  -5 -14   17.92    2.35
  -2   5 -15    0.84    0.99
  -2   5 -15    0.04    0.68
  -2  -5 -15   -0.47    0.86
  -2   5 -16   39.37    3.69
  -2   5 -16   33.28    3.03
  -2  -5 -16   28.50    3.19
  -2   5 -17    9.70    1.70
  -2   5 -17    5.57    1.56
  -2  -5 -17    7.84    1.90
  -2   5 -18   14.64    2.14
  -2   5 -18   16.38    2.58
  -2  -5 -18   16.79    2.70
  -2   5 -19    1.29    1.03
  -2   5 -19    2.77    1.36
  -2  -5 -19    2.31    1.54
  -2   5 -20    0.26    1.24
  -2   5 -20    1.32    1.02
  -2  -5 -20   -0.57    1.19
  -2   5 -21    0.31    0.97
  -2   5 -21    0.25    1.27
  -2  -5 -21    1.55    1.62
  -2   5 -22    0.30    1.13
  -2   5 -22   -1.68    0.85
  -2  -5 -22    2.24    1.84
   2   6 -22    2.01    1.40
   2  -6 -22    1.40    1.59
   2   6 -21    1.98    1.30
   2  -6 -21    0.05    0.91
   2   6 -20    2.76    1.41
   2   6 -20    3.28    1.46
   2  -6 -20    3.01    1.72
   2  -6 -20    4.12    1.41
   2   6 -19    4.09    1.42
   2   6 -19    3.48    1.43
   2  -6 -19    3.47    1.65
   2  -6 -19    4.29    1.52
   2   6 -18   12.24    2.07
   2   6 -18   16.27    2.47
   2  -6 -18   13.17    2.12
   2  -6 -18   13.71    2.33
   2   6 -17    2.94    1.16
   2   6 -17    2.00    1.10
   2  -6 -17    0.40    1.12
   2  -6 -17    3.59    1.31
   2   6 -16    1.72    1.03
   2   6 -16    2.29    1.18
   2  -6 -16    4.01    1.42
   2  -6 -16    2.74    1.15
   2   6 -15    0.23    0.82
   2   6 -15    1.28    0.96
   2  -6 -15    0.60    0.77
   2  -6 -15    1.76    0.92
   2   6 -14    8.11    1.56
   2   6 -14   10.61    1.75
   2  -6 -14   10.51    1.78
   2  -6 -14   11.00    1.75
   2   6 -13   15.03    1.95
   2   6 -13   12.47    1.78
   2  -6 -13   14.08    1.89
   2  -6 -13   14.23    1.90
   2   6 -12   50.30    3.15
   2   6 -12   43.22    2.94
   2   6 -12   50.54    2.31
   2  -6 -12   54.23    3.28
   2  -6 -12   56.24    3.33
   2   6 -11   19.31    2.00
   2   6 -11   18.00    1.95
   2   6 -11   18.30    1.15
   2  -6 -11   21.53    2.18
   2  -6 -11   18.76    2.03
   2   6 -10    1.44    0.71
   2   6 -10    0.97    0.39
   2   6 -10    2.06    0.81
   2  -6 -10    0.78    0.71
   2  -6 -10    0.55    0.70
   2   6  -9    0.66    0.54
   2   6  -9    0.49    0.59
   2   6  -9    0.65    0.36
   2  -6  -9    0.59    0.65
  -2  -6   9    0.42    0.36
  -2  -6   9   -0.10    0.52
   2  -6  -9   -0.55    0.56
   2   6  -8   32.97    1.61
   2   6  -8   29.70    2.00
   2   6  -8   28.99    1.91
   2  -6  -8   29.78    1.96
  -2  -6   8   23.75    1.88
   2  -6  -8   33.07    2.22
  -2  -6   8   30.80    1.60
   2   6  -7   22.04    1.91
   2   6  -7   16.70    1.16
   2   6  -7   18.23    1.43
   2  -6  -7   19.77    1.60
  -2  -6   7   22.72    1.57
  -2  -6   7   20.16    1.22
   2  -6  -7   22.29    1.53
   2   6  -6   11.90    1.11
   2   6  -6    9.51    0.90
   2   6  -6    9.37    1.18
  -2  -6   6    9.86    1.10
   2  -6  -6   12.16    1.43
   2  -6  -6    9.10    1.09
  -2  -6   6    9.90    0.92
   2   6  -5   62.75    2.81
   2   6  -5   61.38    2.77
   2   6  -5   64.94    3.12
   2  -6  -5   62.36    2.96
  -2  -6   5   62.63    2.91
  -2  -6   5   59.83    2.75
   2  -6  -5   65.31    3.22
   2   6  -4   18.00    1.06
   2   6  -4   15.66    1.46
   2  -6  -4   16.41    1.20
  -2  -6   4   17.36    1.16
  -2  -6   4   18.40    1.15
   2  -6  -4   18.16    1.66
  -2   6   3    1.64    0.44
  -2   6   3    2.15    0.43
   2   6  -3    1.65    0.55
   2  -6  -3    1.89    0.48
  -2  -6   3    2.79    0.46
  -2  -6   3    2.43    0.53
   2  -6  -3    1.33    0.53
   2   6  -2    0.74    0.40
  -2   6   2    0.80    0.40
  -2   6   2    0.51    0.28
   2   6  -2    0.59    0.18
   2   6  -2    0.27    0.28
  -2   6   2    0.55    0.33
  -2  -6   2    0.56    0.39
   2  -6  -2    0.17    0.29
   2  -6  -2    0.54    0.47
  -2  -6   2    0.20    0.21
  -2   6   1   71.30    3.24
  -2   6   1   76.76    3.13
   2   6  -1   72.85    2.73
   2   6  -1   72.11    2.76
   2   6  -1   75.13    3.27
  -2   6   1   73.27    3.41
  -2   6   1   70.91    3.10
   2  -6  -1   77.92    3.46
  -2  -6   1   73.47    2.87
  -2  -6   1   77.07    3.35
   2  -6  -1   70.51    3.14
   2  -6  -1   75.75    3.14
  -2   6   0    4.17    0.71
  -2   6   0    3.42    0.64
  -2   6   0    3.74    0.54
   2   6   0    3.70    0.25
   2   6   0    4.49    0.27
   2   6   0    4.87    0.67
  -2   6   0    3.31    0.52
  -2  -6   0    4.16    0.71
  -2  -6   0    4.21    0.38
   2  -6   0    3.62    0.70
   2  -6   0    4.76    0.61
   2  -6   0    3.49    0.55
  -2  -6   0    4.67    0.41
   2   6   1   12.94    0.67
   2   6   1   13.61    0.95
  -2   6  -1   14.45    0.96
   2   6   1   13.89    0.66
  -2   6  -1   14.36    0.96
  -2   6  -1   12.53    1.18
  -2   6  -1   14.81    1.12
  -2  -6  -1   13.83    0.75
   2  -6   1   13.90    0.96
   2  -6   1   14.81    1.14
  -2   6  -2   47.12    2.30
  -2   6  -2   50.92    2.31
  -2   6  -2   48.48    2.46
  -2   6  -2   45.01    2.41
   2   6   2   49.12    2.03
  -2  -6  -2   48.78    2.07
   2  -6   2   49.52    2.32
   2  -6   2   51.04    2.48
  -2   6  -3    3.18    0.66
   2   6   3    2.06    0.40
  -2   6  -3    2.24    0.55
  -2   6  -3    1.79    0.56
   2  -6   3    1.52    0.48
  -2  -6  -3    1.71    0.39
   2  -6   3    1.74    0.61
  -2   6  -4   96.78    4.32
  -2   6  -4  104.36    4.46
   2   6   4  106.78    4.14
  -2   6  -4  101.02    4.35
  -2  -6  -4   99.52    4.11
   2  -6   4   96.36    4.32
   2  -6   4   98.78    4.35
  -2   6  -5    3.06    0.71
  -2   6  -5    3.31    0.68
  -2   6  -5    2.92    0.67
   2  -6   5    2.73    0.67
  -2  -6  -5    2.70    0.56
   2  -6   5    3.17    0.72
  -2   6  -6    6.65    1.02
  -2   6  -6    6.42    1.02
  -2   6  -6    7.45    0.95
   2  -6   6    6.05    0.91
   2  -6   6    6.92    1.06
  -2  -6  -6    5.65    0.86
  -2   6  -7    0.73    0.56
  -2   6  -7    0.56    0.50
  -2   6  -7    0.88    0.60
   2  -6   7    0.55    0.52
  -2  -6  -7    0.64    0.54
   2  -6   7    1.39    0.56
  -2   6  -8   -0.27    0.52
  -2   6  -8    0.09    0.49
  -2   6  -8    0.65    0.60
   2  -6   8    0.02    0.49
  -2  -6  -8    1.19    0.62
  -2   6  -9    2.84    0.90
  -2   6  -9    3.47    0.89
  -2  -6  -9    3.92    0.91
   2  -6   9    4.46    0.87
  -2   6 -10    6.17    1.18
  -2   6 -10    7.33    1.30
  -2  -6 -10    6.10    1.18
   2  -6  10    5.32    0.96
  -2   6 -11   34.40    2.44
  -2   6 -11   35.15    2.54
  -2  -6 -11   37.97    2.58
  -2   6 -12   13.66    1.72
  -2   6 -12   15.08    2.00
  -2  -6 -12   15.91    2.00
  -2   6 -13    1.13    0.96
  -2   6 -13   -0.09    0.66
  -2  -6 -13    0.21    0.85
  -2   6 -14   11.95    1.78
  -2   6 -14   17.28    2.25
  -2  -6 -14   10.69    1.81
  -2   6 -15    5.13    1.30
  -2   6 -15    5.84    1.40
  -2  -6 -15    4.95    1.37
  -2   6 -16    2.74    1.15
  -2   6 -16    2.39    1.30
  -2  -6 -16    4.99    1.50
  -2   6 -17   18.39    2.63
  -2   6 -17   17.53    2.32
  -2  -6 -17   15.91    2.57
  -2   6 -18   18.71    2.77
  -2   6 -18   17.79    2.42
  -2  -6 -18   12.62    2.47
  -2   6 -19    3.58    1.35
  -2   6 -19    0.06    1.08
  -2  -6 -19    1.38    1.46
  -2   6 -20    0.00    0.96
  -2   6 -20    0.10    1.21
  -2  -6 -20    1.69    1.27
  -2   6 -21    0.75    1.28
  -2   6 -21    0.49    1.08
  -2  -6 -21    1.59    1.32
   2   7 -21    1.36    1.32
   2  -7 -21   -0.87    1.25
   2   7 -20   14.49    2.40
   2  -7 -20   21.70    2.82
   2  -7 -20   17.47    2.87
   2   7 -19    3.60    1.46
   2   7 -19   -0.69    0.89
   2  -7 -19    0.17    1.14
   2  -7 -19    0.78    1.41
   2   7 -18   -0.43    0.92
   2   7 -18    0.34    1.04
   2  -7 -18   -0.70    1.02
   2  -7 -18   -0.70    0.63
   2   7 -17    0.47    1.02
   2   7 -17    0.68    1.00
   2  -7 -17    0.63    1.15
   2  -7 -17    0.65    1.00
   2   7 -16   22.15    2.58
   2   7 -16   17.16    2.33
   2  -7 -16   19.02    2.49
   2  -7 -16   21.62    2.71
   2   7 -15    0.29    0.85
   2   7 -15   -0.15    0.83
   2  -7 -15    2.86    1.22
   2  -7 -15   -0.22    0.84
   2   7 -14   18.74    2.34
   2   7 -14   22.62    2.49
   2  -7 -14   20.29    2.41
   2  -7 -14   19.43    2.37
   2   7 -13    8.30    1.43
   2   7 -13    2.67    1.08
   2  -7 -13    5.30    1.39
   2  -7 -13    5.17    1.33
   2   7 -12   -0.78    0.60
   2   7 -12   -0.05    0.74
   2  -7 -12   -0.32    0.64
   2  -7 -12   -0.13    0.60
   2   7 -11   30.78    2.46
   2   7 -11   35.95    1.83
   2   7 -11   33.48    2.39
   2  -7 -11   38.29    2.68
   2  -7 -11   33.15    2.49
   2   7 -10    9.56    1.48
   2   7 -10   13.78    1.57
   2   7 -10   12.06    0.97
   2  -7 -10   13.68    1.78
   2  -7 -10   11.42    1.59
  -2  -7  10   11.58    1.07
   2   7  -9   48.55    2.72
   2   7  -9   43.47    2.24
   2   7  -9   44.32    2.81
   2  -7  -9   46.19    2.89
  -2  -7   9   47.56    2.26
   2  -7  -9   47.61    2.80
  -2  -7   9   49.17    2.80
   2   7  -8    8.46    1.27
   2   7  -8    8.05    0.89
   2   7  -8    8.15    1.09
  -2  -7   8    7.53    0.88
  -2  -7   8    8.28    1.21
   2  -7  -8    7.95    1.37
   2  -7  -8    7.63    1.15
   2   7  -7   45.60    2.23
   2   7  -7   44.00    2.36
   2   7  -7   46.02    2.62
  -2  -7   7   44.93    2.22
   2  -7  -7   41.10    2.46
   2  -7  -7   43.95    2.77
  -2  -7   7   44.47    2.48
   2   7  -6   58.48    2.79
   2   7  -6   60.17    2.75
   2   7  -6   56.50    3.08
   2  -7  -6   57.62    3.20
   2  -7  -6   55.78    2.92
  -2  -7   6   58.77    2.89
  -2  -7   6   61.61    2.78
   2   7  -5    0.60    0.42
   2   7  -5    0.74    0.38
   2  -7  -5    0.52    0.45
  -2  -7   5   -0.07    0.33
  -2  -7   5    0.23    0.44
   2  -7  -5    0.13    0.60
   2   7  -4    2.82    0.75
  -2   7   4    3.48    0.63
   2  -7  -4    4.32    0.90
  -2  -7   4    3.63    0.59
  -2  -7   4    5.17    0.78
   2  -7  -4    4.42    0.73
   2   7  -3   12.99    0.75
  -2   7   3   12.39    0.92
   2   7  -3   10.89    1.22
   2  -7  -3    9.20    1.26
   2  -7  -3   10.25    1.03
  -2  -7   3   12.56    0.86
  -2  -7   3   10.22    1.09
   2   7  -2   68.29    2.60
  -2   7   2   68.44    3.12
   2   7  -2   66.69    2.65
   2   7  -2   65.08    3.15
  -2   7   2   64.78    2.92
   2  -7  -2   64.81    3.30
  -2  -7   2   67.82    3.15
   2  -7  -2   65.30    2.99
  -2  -7   2   69.41    2.77
  -2   7   1    6.72    0.91
   2   7  -1    6.95    0.43
  -2   7   1    6.48    0.73
   2   7  -1    6.91    0.40
  -2   7   1    5.25    0.69
   2   7  -1    8.81    1.00
  -2  -7   1    7.29    0.53
   2  -7  -1    6.36    1.02
  -2  -7   1    6.55    0.97
   2  -7  -1    5.90    0.76
   2  -7  -1    6.40    0.75
   2   7   0   23.56    0.96
  -2   7   0   24.00    1.32
  -2   7   0   21.93    1.49
  -2   7   0   21.89    1.32
   2   7   0   21.81    0.97
   2   7   0   22.88    1.42
  -2  -7   0   22.75    1.09
  -2  -7   0   23.48    1.13
   2  -7   0   23.54    1.42
   2  -7   0   23.07    1.59
  -2  -7   0   23.39    1.61
   2  -7   0   22.76    1.34
   2   7   1   10.74    1.03
  -2   7  -1   10.24    1.03
   2   7   1    9.09    0.54
  -2   7  -1    9.67    0.94
  -2   7  -1    9.03    1.04
   2   7   1    9.83    0.54
   2  -7   1   10.02    0.97
  -2  -7  -1    8.61    1.13
  -2  -7  -1    8.97    0.64
   2  -7   1    7.57    1.03
   2   7   2  264.87    9.73
  -2   7  -2  259.65   10.30
  -2   7  -2  277.45   10.13
   2   7   2  271.34   10.03
  -2  -7  -2  253.55   10.40
   2  -7   2  271.80   10.12
   2  -7   2  256.59   10.31
  -2  -7  -2  264.88    9.81
  -2   7  -3    0.16    0.45
   2   7   3    1.29    0.35
   2   7   3    1.93    0.47
  -2   7  -3    0.38    0.37
   2  -7   3    0.19    0.36
   2  -7   3    0.65    0.60
  -2  -7  -3    0.05    0.27
   2   7   4    7.05    0.79
   2   7   4    6.42    0.75
  -2   7  -4    7.66    1.06
  -2   7  -4    6.97    0.96
   2  -7   4    7.44    0.99
   2  -7   4    8.74    1.13
  -2  -7  -4    6.87    0.79
  -2   7  -5    0.50    0.57
  -2   7  -5    0.95    0.53
   2   7   5    0.98    0.36
   2  -7   5    0.77    0.51
  -2  -7  -5    0.44    0.45
   2  -7   5    0.40    0.53
  -2   7  -6   72.30    3.65
  -2   7  -6   72.55    3.61
   2  -7   6   76.90    3.66
  -2  -7  -6   72.91    3.39
   2  -7   6   75.84    3.53
  -2   7  -7    2.44    0.85
  -2   7  -7    3.83    0.89
  -2  -7  -7    2.69    0.70
   2  -7   7    3.11    0.87
   2  -7   7    3.42    0.79
  -2   7  -8    1.87    0.75
  -2   7  -8    1.64    0.69
   2  -7   8    1.28    0.68
  -2  -7  -8    1.45    0.64
  -2   7  -9   31.29    2.26
  -2   7  -9   27.60    2.19
  -2  -7  -9   38.26    2.30
   2  -7   9   33.35    2.04
  -2   7 -10   22.79    2.16
  -2   7 -10   20.84    2.21
  -2  -7 -10   22.69    2.14
   2  -7  10   22.56    1.72
  -2   7 -11    2.21    0.98
  -2   7 -11    3.62    1.07
   2  -7  11    5.21    1.03
  -2  -7 -11    4.93    1.11
  -2   7 -12   -0.12    0.80
  -2   7 -12   -0.12    0.72
  -2  -7 -12    0.39    0.82
  -2   7 -13    9.41    1.56
  -2   7 -13    7.73    1.57
  -2  -7 -13   11.30    1.77
  -2   7 -14   14.72    2.13
  -2   7 -14    7.42    1.54
  -2  -7 -14   12.27    1.93
  -2   7 -15    9.62    1.71
  -2   7 -15   16.47    2.27
  -2  -7 -15   12.79    2.06
  -2   7 -16   65.24    4.08
  -2   7 -16   63.04    4.32
  -2  -7 -16   70.44    4.36
  -2   7 -17   -0.03    1.00
  -2   7 -17    0.98    0.99
  -2  -7 -17    1.70    1.32
  -2   7 -18    7.12    1.73
  -2   7 -18    7.66    1.73
  -2  -7 -18    3.86    1.60
  -2   7 -19    1.28    1.24
  -2   7 -19   -1.54    0.76
  -2  -7 -19    0.11    1.14
  -2   7 -20   -0.06    1.04
  -2   7 -20    0.25    1.07
  -2  -7 -20   -1.52    0.78
  -2   7 -21    0.35    1.14
  -2  -7 -21    0.46    1.48
  -2  -7 -21    1.00    1.05
   2   8 -21   -0.88    1.07
   2  -8 -21   -1.03    1.21
   2   8 -20    4.93    1.71
   2  -8 -20    4.83    1.87
   2  -8 -20    4.64    1.64
   2   8 -19    0.28    1.14
   2  -8 -19    1.86    1.42
   2  -8 -19    1.15    1.12
   2   8 -18    6.51    1.75
   2  -8 -18    9.62    2.05
   2  -8 -18    9.08    1.89
   2   8 -17   25.58    3.03
   2  -8 -17   30.21    3.37
   2  -8 -17   26.97    3.14
   2   8 -16   -1.00    0.79
   2   8 -16   -0.33    0.77
   2  -8 -16   -0.07    1.11
   2  -8 -16   -0.24    0.93
   2   8 -15    0.76    0.90
   2   8 -15    0.99    0.86
   2  -8 -15    0.94    1.12
   2  -8 -15    2.70    1.30
   2   8 -14    0.22    0.69
   2   8 -14    0.61    0.75
   2  -8 -14    0.96    0.98
   2  -8 -14    0.06    0.93
   2   8 -13   21.77    2.42
   2   8 -13   19.03    2.23
   2  -8 -13   23.33    2.44
   2  -8 -13   20.01    2.51
   2   8 -12    5.63    1.17
   2   8 -12    6.24    1.35
   2  -8 -12    6.09    1.48
   2  -8 -12    4.76    1.27
   2   8 -11   88.18    4.55
   2   8 -11   85.59    3.87
   2   8 -11   78.82    4.20
  -2  -8  11   86.10    3.66
   2  -8 -11   73.46    4.40
   2  -8 -11   82.62    4.39
   2   8 -10    1.62    0.78
   2   8 -10    1.13    0.70
  -2  -8  10    0.77    0.51
   2  -8 -10    1.10    0.81
   2  -8 -10    3.36    1.09
  -2  -8  10    1.87    1.01
   2   8  -9    2.16    0.75
   2   8  -9    1.19    0.63
   2  -8  -9    1.26    0.75
  -2  -8   9    0.89    0.55
   2  -8  -9    1.09    0.92
  -2  -8   9    2.65    0.83
   2   8  -8   38.43    2.53
   2   8  -8   38.45    2.07
   2   8  -8   36.17    2.20
  -2  -8   8   35.35    2.31
   2  -8  -8   41.60    2.46
   2  -8  -8   38.91    2.73
  -2  -8   8   38.68    2.09
   2   8  -7    5.80    0.82
   2   8  -7    5.13    0.88
   2   8  -7    5.51    1.09
   2  -8  -7    4.58    0.93
   2  -8  -7    4.89    1.21
  -2  -8   7    6.03    0.90
  -2  -8   7    6.99    1.03
   2   8  -6  109.33    4.99
   2   8  -6  109.10    4.54
  -2  -8   6  102.52    4.65
   2  -8  -6  104.80    4.73
  -2  -8   6  104.64    4.58
   2  -8  -6  113.34    5.20
   2   8  -5    9.22    0.91
   2   8  -5    7.16    1.15
  -2   8   5    7.60    0.93
  -2  -8   5    7.00    1.00
   2  -8  -5    6.93    1.00
  -2  -8   5    6.58    0.90
   2  -8  -5    9.36    1.38
   2   8  -4  142.41    6.07
  -2   8   4  132.12    5.68
   2   8  -4  148.64    5.66
   2  -8  -4  142.63    6.29
  -2  -8   4  141.21    5.87
  -2  -8   4  146.15    5.66
   2  -8  -4  136.07    5.80
   2   8  -3  144.72    5.58
   2   8  -3  143.62    6.22
  -2   8   3  151.32    6.13
  -2   8   3  148.20    5.92
   2  -8  -3  154.37    6.04
  -2  -8   3  149.82    5.78
   2  -8  -3  142.25    6.43
  -2  -8   3  149.06    6.14
   2   8  -2   81.57    3.01
  -2   8   2   75.07    3.56
  -2   8   2   78.38    3.38
   2   8  -2   80.24    3.67
   2   8  -2   76.98    3.04
  -2  -8   2   74.32    3.63
   2  -8  -2   75.43    3.44
   2  -8  -2   76.00    3.82
  -2  -8   2   77.43    3.19
  -2   8   1    0.62    0.36
   2   8  -1    0.45    0.17
  -2   8   1    0.90    0.50
   2   8  -1    0.32    0.19
   2   8  -1    0.31    0.45
   2  -8  -1    0.36    0.56
  -2  -8   1    0.00    0.56
  -2  -8   1    0.44    0.27
   2  -8  -1    0.66    0.37
   2  -8  -1    0.47    0.40
   2   8   0   21.47    1.49
   2   8   0   25.14    1.01
  -2   8   0   23.95    1.64
  -2   8   0   22.92    1.38
   2   8   0   22.99    1.02
   2  -8   0   22.05    1.40
   2  -8   0   25.10    1.83
  -2  -8   0   24.69    1.24
   2  -8   0   21.16    1.44
  -2  -8   0   21.58    1.71
   2   8   1   34.23    1.45
  -2   8  -1   31.87    1.79
  -2   8  -1   32.28    2.03
   2   8   1   34.00    1.91
   2   8   1   33.97    1.44
  -2  -8  -1   36.56    2.24
  -2  -8  -1   35.09    1.61
   2  -8   1   34.27    2.17
   2  -8   1   33.87    1.84
   2   8   2    1.59    0.34
  -2   8  -2    0.97    0.45
   2   8   2    1.83    0.35
  -2   8  -2    1.33    0.58
   2   8   2    2.16    0.54
   2  -8   2    0.79    0.43
   2  -8   2    0.58    0.63
  -2  -8  -2    1.36    0.38
  -2  -8  -2    1.42    0.62
   2   8   3   85.72    3.65
  -2   8  -3   81.95    3.75
   2   8   3   83.95    3.43
  -2   8  -3   81.95    3.98
   2  -8   3   87.61    3.80
  -2  -8  -3   84.29    3.51
   2  -8   3   81.90    3.98
  -2  -8  -3   83.45    4.16
  -2   8  -4   16.27    1.62
   2   8   4   14.67    1.01
  -2   8  -4   15.74    1.43
   2   8   4   14.91    1.08
   2  -8   4   14.00    1.52
   2  -8   4   12.97    1.33
  -2  -8  -4   15.51    1.09
  -2   8  -5   10.04    1.25
   2   8   5   11.41    1.06
  -2   8  -5    9.30    1.27
  -2  -8  -5   11.21    1.11
   2  -8   5   11.67    1.30
   2  -8   5   10.77    1.34
   2   8   6   30.88    1.62
  -2   8  -6   29.64    2.00
  -2   8  -6   27.85    2.05
   2  -8   6   27.40    1.93
  -2  -8  -6   27.51    1.76
   2  -8   6   30.14    1.98
  -2   8  -7   -0.19    0.49
  -2   8  -7    0.07    0.53
   2  -8   7    1.16    0.58
  -2  -8  -7    0.17    0.48
   2  -8   7    1.55    0.76
  -2   8  -8    1.73    0.81
  -2   8  -8    1.98    0.75
  -2  -8  -8    1.40    0.68
   2  -8   8    0.99    0.65
  -2   8  -9    5.28    1.19
  -2   8  -9    7.86    1.32
  -2  -8  -9    6.91    1.18
   2  -8   9    7.02    1.12
  -2   8 -10    1.36    0.77
  -2   8 -10    1.15    0.70
   2  -8  10   -0.83    0.60
  -2  -8 -10   -0.38    0.64
  -2   8 -11  103.22    5.29
  -2   8 -11  104.60    5.33
  -2  -8 -11  102.11    5.15
   2  -8  11  113.53    4.96
  -2   8 -12   -0.15    0.77
  -2   8 -12   -1.06    0.59
   2  -8  12   -0.06    0.60
  -2  -8 -12   -0.11    0.71
  -2   8 -13    0.83    0.86
  -2   8 -13    0.35    0.74
  -2  -8 -13    0.98    0.93
  -2   8 -14    2.82    0.98
  -2   8 -14    1.96    1.08
  -2  -8 -14   -0.37    0.82
  -2   8 -15   -0.01    0.90
  -2   8 -15    1.70    1.10
  -2  -8 -15    0.38    0.97
  -2   8 -16    1.98    1.16
  -2   8 -16    0.67    0.99
  -2  -8 -16    2.03    1.23
  -2   8 -17   -2.12    0.72
  -2   8 -17    1.99    1.18
  -2  -8 -17    0.94    1.19
  -2   8 -18    1.31    0.96
  -2   8 -18    0.27    0.88
  -2  -8 -18    0.03    1.12
  -2   8 -19    1.28    1.17
  -2   8 -19    0.59    1.07
  -2  -8 -19    3.81    1.65
  -2  -8 -19    0.52    1.22
  -2   8 -20    0.08    1.13
  -2  -8 -20   -0.25    1.22
  -2  -8 -20    5.41    1.71
  -2   8 -21    0.40    1.18
  -2  -8 -21    0.55    1.10
  -2  -8 -21   -0.74    1.29
   2   9 -21    0.52    1.17
   2  -9 -21   -0.08    1.27
   2   9 -20   29.63    3.61
   2  -9 -20   24.47    3.34
   2  -9 -20   35.94    4.03
   2   9 -19   -0.48    0.94
   2  -9 -19   -0.59    1.12
   2  -9 -19   -1.34    1.03
   2   9 -18    0.19    1.15
   2  -9 -18    0.97    0.96
   2  -9 -18    4.41    1.55
   2   9 -17    1.94    1.26
   2  -9 -17    0.44    1.13
   2  -9 -17    1.73    1.14
   2   9 -16    5.51    1.55
   2  -9 -16    5.07    1.57
   2  -9 -16    3.33    1.45
   2   9 -15   21.27    2.60
   2   9 -15   15.02    2.11
   2  -9 -15   15.67    2.34
   2  -9 -15   13.46    2.08
   2   9 -14    7.01    1.45
   2   9 -14    5.67    1.52
   2  -9 -14    7.52    1.84
   2  -9 -14    8.20    1.69
   2   9 -13   -0.42    0.52
   2   9 -13    0.14    0.61
   2  -9 -13   -0.08    1.01
   2  -9 -13    0.07    0.80
   2   9 -12    2.84    1.01
   2   9 -12    4.04    1.13
   2  -9 -12    3.58    1.14
  -2  -9  12    3.94    0.75
   2  -9 -12    2.79    1.25
   2   9 -11    0.14    0.59
   2   9 -11   -0.15    0.51
  -2  -9  11    1.07    0.55
   2  -9 -11    0.79    0.79
   2  -9 -11    0.52    0.95
   2   9 -10    2.78    0.91
   2   9 -10    1.53    0.73
   2  -9 -10    1.94    0.95
  -2  -9  10    0.62    0.56
   2  -9 -10    0.25    0.73
   2   9  -9   28.32    2.18
   2   9  -9   28.42    1.96
  -2  -9   9   27.27    1.78
   2  -9  -9   24.72    2.27
   2  -9  -9   23.15    2.59
  -2  -9   9   30.20    2.13
   2   9  -8   29.27    1.88
   2   9  -8   27.35    2.50
  -2  -9   8   26.68    1.93
   2  -9  -8   28.67    2.74
   2  -9  -8   25.57    1.97
  -2  -9   8   25.92    1.78
  -2   9   7   -0.16    0.39
   2   9  -7   -0.01    0.60
   2   9  -7    0.02    0.41
   2  -9  -7    0.00    0.54
  -2  -9   7   -0.12    0.54
  -2  -9   7    0.45    0.50
   2  -9  -7    0.30    0.80
  -2   9   6   11.88    1.23
   2   9  -6    9.84    1.45
   2   9  -6   10.69    1.10
  -2  -9   6   12.44    1.26
  -2  -9   6   12.28    1.30
   2  -9  -6   12.06    1.38
   2  -9  -6    6.71    1.38
   2   9  -5   -0.01    0.39
  -2   9   5    0.28    0.45
   2  -9  -5    0.04    0.46
  -2  -9   5    0.11    0.57
   2  -9  -5   -0.61    0.43
  -2  -9   5   -0.26    0.35
  -2   9   4    3.69    0.78
  -2   9   4    4.80    0.74
   2   9  -4    5.48    1.03
   2  -9  -4    3.58    1.07
  -2  -9   4    5.25    0.72
   2  -9  -4    4.75    0.88
  -2  -9   4    4.46    0.92
  -2   9   3   33.17    1.78
  -2   9   3   30.85    1.95
   2   9  -3   32.18    1.44
   2   9  -3   31.29    2.05
   2   9  -3   31.41    1.50
  -2  -9   3   29.69    1.62
   2  -9  -3   30.35    1.83
   2  -9  -3   30.36    2.29
  -2  -9   3   31.13    2.03
  -2   9   2   10.55    1.02
   2   9  -2    9.74    0.66
   2   9  -2   10.38    1.30
  -2   9   2   12.01    1.33
   2   9  -2   11.15    0.63
   2  -9  -2   10.85    1.46
   2  -9  -2   11.82    1.15
  -2  -9   2   11.10    1.34
  -2  -9   2   10.85    0.81
  -2   9   1   44.96    2.38
  -2   9   1   51.23    2.74
   2   9  -1   52.53    2.02
   2   9  -1   49.79    1.98
   2   9  -1   52.73    2.72
   2  -9  -1   51.28    2.57
   2  -9  -1   52.06    3.00
  -2  -9   1   49.64    2.21
  -2  -9   1   50.69    2.84
   2   9   0    0.14    0.16
  -2   9   0    0.86    0.55
  -2   9   0    0.28    0.39
   2   9   0    0.51    0.45
   2   9   0   -0.05    0.14
  -2  -9   0    0.79    0.71
   2  -9   0   -0.43    0.61
   2  -9   0    0.17    0.37
   2   9   1    4.64    0.43
  -2   9  -1    3.77    0.80
  -2   9  -1    3.76    0.67
   2   9   1    1.97    0.64
   2   9   1    3.72    0.39
   2  -9   1    4.76    0.98
  -2  -9  -1    3.73    1.00
  -2  -9  -1    4.50    0.59
   2  -9   1    3.33    0.66
  -2   9  -2  125.49    5.48
   2   9   2  123.19    5.18
  -2   9  -2  113.11    5.10
   2   9   2  121.74    4.67
   2   9   2  121.87    4.70
  -2  -9  -2  123.68    5.66
   2  -9   2  123.17    5.17
   2  -9   2  123.67    5.54
  -2  -9  -2  128.99    4.88
  -2   9  -3   29.81    1.82
   2   9   3   26.85    1.69
  -2   9  -3   30.78    2.07
  -2  -9  -3   29.76    1.59
   2  -9   3   27.79    2.06
   2  -9   3   30.18    1.84
  -2  -9  -3   28.12    2.19
  -2   9  -4    0.86    0.55
  -2   9  -4    1.43    0.71
   2   9   4   -0.01    0.38
  -2  -9  -4    0.61    0.61
   2  -9   4    0.14    0.43
  -2  -9  -4    0.61    0.44
   2  -9   4   -0.16    0.65
   2   9   5    0.04    0.27
  -2   9  -5   -0.50    0.53
  -2   9  -5    0.57    0.50
   2   9   5    0.49    0.42
  -2  -9  -5   -0.19    0.40
   2  -9   5    0.05    0.42
  -2  -9  -5   -0.75    0.67
   2  -9   5    0.02    0.63
  -2   9  -6   52.00    2.86
  -2   9  -6   50.13    3.03
   2   9   6   53.26    2.54
   2  -9   6   51.82    2.87
  -2  -9  -6   53.26    2.69
   2  -9   6   49.59    2.88
  -2   9  -7   32.30    2.42
   2   9   7   37.72    1.97
  -2   9  -7   39.38    2.40
   2  -9   7   36.23    2.32
   2  -9   7   37.71    2.41
  -2  -9  -7   35.11    2.15
  -2   9  -8   16.21    1.77
  -2   9  -8   12.53    1.67
   2   9   8   11.36    1.13
  -2  -9  -8   12.64    1.44
   2  -9   8   11.84    1.47
  -2   9  -9    4.84    1.11
  -2   9  -9    5.91    1.27
   2  -9   9    4.77    1.03
  -2  -9  -9    5.56    1.09
  -2   9 -10   52.25    3.18
  -2   9 -10   41.89    2.89
  -2  -9 -10   44.44    2.80
   2  -9  10   43.14    2.62
  -2   9 -11    9.22    1.61
  -2   9 -11    7.90    1.47
  -2  -9 -11    8.09    1.41
   2  -9  11   11.96    1.47
  -2   9 -12   33.86    3.11
  -2   9 -12   33.80    3.06
   2  -9  12   29.80    2.17
  -2  -9 -12   31.00    2.45
  -2   9 -13    2.76    1.08
  -2   9 -13    0.57    0.83
  -2  -9 -13    1.58    0.96
  -2   9 -14    7.40    1.56
  -2   9 -14    9.42    1.74
  -2  -9 -14   11.26    1.89
  -2   9 -15    7.19    1.71
  -2   9 -15    7.01    1.62
  -2  -9 -15    2.51    1.28
  -2   9 -16   18.47    2.54
  -2   9 -16   16.53    2.41
  -2  -9 -16   19.21    2.61
  -2   9 -17    1.36    1.10
  -2   9 -17   -0.64    0.78
  -2  -9 -17    1.86    1.37
  -2  -9 -17    0.06    1.02
  -2   9 -18    1.96    1.22
  -2  -9 -18   -0.48    1.07
  -2  -9 -18    2.63    1.49
  -2   9 -19    0.00    1.02
  -2  -9 -19    0.12    1.10
  -2  -9 -19    0.79    1.40
  -2   9 -20    2.01    1.39
  -2  -9 -20    3.75    1.61
  -2  -9 -20    6.39    1.98
   2  10 -20    1.72    1.35
   2 -10 -20    0.91    1.44
   2 -10 -20   -0.84    1.12
   2  10 -19    2.32    1.40
   2 -10 -19    0.36    1.25
   2 -10 -19    2.85    1.69
   2  10 -18    0.92    1.18
   2 -10 -18   -0.22    0.99
   2 -10 -18    2.07    1.43
   2  10 -17    0.52    1.10
   2 -10 -17   -2.60    0.76
   2 -10 -17    0.94    1.21
   2  10 -16    2.88    1.36
   2 -10 -16    7.60    1.82
   2 -10 -16    5.47    1.70
   2  10 -15    7.94    1.75
   2 -10 -15   10.26    1.98
   2 -10 -15   10.96    2.14
   2  10 -14   37.34    3.50
   2 -10 -14   40.91    3.87
   2 -10 -14   38.42    3.07
   2  10 -13   14.54    2.08
   2  10 -13   16.82    1.99
   2 -10 -13   13.94    2.29
   2 -10 -13   14.73    2.07
   2  10 -12   15.57    1.90
   2  10 -12   21.34    2.46
   2 -10 -12   15.51    2.35
   2 -10 -12   16.88    2.17
  -2 -10  12   20.31    1.49
   2  10 -11    0.17    0.67
   2  10 -11    1.19    0.69
   2 -10 -11   -1.22    0.61
   2 -10 -11    0.80    1.08
  -2 -10  11   -0.24    0.48
   2  10 -10   39.57    2.49
   2  10 -10   37.58    2.80
   2 -10 -10   34.56    2.59
   2 -10 -10   46.61    3.24
  -2 -10  10   39.03    2.29
   2  10  -9   47.08    3.15
   2  10  -9   44.60    2.69
   2 -10  -9   50.41    3.03
   2 -10  -9   54.51    3.56
  -2 -10   9   50.61    2.67
  -2  10   8    0.50    0.56
   2  10  -8    2.39    0.73
   2  10  -8    0.59    0.64
  -2 -10   8    0.75    0.62
   2 -10  -8    2.32    0.89
   2 -10  -8    1.44    0.89
  -2 -10   8    0.28    0.63
   2  10  -7  184.71    8.21
  -2  10   7  182.79    7.73
   2  10  -7  201.21    7.69
  -2 -10   7  197.48    7.86
   2 -10  -7  187.84    8.49
   2 -10  -7  189.06    7.99
  -2 -10   7  191.39    7.86
   2  10  -6    2.54    0.79
   2  10  -6    3.22    0.66
  -2  10   6    3.78    0.78
  -2 -10   6    1.36    0.62
   2 -10  -6    3.67    0.86
   2 -10  -6    1.17    0.78
  -2 -10   6    3.41    0.94
   2  10  -5   88.33    4.31
  -2  10   5   87.65    4.07
  -2  10   5   82.56    3.81
  -2 -10   5   85.21    3.79
   2 -10  -5   80.15    3.94
   2 -10  -5   85.65    4.57
  -2 -10   5   83.17    4.03
   2  10  -4    1.37    0.70
  -2  10   4    1.42    0.51
  -2  10   4    1.60    0.64
  -2 -10   4    0.93    0.44
   2 -10  -4    1.76    0.61
  -2 -10   4    1.27    0.70
   2 -10  -4    1.34    0.75
  -2  10   3    1.08    0.47
   2  10  -3    1.39    0.35
  -2  10   3    0.97    0.60
   2  10  -3    0.69    0.61
   2 -10  -3    0.21    0.62
  -2 -10   3    2.35    0.87
   2 -10  -3    1.88    0.61
  -2 -10   3    1.08    0.40
   2  10  -2    2.22    0.79
   2  10  -2    2.37    0.32
  -2  10   2    2.31    0.75
  -2  10   2    1.23    0.45
   2  10  -2    1.79    0.33
   2 -10  -2    3.56    0.69
   2 -10  -2    2.26    0.83
  -2 -10   2    2.17    0.47
  -2 -10   2    2.15    0.84
   2  10  -1    8.18    0.46
   2  10  -1    7.20    0.48
   2  10  -1    8.67    1.20
  -2  10   1    6.86    1.12
  -2  10   1    7.86    0.95
  -2 -10   1    7.10    1.29
   2 -10  -1    7.52    0.99
   2 -10  -1    7.19    1.36
  -2 -10   1    7.79    0.77
   2  10   0   62.51    2.52
  -2  10   0   68.61    3.46
   2  10   0   64.21    3.29
  -2  10   0   62.98    3.04
   2  10   0   65.52    2.51
   2 -10   0   70.07    3.71
  -2 -10   0   66.87    3.61
   2 -10   0   71.82    3.16
  -2  10  -1    4.59    1.01
   2  10   1    5.58    0.48
   2  10   1    6.16    0.46
  -2  10  -1    7.25    0.90
   2  10   1    5.76    0.99
  -2 -10  -1    4.94    0.66
   2 -10   1    6.33    1.24
   2 -10   1    8.69    1.04
  -2 -10  -1    4.18    1.03
  -2  10  -2   24.27    1.90
   2  10   2   26.72    1.33
   2  10   2   25.06    1.21
  -2  10  -2   27.40    1.69
   2  10   2   24.67    1.67
   2 -10   2   22.92    1.63
   2 -10   2   23.73    2.21
  -2 -10  -2   24.91    1.44
  -2 -10  -2   24.76    2.32
  -2  10  -3    7.16    1.02
   2  10   3    5.35    0.86
  -2  10  -3    5.37    1.13
  -2 -10  -3    5.66    0.77
   2 -10   3    4.89    1.04
   2 -10   3    4.73    0.83
  -2 -10  -3    2.78    0.90
  -2  10  -4   67.86    3.29
   2  10   4   66.11    3.17
  -2  10  -4   64.57    3.56
  -2 -10  -4   64.25    3.02
   2 -10   4   64.03    3.54
  -2 -10  -4   59.24    3.68
   2 -10   4   72.01    3.34
   2  10   5   31.08    1.92
   2  10   5   39.01    2.36
  -2  10  -5   32.92    2.31
  -2  10  -5   32.78    2.13
   2 -10   5   38.66    2.25
  -2 -10  -5   34.62    2.52
   2 -10   5   28.56    2.24
  -2 -10  -5   34.08    1.95
  -2  10  -6    4.77    1.17
   2  10   6    4.63    0.71
   2  10   6    4.94    0.81
  -2  10  -6    5.21    1.02
   2 -10   6    4.82    0.97
  -2 -10  -6    4.25    0.86
  -2 -10  -6    4.50    1.16
   2 -10   6    5.66    1.14
  -2  10  -7  131.54    6.37
   2  10   7  138.01    5.73
  -2  10  -7  135.84    6.13
   2 -10   7  140.39    6.20
  -2 -10  -7  136.58    5.90
   2 -10   7  146.40    6.24
  -2 -10  -7  141.13    6.71
  -2  10  -8   18.91    1.95
   2  10   8   19.32    1.34
  -2  10  -8   18.32    2.13
  -2 -10  -8   17.33    2.26
   2 -10   8   16.13    1.80
  -2 -10  -8   18.32    1.81
  -2  10  -9   33.79    2.61
   2  10   9   33.57    1.92
  -2  10  -9   32.01    2.44
  -2 -10  -9   40.95    3.01
  -2 -10  -9   37.45    2.37
   2 -10   9   28.55    2.26
  -2  10 -10    5.38    1.19
  -2  10 -10    4.03    1.18
   2 -10  10    4.86    1.13
  -2 -10 -10    3.53    1.14
  -2 -10 -10    6.25    1.21
  -2  10 -11    0.07    0.81
  -2  10 -11    1.89    0.90
  -2 -10 -11    2.77    1.12
  -2 -10 -11    4.17    1.12
   2 -10  11    0.86    0.79
  -2  10 -12    2.79    1.02
  -2  10 -12    1.83    1.08
  -2 -10 -12    1.40    0.91
   2 -10  12    1.95    0.79
  -2 -10 -12    2.59    1.26
  -2  10 -13   25.33    2.65
  -2  10 -13   24.38    2.70
   2 -10  13   18.17    1.94
  -2 -10 -13   19.20    2.69
  -2 -10 -13   27.06    2.64
  -2  10 -14    2.29    1.03
  -2  10 -14    2.59    1.19
  -2 -10 -14   -0.27    1.11
  -2 -10 -14    0.21    0.96
  -2  10 -15   14.82    2.24
  -2  10 -15   14.98    2.34
  -2 -10 -15   18.76    2.81
  -2 -10 -15   14.39    2.23
  -2  10 -16    1.18    1.04
  -2 -10 -16    0.18    0.99
  -2 -10 -16   -1.34    0.91
  -2  10 -17    5.38    1.60
  -2 -10 -17    2.95    1.58
  -2 -10 -17    3.44    1.47
  -2  10 -18   -0.83    1.00
  -2 -10 -18    1.63    1.32
  -2 -10 -18    1.77    1.33
  -2  10 -19    0.46    1.14
  -2 -10 -19    1.80    1.38
  -2 -10 -19   -0.70    1.18
  -2  10 -20   -0.33    1.00
  -2 -10 -20    0.63    1.26
  -2 -10 -20   -0.38    1.27
   2  11 -19    1.23    1.38
   2 -11 -19    1.30    1.44
   2 -11 -19   -2.24    1.02
   2  11 -18   -0.97    0.94
   2 -11 -18   -1.00    1.18
   2 -11 -18   -1.08    1.05
   2  11 -17    0.30    1.07
   2 -11 -17   -1.77    0.89
   2 -11 -17   -0.77    1.11
   2  11 -16    8.13    1.85
   2 -11 -16    9.77    2.02
   2 -11 -16   11.90    2.38
   2  11 -15    3.19    1.27
   2 -11 -15    5.17    1.37
   2 -11 -15    4.14    1.55
   2  11 -14    0.41    1.01
   2 -11 -14   -0.06    0.97
   2 -11 -14    1.97    1.08
   2  11 -13    1.97    1.16
   2 -11 -13    4.02    1.32
   2 -11 -13    3.17    1.36
   2  11 -12   -0.06    0.85
   2 -11 -12   -0.83    0.74
   2 -11 -12    0.29    0.80
   2  11 -11   -0.12    0.79
   2 -11 -11    0.06    0.73
   2 -11 -11    0.61    1.03
  -2 -11  11    0.94    0.65
   2  11 -10    1.51    0.90
  -2  11  10   -0.58    0.42
   2  11 -10   -1.04    0.41
   2 -11 -10   -1.58    0.93
   2 -11 -10   -0.38    0.66
  -2 -11  10    0.08    0.60
   2  11  -9   14.67    1.98
  -2  11   9   12.83    1.54
   2  11  -9   19.38    1.77
   2 -11  -9   14.03    2.07
  -2 -11   9   15.30    1.63
   2 -11  -9   13.59    1.75
   2  11  -8    1.66    0.92
   2  11  -8    2.53    0.73
  -2  11   8    3.55    0.84
   2 -11  -8    2.94    0.93
   2 -11  -8    3.74    1.36
  -2 -11   8    3.97    0.99
   2  11  -7    1.07    0.55
   2  11  -7    1.87    0.93
  -2  11   7    1.38    0.59
  -2  11   7    2.40    0.74
  -2 -11   7    0.55    0.68
   2 -11  -7    0.41    0.67
   2 -11  -7    2.30    1.15
  -2  11   6    1.88    0.76
   2  11  -6    1.55    0.86
  -2  11   6    2.19    0.63
  -2 -11   6    1.23    0.78
   2 -11  -6    0.72    1.00
   2 -11  -6    0.64    0.65
  -2 -11   6    2.46    0.67
   2  11  -5    3.39    1.06
  -2  11   5    4.08    0.92
  -2  11   5    5.55    0.89
   2 -11  -5    4.37    1.28
   2 -11  -5    4.07    0.88
  -2 -11   5    4.98    1.10
  -2 -11   5    3.96    0.74
   2  11  -4    1.07    0.39
   2  11  -4    2.12    0.83
  -2  11   4    1.02    0.49
  -2  11   4    1.59    0.67
  -2 -11   4    2.26    0.88
  -2 -11   4    1.26    0.49
   2 -11  -4    1.40    0.62
   2 -11  -4    0.70    0.95
   2  11  -3    1.87    0.79
  -2  11   3    0.69    0.62
   2  11  -3    1.47    0.34
  -2  11   3    1.40    0.53
  -2 -11   3    0.49    0.77
   2 -11  -3    3.61    1.22
  -2 -11   3    1.23    0.47
   2 -11  -3    1.35    0.60
  -2  11   2   46.54    2.72
   2  11  -2   43.78    1.83
   2  11  -2   44.46    1.81
   2  11  -2   48.35    2.79
  -2  11   2   46.34    2.37
   2 -11  -2   47.67    3.12
  -2 -11   2   44.14    2.18
   2 -11  -2   47.09    2.55
  -2 -11   2   45.36    2.86
  -2  11   1   -0.64    0.30
  -2  11   1   -0.55    0.52
   2  11  -1    0.11    0.12
   2  11  -1   -0.19    0.10
   2  11  -1   -0.31    0.47
  -2 -11   1   -0.25    0.29
   2 -11  -1   -1.47    0.73
   2 -11  -1    0.75    0.60
  -2 -11   1    0.59    0.80
   2  11   0   24.29    1.01
   2  11   0   24.91    1.00
  -2  11   0   27.03    1.65
  -2  11   0   27.59    2.01
   2  11   0   30.94    1.99
   2 -11   0   22.99    2.30
  -2 -11   0   25.28    2.40
   2 -11   0   24.67    1.66
  -2  11  -1   16.42    1.78
   2  11   1   15.37    0.77
   2  11   1   13.24    1.52
  -2  11  -1   18.50    1.36
   2  11   1   16.27    0.79
  -2 -11  -1   15.46    1.92
   2 -11   1   14.54    1.44
  -2 -11  -1   17.30    1.18
   2 -11   1   18.76    2.06
   2  11   2   75.18    2.97
   2  11   2   70.08    3.63
  -2  11  -2   68.41    3.87
  -2  11  -2   81.55    3.59
   2 -11   2   78.32    3.62
  -2 -11  -2   76.96    3.32
   2 -11   2   77.74    4.10
  -2 -11  -2   67.97    4.01
  -2  11  -3    4.93    0.89
   2  11   3    3.50    0.81
   2  11   3    4.79    0.56
  -2  11  -3    6.53    1.26
  -2 -11  -3    4.38    1.26
  -2 -11  -3    5.14    0.77
   2 -11   3    5.89    1.15
   2 -11   3    4.45    0.89
  -2  11  -4   59.76    3.52
  -2  11  -4   68.69    3.31
   2  11   4   60.32    3.17
  -2 -11  -4   68.99    3.96
   2 -11   4   66.02    3.68
  -2 -11  -4   63.53    3.03
   2 -11   4   65.80    3.32
  -2  11  -5    9.84    1.58
  -2  11  -5   16.34    1.65
   2  11   5   13.88    1.44
   2 -11   5   15.22    1.83
   2 -11   5   10.57    1.39
  -2 -11  -5   12.47    1.87
  -2 -11  -5   12.93    1.31
  -2  11  -6    6.45    1.16
   2  11   6    9.80    1.18
   2  11   6    8.62    0.94
  -2  11  -6    7.79    1.36
   2 -11   6    8.27    1.24
  -2 -11  -6    6.79    1.08
  -2 -11  -6    5.96    1.49
   2 -11   6   10.11    1.53
  -2  11  -7   -0.22    0.77
  -2  11  -7    0.81    0.69
   2  11   7   -0.87    0.30
   2  11   7   -0.07    0.39
   2 -11   7   -0.93    0.66
  -2 -11  -7   -0.13    0.87
  -2 -11  -7   -0.27    0.56
  -2  11  -8    0.54    0.62
  -2  11  -8   -0.78    0.59
   2  11   8   -0.16    0.42
   2  11   8    0.84    0.49
  -2 -11  -8    0.58    0.64
   2 -11   8    0.55    0.76
  -2 -11  -8    2.72    1.08
   2  11   9   12.02    1.30
  -2  11  -9   16.03    1.82
  -2  11  -9   15.72    2.06
   2 -11   9   13.58    1.74
  -2 -11  -9   12.58    1.56
  -2 -11  -9   11.81    2.01
  -2  11 -10    0.78    0.96
  -2  11 -10    0.67    0.67
  -2 -11 -10    1.61    0.85
   2 -11  10    0.18    0.73
  -2 -11 -10    0.37    0.97
  -2  11 -11    0.65    0.75
  -2  11 -11    1.13    0.87
  -2 -11 -11    0.25    0.84
  -2 -11 -11   -0.23    0.91
   2 -11  11    1.45    0.82
  -2  11 -12   12.13    1.85
  -2  11 -12    7.27    1.63
  -2 -11 -12    8.38    1.90
   2 -11  12   10.69    1.53
  -2 -11 -12   10.58    1.66
  -2  11 -13    5.27    1.37
  -2  11 -13    3.86    1.36
  -2 -11 -13    5.70    1.64
  -2 -11 -13    6.00    1.49
   2 -11  13    5.77    1.20
  -2  11 -14    0.08    0.90
  -2 -11 -14    0.58    0.98
  -2 -11 -14    0.18    1.08
  -2  11 -15   14.04    2.26
  -2 -11 -15   14.05    2.52
  -2 -11 -15   15.05    2.30
  -2  11 -16    6.87    1.78
  -2 -11 -16    4.58    1.66
  -2 -11 -16    5.07    1.57
  -2  11 -17    3.15    1.47
  -2 -11 -17    2.65    1.48
  -2 -11 -17    4.38    1.68
  -2  11 -18    2.61    1.34
  -2 -11 -18    1.94    1.42
  -2 -11 -18    2.31    1.46
  -2  11 -19    4.89    1.70
  -2 -11 -19    3.97    1.68
  -2 -11 -19    0.53    1.26
   2  12 -19    3.31    1.58
   2 -12 -19    3.93    1.67
   2 -12 -19    5.06    2.00
   2  12 -18    0.96    1.26
   2 -12 -18    1.20    1.30
   2 -12 -18   -0.33    1.45
   2  12 -17    0.78    0.93
   2 -12 -17    1.01    1.26
   2 -12 -17    0.58    1.08
   2  12 -16   -0.39    0.94
   2 -12 -16    0.40    0.95
   2 -12 -16    0.98    1.19
   2  12 -15    5.94    1.69
   2 -12 -15   11.53    2.07
   2 -12 -15    9.84    2.21
   2  12 -14    1.10    1.06
   2 -12 -14   -0.27    1.17
   2 -12 -14    1.65    1.19
   2  12 -13    4.41    1.45
   2 -12 -13    6.08    1.57
   2 -12 -13    8.23    1.96
   2  12 -12    1.15    0.89
   2 -12 -12    1.71    1.04
   2 -12 -12    0.57    1.12
   2  12 -11   12.39    1.89
  -2  12  11   10.90    1.53
  -2 -12  11   10.25    1.39
   2 -12 -11   11.89    2.16
   2 -12 -11   11.91    1.80
   2  12 -10   -0.40    0.85
  -2  12  10   -0.24    0.44
  -2 -12  10   -0.10    0.67
   2 -12 -10   -0.03    0.69
   2 -12 -10   -0.66    0.65
  -2  12   9    3.07    0.91
   2  12  -9    0.36    0.80
  -2  12   9    0.17    0.57
   2 -12  -9    0.45    0.74
  -2 -12   9    1.36    0.80
   2 -12  -9   -1.23    0.88
  -2  12   8   32.79    2.29
  -2  12   8   34.40    2.25
   2  12  -8   42.37    2.92
   2 -12  -8   33.45    2.43
   2 -12  -8   36.36    3.44
  -2 -12   8   39.95    2.53
   2  12  -7    3.58    1.18
  -2  12   7    5.05    1.00
  -2  12   7    3.41    0.84
   2 -12  -7    4.32    1.39
  -2 -12   7    4.97    1.13
   2 -12  -7    5.08    1.10
   2  12  -6   32.19    2.47
  -2  12   6   29.31    1.96
  -2  12   6   28.98    2.12
  -2 -12   6   27.27    2.20
   2 -12  -6   32.03    3.12
   2 -12  -6   34.98    2.28
  -2  12   5    9.34    1.41
   2  12  -5   10.59    0.93
   2  12  -5    7.49    1.41
  -2  12   5    8.35    1.07
   2 -12  -5    9.85    1.31
   2 -12  -5    8.23    1.72
  -2 -12   5    8.55    1.47
   2  12  -4   20.14    1.11
   2  12  -4   19.41    2.13
  -2  12   4   20.37    2.03
   2 -12  -4   18.97    1.81
  -2 -12   4   21.04    1.44
   2 -12  -4   19.70    2.35
  -2 -12   4   16.53    1.93
   2  12  -3   36.19    2.52
  -2  12   3   36.47    2.09
   2  12  -3   35.65    1.55
  -2  12   3   35.57    2.45
   2 -12  -3   36.01    2.27
  -2 -12   3   35.45    2.57
   2 -12  -3   32.74    3.10
  -2 -12   3   38.05    1.98
  -2  12   2    6.92    0.96
  -2  12   2    7.55    1.30
   2  12  -2    7.49    1.32
   2 -12  -2    5.76    1.04
  -2 -12   2    6.90    0.86
   2 -12  -2    6.16    1.52
  -2 -12   2    5.97    1.34
  -2  12   1  171.21    7.65
  -2  12   1  185.09    7.19
   2  12  -1  172.26    7.60
  -2 -12   1  177.99    7.89
   2 -12  -1  179.15    8.10
   2  12   0    0.88    0.64
  -2  12   0    0.86    0.50
  -2  12   0    2.16    0.90
   2 -12   0    1.80    1.11
  -2 -12   0   -0.05    0.92
   2 -12   0    0.86    0.60
   2  12   1  141.67    6.55
  -2  12  -1  148.99    6.83
  -2  12  -1  158.38    6.36
   2 -12   1  150.06    6.37
  -2 -12  -1  161.17    7.16
   2 -12   1  155.67    7.11
   2  12   2   -0.25    0.52
  -2  12  -2    0.54    0.50
  -2  12  -2    0.82    0.66
   2  12   2    0.49    0.24
  -2 -12  -2   -0.68    0.82
   2 -12   2    0.21    0.59
   2 -12   2    1.94    1.06
  -2 -12  -2    0.81    0.53
  -2  12  -3   82.82    3.77
   2  12   3   74.96    3.11
   2  12   3   74.10    3.79
  -2  12  -3   71.85    4.12
   2 -12   3   74.31    3.96
   2 -12   3   78.04    4.30
  -2 -12  -3   83.32    3.54
  -2 -12  -3   77.60    4.46
   2  12   4    6.46    1.10
   2  12   4    6.20    0.68
  -2  12  -4    3.97    1.12
  -2  12  -4    6.58    1.09
   2 -12   4    5.27    1.36
  -2 -12  -4    7.21    0.97
  -2 -12  -4    5.64    1.35
  -2  12  -5   22.11    2.41
   2  12   5   24.40    1.73
  -2  12  -5   21.24    1.72
  -2 -12  -5   24.06    2.70
   2 -12   5   25.27    2.48
  -2 -12  -5   21.70    1.59
  -2  12  -6   12.07    1.46
   2  12   6   11.95    1.36
  -2  12  -6   12.67    1.85
  -2 -12  -6   11.95    1.99
  -2 -12  -6    8.62    1.22
   2 -12   6   10.42    1.65
   2  12   7    2.64    0.68
  -2  12  -7    3.04    1.12
   2  12   7    1.95    0.69
  -2  12  -7    4.77    1.03
   2 -12   7    2.08    0.99
  -2 -12  -7    4.15    1.24
  -2 -12  -7    2.55    0.85
  -2  12  -8    0.51    0.69
  -2  12  -8    1.47    0.84
   2  12   8    0.97    0.57
  -2 -12  -8    2.34    1.22
  -2 -12  -8    1.29    0.74
   2 -12   8   -0.22    0.73
  -2  12  -9   -0.51    0.48
  -2  12  -9    0.54    0.85
  -2 -12  -9   -0.36    0.53
   2 -12   9    0.06    0.83
  -2 -12  -9   -0.50    0.53
  -2  12 -10    7.87    1.62
  -2  12 -10    9.78    1.56
  -2 -12 -10    8.40    1.81
  -2 -12 -10   11.63    1.62
   2 -12  10    9.28    1.55
  -2  12 -11    0.53    0.91
  -2 -12 -11    0.56    1.07
   2 -12  11   -0.42    0.72
  -2 -12 -11   -0.63    0.65
  -2  12 -12    3.25    1.26
  -2 -12 -12    6.52    1.81
  -2 -12 -12    4.81    1.25
   2 -12  12    3.19    1.05
  -2  12 -13    6.26    1.56
  -2 -12 -13    7.99    1.65
  -2 -12 -13    4.35    1.58
  -2  12 -14    5.50    1.61
  -2 -12 -14    6.78    1.59
  -2 -12 -14    8.35    2.03
  -2  12 -15    0.42    1.07
  -2 -12 -15    2.61    1.47
  -2 -12 -15    0.99    1.04
  -2  12 -16    1.57    1.26
  -2 -12 -16   -0.54    1.13
  -2 -12 -16    2.70    1.34
  -2  12 -17    0.13    1.13
  -2 -12 -17   -0.79    1.11
  -2 -12 -17    1.30    1.18
  -2  12 -18    3.15    1.56
  -2 -12 -18    2.44    1.70
  -2 -12 -18    5.78    1.73
   2  13 -18   -0.25    1.16
   2 -13 -18    0.13    1.50
   2 -13 -18    0.28    1.26
   2  13 -17    2.39    1.50
   2 -13 -17    3.89    1.53
   2 -13 -17    1.56    1.54
   2  13 -16    1.77    1.30
   2 -13 -16   -0.40    1.02
   2 -13 -16    0.00    1.43
   2  13 -15    1.48    0.98
   2 -13 -15    0.47    1.12
   2 -13 -15    0.51    1.12
   2  13 -14    0.27    0.92
   2 -13 -14   -0.47    0.86
   2 -13 -14    2.31    1.37
   2  13 -13    1.21    1.12
   2 -13 -13    2.75    1.34
   2 -13 -13    0.78    1.01
  -2  13  12    1.47    0.74
   2  13 -12    1.17    1.13
   2 -13 -12   -0.48    0.98
   2 -13 -12    0.58    1.14
  -2  13  11    0.86    0.71
   2  13 -11    0.06    1.01
   2 -13 -11    3.24    1.19
   2 -13 -11    5.45    1.73
  -2  13  10    4.69    1.03
   2  13 -10    2.36    1.05
  -2 -13  10    3.36    1.04
   2 -13 -10    3.72    1.11
   2 -13 -10    5.02    1.65
  -2  13   9    7.48    1.25
   2  13  -9    4.97    1.38
   2 -13  -9    7.42    1.39
  -2 -13   9    4.11    1.12
   2 -13  -9    4.49    1.60
   2  13  -8    1.90    1.05
  -2  13   8    1.53    0.81
  -2 -13   8    2.04    1.01
   2 -13  -8    1.79    1.05
   2 -13  -8    2.94    0.96
  -2  13   7    1.01    0.60
   2  13  -7    1.41    0.98
  -2  13   7    1.29    0.69
   2 -13  -7    0.25    1.05
   2 -13  -7    1.57    0.78
  -2 -13   7   -0.29    0.79
  -2  13   6   10.13    1.48
  -2  13   6    9.71    1.23
   2  13  -6    9.98    1.65
   2 -13  -6   10.86    1.42
  -2 -13   6    8.65    1.51
   2 -13  -6    9.21    1.89
   2  13  -5    1.72    0.80
  -2  13   5    0.84    0.56
  -2  13   5    0.22    0.58
   2 -13  -5    0.96    0.74
   2 -13  -5    0.47    0.78
  -2 -13   5    0.84    0.94
   2  13  -4   21.95    2.31
  -2  13   4   21.28    1.55
  -2  13   4   21.16    2.12
   2 -13  -4   17.72    2.44
  -2 -13   4   22.96    2.34
   2 -13  -4   18.14    1.82
   2  13  -3    3.62    1.05
  -2  13   3    3.99    0.81
  -2  13   3    4.47    1.07
   2 -13  -3    3.03    1.31
   2 -13  -3    2.58    0.88
  -2 -13   3    3.67    1.22
  -2  13   2   26.17    1.70
   2  13  -2   21.05    2.23
  -2  13   2   25.28    2.39
   2 -13  -2   27.20    1.97
  -2 -13   2   28.78    2.69
   2 -13  -2   20.93    2.56
  -2  13   1    4.62    0.82
   2  13  -1    3.01    0.95
  -2  13   1    3.00    0.99
   2 -13  -1    6.91    1.60
  -2 -13   1    5.09    1.39
   2  13   0   -0.75    0.54
  -2  13   0   -0.56    0.57
  -2  13   0    0.08    0.42
   2 -13   0    1.92    1.14
  -2 -13   0   -0.70    0.78
  -2  13  -1    0.91    0.79
   2  13   1    0.35    0.60
  -2  13  -1    0.50    0.50
  -2 -13  -1   -0.20    0.68
   2 -13   1    1.51    1.02
  -2  13  -2    9.43    1.65
  -2  13  -2   11.66    1.28
   2  13   2    9.00    1.37
  -2 -13  -2   10.71    1.14
   2 -13   2    9.91    1.75
  -2 -13  -2    7.45    1.64
  -2  13  -3    2.06    0.99
  -2  13  -3    1.90    0.68
   2  13   3    1.36    0.76
  -2 -13  -3    2.01    0.64
   2 -13   3    2.12    1.09
  -2 -13  -3    0.74    0.98
  -2  13  -4   32.93    2.99
  -2  13  -4   34.67    2.17
   2  13   4   34.68    2.27
  -2 -13  -4   30.66    3.07
   2 -13   4   35.56    2.77
  -2 -13  -4   32.05    2.02
  -2  13  -5   15.99    2.09
   2  13   5   16.98    1.71
  -2  13  -5   17.07    1.69
  -2 -13  -5   19.34    2.50
   2 -13   5   13.74    2.03
  -2 -13  -5   16.49    1.53
  -2  13  -6    8.16    1.34
   2  13   6    8.32    1.21
  -2  13  -6   10.19    1.72
  -2 -13  -6    5.77    1.06
  -2 -13  -6    4.92    1.38
   2 -13   6    7.70    1.57
  -2  13  -7    1.54    0.98
   2  13   7    2.81    0.78
  -2 -13  -7    2.93    0.85
   2 -13   7    0.31    0.97
  -2 -13  -7    2.96    1.18
   2  13   8    9.67    1.25
  -2  13  -8    7.74    1.60
   2 -13   8   10.50    1.68
  -2 -13  -8    9.36    1.38
  -2 -13  -8   12.80    2.19
  -2  13  -9    4.36    1.29
  -2 -13  -9    4.51    1.36
  -2 -13  -9    3.25    1.05
   2 -13   9    4.19    1.20
  -2  13 -10    3.57    1.34
  -2 -13 -10    5.49    1.29
  -2 -13 -10    6.94    1.82
   2 -13  10    6.94    1.47
  -2  13 -11    9.45    1.85
  -2 -13 -11   12.64    2.40
   2 -13  11    8.61    1.57
  -2 -13 -11   12.23    1.78
  -2  13 -12   18.36    2.54
  -2 -13 -12   14.87    1.99
  -2 -13 -12   10.25    2.36
   2 -13  12   16.34    1.97
  -2  13 -13    4.89    1.51
  -2 -13 -13    3.79    1.30
  -2 -13 -13    5.28    1.77
  -2  13 -14    1.46    0.99
  -2 -13 -14    1.88    1.60
  -2 -13 -14    2.40    1.19
  -2  13 -15    0.55    0.96
  -2 -13 -15    1.69    1.26
  -2 -13 -15    0.92    1.12
  -2  13 -16    1.95    1.16
  -2 -13 -16    2.05    1.35
  -2 -13 -16    3.96    1.75
  -2  13 -17    0.67    1.01
  -2 -13 -17   -0.65    1.16
  -2 -13 -17    0.90    1.44
   2  14 -17    3.62    1.64
   2 -14 -17    4.99    2.04
   2 -14 -17    4.22    1.56
   2  14 -16    1.64    1.34
   2 -14 -16    0.31    1.10
   2 -14 -16    4.23    1.55
   2  14 -15   -0.15    1.10
   2 -14 -15    1.59    1.12
   2 -14 -15   -0.88    1.37
   2  14 -14    1.68    1.05
   2 -14 -14    1.70    1.47
   2 -14 -14    1.78    1.27
   2  14 -13    0.10    1.07
   2 -14 -13    1.82    1.52
   2 -14 -13   -1.45    0.93
   2  14 -12    0.29    1.07
  -2  14  12    0.90    0.67
   2 -14 -12    0.77    0.90
   2 -14 -12    0.01    1.12
   2  14 -11    6.95    1.67
  -2  14  11    6.50    1.23
   2 -14 -11    7.38    1.55
   2 -14 -11    6.91    1.90
   2  14 -10    0.03    0.68
  -2  14  10   -0.10    0.61
   2 -14 -10   -0.26    1.35
   2 -14 -10    0.43    0.87
  -2 -14  10    2.45    1.04
   2  14  -9   15.51    2.35
  -2  14   9   14.51    1.77
   2 -14  -9   13.46    1.87
   2 -14  -9   11.81    2.27
  -2 -14   9   13.24    1.83
   2  14  -8    2.94    1.21
  -2  14   8    4.48    1.06
   2 -14  -8    3.75    1.11
  -2 -14   8    3.62    1.17
   2 -14  -8    4.93    1.71
   2  14  -7   58.28    3.78
  -2  14   7   55.51    3.39
  -2 -14   7   66.38    3.71
   2 -14  -7   58.77    4.19
   2 -14  -7   52.56    3.27
   2  14  -6    5.55    1.35
  -2  14   6    4.16    1.05
   2 -14  -6    5.06    1.66
  -2 -14   6    5.24    1.31
   2 -14  -6    3.40    1.04
  -2  14   5   16.13    1.95
   2  14  -5   19.02    2.27
  -2 -14   5   16.27    2.07
   2 -14  -5   14.26    1.71
   2 -14  -5   12.42    2.23
  -2  14   4    0.77    0.70
   2  14  -4    4.61    1.21
   2 -14  -4    1.50    0.74
  -2 -14   4    2.01    1.13
   2 -14  -4    1.47    1.30
  -2  14   3    6.35    1.32
   2  14  -3    4.85    1.24
   2 -14  -3    6.30    1.18
   2 -14  -3    5.32    1.64
  -2 -14   3    3.90    1.31
   2  14  -2   11.82    1.74
  -2  14   2   14.48    1.84
  -2 -14   2   14.12    2.03
   2 -14  -2   13.91    2.21
  -2  14   1   17.11    2.08
   2  14  -1   18.55    2.07
  -2 -14   1   16.58    2.24
   2 -14  -1   16.34    2.35
   2  14   0    5.49    1.14
  -2  14   0    2.46    1.08
   2 -14   0    2.38    1.26
  -2 -14   0    4.62    1.35
   2  14   1    6.99    1.29
  -2  14  -1    6.99    1.47
   2 -14   1    6.86    1.47
  -2 -14  -1    6.46    1.59
   2  14   2    9.73    1.46
  -2  14  -2   11.75    1.78
  -2 -14  -2   11.04    1.83
   2 -14   2    6.85    1.66
  -2  14  -3   -0.29    0.77
   2  14   3   -0.28    0.54
   2 -14   3   -0.80    0.83
  -2 -14  -3   -0.16    0.51
  -2 -14  -3   -0.09    0.98
   2  14   4   12.37    1.60
  -2  14  -4    7.66    1.62
   2 -14   4   12.41    1.94
  -2 -14  -4   12.85    1.35
  -2 -14  -4   11.62    2.12
   2  14   5   15.60    1.72
  -2  14  -5   11.76    1.93
   2 -14   5    8.78    1.80
  -2 -14  -5   10.22    1.98
  -2 -14  -5   11.18    1.34
  -2  14  -6    0.09    0.87
   2  14   6    0.19    0.55
  -2 -14  -6   -0.33    0.58
  -2 -14  -6    0.70    0.85
   2 -14   6    0.23    0.99
  -2  14  -7   21.71    2.66
   2  14   7   22.03    2.05
  -2 -14  -7   24.60    3.06
   2 -14   7   21.23    2.43
  -2 -14  -7   24.36    1.90
  -2  14  -8    5.89    1.49
   2  14   8    5.20    1.00
   2 -14   8    4.99    1.35
  -2 -14  -8    4.35    1.06
  -2 -14  -8    6.50    1.72
  -2  14  -9    8.93    1.73
   2 -14   9   13.47    1.92
  -2 -14  -9   10.53    2.05
  -2 -14  -9   10.64    1.59
  -2  14 -10    3.17    1.16
   2 -14  10    0.91    1.07
  -2 -14 -10    2.91    1.08
  -2 -14 -10    1.03    1.31
  -2  14 -11    6.72    1.61
  -2 -14 -11   10.53    1.68
  -2 -14 -11    3.70    1.63
   2 -14  11    7.75    1.56
  -2  14 -12    2.34    1.23
  -2 -14 -12    0.78    1.40
  -2 -14 -12    1.07    1.06
  -2  14 -13    1.26    1.16
  -2 -14 -13   -0.28    1.24
  -2 -14 -13    0.57    1.08
  -2  14 -14    9.72    2.07
  -2 -14 -14    4.23    1.82
  -2 -14 -14   10.04    1.94
  -2  14 -15    4.14    1.49
  -2 -14 -15    4.56    1.79
  -2 -14 -15    6.87    1.66
  -2  14 -16   -0.28    1.04
  -2 -14 -16    1.55    1.51
  -2 -14 -16   -0.67    0.90
   2  15 -16    0.85    1.28
   2 -15 -16    0.69    1.50
   2 -15 -16   -0.58    1.05
   2  15 -15    0.10    1.22
   2 -15 -15   -1.08    1.11
   2 -15 -15   -0.84    1.45
   2  15 -14   -0.68    0.94
   2 -15 -14    0.03    1.31
   2 -15 -14   -0.34    1.00
   2  15 -13   -1.36    0.89
   2 -15 -13   -1.07    0.98
   2 -15 -13   -0.88    1.12
   2  15 -12    1.35    1.19
   2 -15 -12    2.08    1.14
   2 -15 -12    1.10    1.53
   2  15 -11    0.15    0.92
  -2  15  11    0.26    0.68
   2 -15 -11    1.39    1.06
   2 -15 -11   -0.84    1.14
   2  15 -10    3.43    1.38
  -2  15  10    3.20    1.03
   2 -15 -10    6.33    1.86
   2 -15 -10    3.19    1.16
  -2  15   9   13.57    1.80
   2  15  -9    9.81    1.92
  -2 -15   9    9.88    1.76
   2 -15  -9   10.90    2.32
   2 -15  -9   13.93    1.93
   2  15  -8    6.55    1.65
  -2  15   8    7.78    1.42
  -2 -15   8    7.04    1.55
   2 -15  -8   10.36    1.63
   2 -15  -8    7.42    1.86
  -2  15   7    1.75    0.88
   2  15  -7    0.59    1.00
  -2 -15   7    3.19    1.24
   2 -15  -7    0.43    0.88
   2 -15  -7    4.55    1.67
   2  15  -6    3.72    1.26
  -2  15   6    4.16    1.17
   2 -15  -6    4.00    1.59
  -2 -15   6    3.59    1.38
   2 -15  -6    2.23    0.98
   2  15  -5    0.35    0.69
  -2  15   5    0.92    0.81
   2 -15  -5   -0.61    1.22
   2 -15  -5    0.93    0.84
  -2 -15   5   -0.39    0.85
  -2  15   4    9.96    1.64
   2  15  -4    8.46    1.64
   2 -15  -4   12.42    1.60
  -2 -15   4   10.17    1.81
   2 -15  -4    8.95    1.87
  -2  15   3   -0.32    0.73
   2  15  -3   -0.76    0.65
   2 -15  -3    0.87    1.21
  -2 -15   3    0.31    0.99
   2  15  -2   15.01    1.98
  -2  15   2   15.61    2.01
   2 -15  -2   16.60    2.40
  -2 -15   2   14.73    2.22
   2  15  -1    1.28    0.87
  -2  15   1    4.01    1.15
  -2 -15   1    2.93    1.30
   2 -15  -1    2.02    1.31
  -2  15   0    0.36    0.80
   2  15   0    0.02    0.74
  -2 -15   0    1.24    1.22
   2 -15   0   -0.58    0.94
   2  15   1   10.54    1.61
  -2  15  -1   12.77    1.89
   2 -15   1   11.80    2.07
  -2 -15  -1    9.90    1.98
   2  15   2    9.50    1.54
  -2  15  -2    8.87    1.58
  -2 -15  -2    7.93    1.67
   2 -15   2    8.03    1.85
   2  15   3   16.77    1.95
  -2  15  -3   21.48    2.47
   2 -15   3   20.45    2.54
  -2 -15  -3   15.50    2.45
   2  15   4   20.08    2.11
  -2  15  -4   22.67    2.62
   2 -15   4   17.15    2.44
  -2 -15  -4   16.58    2.49
  -2 -15  -4   18.48    1.71
   2  15   5    0.22    0.65
  -2  15  -5    0.81    0.97
  -2 -15  -5    0.38    0.63
   2 -15   5   -0.40    0.91
  -2 -15  -5    0.09    0.88
  -2  15  -6    5.85    1.55
   2  15   6    4.92    1.07
   2 -15   6    3.38    1.35
  -2 -15  -6    3.19    1.34
  -2 -15  -6    3.40    0.90
   2  15   7    0.31    0.64
  -2  15  -7    1.35    1.13
  -2 -15  -7    2.17    0.87
   2 -15   7    0.38    1.06
  -2 -15  -7   -0.28    1.08
  -2  15  -8   -0.51    0.87
   2 -15   8   -2.05    0.88
  -2 -15  -8    0.26    0.72
  -2 -15  -8   -0.45    1.15
  -2  15  -9    0.68    1.03
  -2 -15  -9    0.56    0.79
  -2 -15  -9    2.10    1.10
   2 -15   9    2.42    1.19
  -2  15 -10    2.02    1.17
   2 -15  10    0.52    1.02
  -2 -15 -10    1.37    1.23
  -2 -15 -10    1.38    0.81
  -2  15 -11    0.01    0.96
  -2 -15 -11    0.05    1.14
  -2 -15 -11   -1.03    0.71
  -2  15 -12    1.97    1.24
  -2 -15 -12   -1.22    1.28
  -2 -15 -12   -0.71    0.79
  -2  15 -13   -0.38    0.76
  -2 -15 -13    0.71    1.46
  -2 -15 -13   -0.69    0.78
  -2  15 -14    0.00    0.86
  -2 -15 -14    6.05    2.10
  -2 -15 -14    0.43    0.95
  -2  15 -15    0.94    1.20
  -2 -15 -15    0.68    1.60
  -2 -15 -15    1.96    1.33
   2  16 -14    1.04    0.96
   2 -16 -14    1.38    1.35
   2 -16 -14    6.88    2.21
   2  16 -13    3.40    1.49
   2 -16 -13    1.70    1.72
   2 -16 -13    1.71    1.31
   2  16 -12   -1.18    0.89
   2 -16 -12   -0.60    0.83
   2 -16 -12   -0.76    1.23
   2  16 -11    3.36    1.26
   2 -16 -11   -0.62    1.09
   2 -16 -11   -0.21    1.00
  -2  16  10    2.47    0.94
   2  16 -10    1.59    1.17
   2 -16 -10    2.79    1.24
   2 -16 -10   -1.12    1.00
  -2  16   9   -0.70    0.61
   2  16  -9   -1.19    0.67
   2 -16  -9    1.38    1.10
   2 -16  -9   -0.09    0.86
   2  16  -8    1.12    1.13
  -2  16   8    2.06    0.89
   2 -16  -8    1.43    0.89
   2 -16  -8    0.88    1.35
  -2 -16   8   -1.01    0.99
   2  16  -7    5.69    1.49
  -2  16   7    3.94    1.12
   2 -16  -7    4.46    1.20
  -2 -16   7    3.54    1.23
   2 -16  -7    1.79    1.55
  -2  16   6    0.19    0.78
   2  16  -6    1.02    0.96
   2 -16  -6    0.45    0.73
  -2 -16   6    1.63    1.26
   2 -16  -6   -2.46    0.90
   2  16  -5    5.10    1.45
  -2  16   5    8.48    1.57
   2 -16  -5    6.17    1.34
  -2 -16   5    9.20    1.81
   2 -16  -5    8.62    2.20
   2  16  -4    3.41    1.24
  -2  16   4    2.76    1.04
   2 -16  -4    3.15    1.11
   2 -16  -4    5.32    1.79
  -2 -16   4    5.40    1.58
   2  16  -3    2.08    1.00
  -2  16   3    3.24    1.11
  -2 -16   3    3.25    1.40
   2 -16  -3    0.63    1.29
   2  16  -2    8.04    1.55
  -2  16   2    3.04    1.23
   2 -16  -2    2.63    1.57
  -2 -16   2    6.68    1.70
  -2  16   1    5.84    1.39
   2  16  -1    3.29    1.14
  -2 -16   1    3.62    1.54
   2 -16  -1    3.19    1.33
   2  16   0    2.97    1.08
  -2  16   0    2.81    1.13
  -2 -16   0    1.84    1.32
   2 -16   0    1.49    1.34
   2  16   1    8.71    1.63
  -2  16  -1    7.95    1.60
  -2 -16  -1    8.33    1.97
   2 -16   1    6.48    1.78
   2  16   2    5.80    1.29
  -2  16  -2    6.96    1.60
  -2 -16  -2    7.31    1.89
   2 -16   2    7.63    1.89
   2  16   3    0.71    0.71
  -2  16  -3    1.64    1.10
   2 -16   3   -1.21    1.05
  -2 -16  -3    0.86    1.27
   2  16   4    0.44    0.69
  -2  16  -4    1.21    1.02
  -2 -16  -4    0.32    0.61
  -2 -16  -4    1.80    1.09
   2 -16   4    1.38    1.31
   2  16   5    3.06    1.02
  -2  16  -5    1.26    1.14
  -2 -16  -5    3.51    1.38
  -2 -16  -5    3.62    0.90
   2 -16   5    2.33    1.31
  -2  16  -6    1.56    1.07
   2  16   6   -0.03    0.67
  -2 -16  -6   -0.33    0.64
  -2 -16  -6    1.06    1.07
   2 -16   6    1.11    1.19
  -2  16  -7    2.25    1.29
   2  16   7    3.29    0.99
  -2 -16  -7    2.65    1.62
  -2 -16  -7    2.46    0.95
   2 -16   7    2.77    1.30
  -2  16  -8    4.54    1.53
   2 -16   8    6.11    1.66
  -2 -16  -8    8.10    1.39
  -2 -16  -8    5.19    1.88
  -2  16  -9   -0.45    0.56
   2 -16   9   -0.29    0.98
  -2 -16  -9    0.52    0.95
  -2 -16  -9    1.18    0.83
  -2  16 -10    1.14    1.18
  -2 -16 -10    0.17    0.77
  -2 -16 -10    0.48    1.38
   2 -16  10   -2.13    0.86
  -2  16 -11    1.87    1.28
  -2 -16 -11    1.60    1.52
  -2 -16 -11    3.91    1.24
  -2  16 -12    3.36    1.53
  -2 -16 -12    3.09    1.84
  -2 -16 -12    4.12    1.20
  -2  16 -13   -0.18    1.05
  -2 -16 -13    1.77    1.04
  -2 -16 -13    1.31    1.60
  -2  16 -14    7.69    2.02
  -2 -16 -14   12.01    2.81
  -2 -16 -14    9.82    1.96
   2  17 -13   -1.71    0.93
   2 -17 -13    0.18    1.10
   2 -17 -13    2.80    1.86
   2  17 -12    0.20    0.89
   2 -17 -12   -2.65    1.15
   2  17 -11    0.43    1.15
   2 -17 -11   -0.28    0.84
   2 -17 -11   -1.16    1.20
  -2  17  10    2.93    1.02
   2  17 -10    0.21    1.03
   2 -17 -10    1.55    1.32
   2 -17 -10    1.65    1.10
   2  17  -9   -0.27    1.02
  -2  17   9    0.20    0.78
   2 -17  -9   -0.42    1.29
   2 -17  -9    2.18    1.06
  -2  17   8    0.57    0.82
   2  17  -8    0.31    0.95
   2 -17  -8   -0.21    0.80
   2 -17  -8    1.84    1.57
  -2 -17   8   -1.29    1.31
   2  17  -7    0.80    1.06
  -2  17   7    0.41    0.79
   2 -17  -7    0.44    1.06
  -2 -17   7    0.43    1.15
   2 -17  -7    1.30    0.95
   2  17  -6   -0.38    0.79
  -2  17   6    0.58    0.81
  -2 -17   6   -0.49    1.08
   2 -17  -6    0.56    0.88
   2 -17  -6    0.37    1.33
  -2  17   5    0.50    0.80
   2  17  -5    1.46    1.05
   2 -17  -5   -0.04    0.83
   2 -17  -5    0.63    1.28
  -2 -17   5   -0.38    1.12
   2  17  -4    7.61    1.65
  -2  17   4    5.10    1.41
   2 -17  -4    6.71    1.84
  -2 -17   4    7.69    1.91
  -2  17   3    1.93    1.05
   2  17  -3    2.00    1.16
  -2 -17   3    4.93    1.61
   2 -17  -3    2.03    1.46
   2  17  -2    4.56    1.38
  -2  17   2    5.33    1.41
   2 -17  -2    3.72    1.76
  -2 -17   2    4.86    1.66
  -2  17   1    2.85    1.27
   2  17  -1    7.21    1.58
  -2 -17   1    4.63    1.62
   2 -17  -1    5.71    1.79
   2  17   0    1.76    0.94
  -2  17   0    1.68    1.05
  -2 -17   0    2.20    1.38
   2 -17   0    1.04    1.13
   2  17   1   -0.23    0.75
  -2  17  -1    2.91    1.28
   2 -17   1    2.92    1.32
  -2 -17  -1    1.70    1.35
   2  17   2    5.87    1.36
  -2  17  -2    6.17    1.61
   2 -17   2    5.03    1.69
  -2 -17  -2    4.47    1.80
   2  17   3    4.61    1.26
  -2  17  -3    4.27    1.51
   2 -17   3    1.34    1.48
  -2 -17  -3    3.96    1.62
   2  17   4    2.04    0.99
  -2  17  -4    2.93    1.29
   2 -17   4   -0.20    1.30
  -2 -17  -4    2.47    1.14
   2  17   5    2.03    0.94
  -2  17  -5    1.98    1.20
  -2 -17  -5    2.70    1.57
   2 -17   5    2.18    1.36
  -2 -17  -5    0.69    0.75
  -2  17  -6    1.80    1.14
   2  17   6   -0.59    0.62
   2 -17   6    1.60    1.29
  -2 -17  -6    0.04    1.04
  -2 -17  -6    0.02    0.69
  -2  17  -7   -1.50    0.59
   2 -17   7    0.44    1.15
  -2 -17  -7    3.10    1.44
  -2 -17  -7    0.25    0.73
  -2  17  -8   -0.58    0.91
   2 -17   8   -0.93    1.00
  -2 -17  -8   -1.17    1.29
  -2 -17  -8    1.20    0.80
  -2  17  -9    0.29    1.07
  -2 -17  -9    0.14    0.87
  -2 -17  -9    0.95    1.17
   2 -17   9   -0.33    0.97
  -2  17 -10   -0.22    1.07
  -2 -17 -10   -0.99    0.76
  -2 -17 -10   -0.55    1.30
  -2  17 -11   -0.47    0.94
  -2 -17 -11    1.81    1.57
  -2 -17 -11    0.57    0.90
  -2  17 -12    3.06    1.53
  -2 -17 -12    2.02    1.60
  -2 -17 -12    0.17    0.91
  -2  17 -13    0.39    1.22
  -2 -17 -13    1.70    1.28
  -2 -17 -13    2.18    1.76
   2  18 -11    9.36    2.13
   2 -18 -11    8.29    2.55
   2 -18 -11    9.45    1.81
   2  18 -10    2.64    1.49
   2 -18 -10   -0.33    1.56
   2 -18 -10    2.22    1.21
   2  18  -9    2.47    1.24
  -2  18   9    2.71    1.10
   2 -18  -9   -0.45    1.35
   2 -18  -9    1.03    0.98
  -2  18   8    1.04    0.88
   2  18  -8    1.58    1.22
   2 -18  -8    0.34    1.55
   2 -18  -8    0.30    0.71
   2  18  -7   -0.02    0.96
  -2  18   7    1.37    0.90
   2 -18  -7   -0.64    0.79
   2 -18  -7   -0.83    1.27
  -2 -18   7   -0.10    1.23
  -2  18   6    1.23    0.99
   2  18  -6   -0.11    0.93
   2 -18  -6    0.75    0.92
  -2 -18   6    0.19    1.36
   2 -18  -6    3.78    1.93
  -2  18   5    0.68    0.93
   2  18  -5    1.02    1.05
   2 -18  -5    2.65    1.63
  -2 -18   5    1.20    1.47
  -2  18   4    1.01    1.02
   2  18  -4   -0.78    0.78
  -2 -18   4   -1.00    1.12
   2 -18  -4    1.04    1.57
  -2  18   3    2.76    1.19
   2  18  -3    5.96    1.50
  -2 -18   3    4.14    1.62
   2 -18  -3   -0.42    1.31
   2  18  -2   -0.28    0.74
  -2  18   2    1.29    1.07
   2 -18  -2    2.44    1.46
  -2 -18   2    0.58    1.28
   2  18  -1    2.93    1.15
  -2  18   1    0.06    0.94
   2 -18  -1    0.62    1.52
  -2 -18   1   -0.09    1.20
   2  18   0    1.29    1.00
  -2  18   0    1.85    1.10
  -2 -18   0    0.90    1.40
   2 -18   0    3.19    1.63
   2  18   1    7.41    1.61
  -2  18  -1    5.06    1.52
  -2 -18  -1    8.92    2.23
   2 -18   1    9.77    2.27
  -2  18  -2   -0.92    0.84
   2  18   2   -0.77    0.60
   2 -18   2   -1.72    1.09
  -2 -18  -2    2.52    1.59
  -2  18  -3    3.58    1.44
   2  18   3    0.36    0.80
  -2 -18  -3    2.82    1.39
   2 -18   3    0.43    1.34
  -2  18  -4    0.33    1.02
   2  18   4   -0.23    0.68
  -2 -18  -4    1.46    1.49
   2 -18   4    1.34    1.32
   2  18   5   -0.07    0.70
  -2  18  -5   -1.01    0.81
   2 -18   5   -0.38    1.24
  -2 -18  -5   -0.53    1.39
  -2  18  -6    2.98    1.49
  -2 -18  -6    2.44    1.60
   2 -18   6    3.21    1.55
  -2 -18  -6    1.47    0.88
  -2  18  -7    1.66    1.26
  -2 -18  -7    0.86    1.15
  -2 -18  -7   -0.07    0.72
   2 -18   7    0.72    1.28
  -2  18  -8    0.28    1.15
   2 -18   8   -0.47    1.24
  -2 -18  -8    1.11    0.91
  -2 -18  -8   -1.43    1.30
  -2  18  -9    2.86    1.61
  -2 -18  -9    7.00    1.51
  -2 -18  -9    3.28    1.82
  -2  18 -10    1.57    1.28
  -2 -18 -10    0.86    0.94
  -2 -18 -10    1.65    1.75
  -2  18 -11    8.92    2.20
  -2 -18 -11   10.57    1.86
  -2 -18 -11   15.09    2.87
   2  19  -9    4.83    1.73
   2 -19  -9    0.06    1.04
   2 -19  -9    2.62    1.80
  -2  19   8    3.27    1.18
   2  19  -8    4.43    1.64
   2 -19  -8    4.73    2.12
   2 -19  -8    4.27    1.39
   2  19  -7    3.18    1.43
  -2  19   7    1.00    0.93
   2 -19  -7    1.06    1.09
   2 -19  -7    2.68    1.59
   2  19  -6    2.69    1.30
  -2  19   6    2.31    1.09
  -2 -19   6    4.13    1.68
   2 -19  -6   -0.43    1.49
   2  19  -5    0.48    0.96
  -2  19   5    1.78    1.02
  -2 -19   5    0.03    1.26
   2 -19  -5    1.93    1.79
   2  19  -4    0.29    1.05
  -2  19   4   -0.24    0.83
  -2 -19   4   -1.10    1.16
   2 -19  -4   -1.44    1.40
  -2  19   3    1.18    0.95
   2  19  -3    0.14    0.88
   2 -19  -3   -0.16    1.01
  -2 -19   3   -1.06    1.05
   2  19  -2    0.29    0.91
  -2  19   2    0.28    0.85
  -2 -19   2    0.06    1.14
   2 -19  -2    0.32    1.70
  -2  19   1   -0.78    0.74
   2  19  -1   -1.10    0.65
   2 -19  -1   -1.90    1.20
  -2 -19   1    0.39    1.30
  -2  19   0   -0.19    0.97
   2  19   0    0.45    0.75
   2 -19   0    0.31    1.51
  -2 -19   0   -0.96    1.27
  -2  19  -1   -0.85    0.80
   2  19   1    1.69    1.02
   2 -19   1    1.50    1.68
  -2 -19  -1   -0.13    1.44
   2  19   2    1.34    0.93
  -2  19  -2    2.00    1.23
   2 -19   2    0.17    1.35
  -2 -19  -2    0.53    1.40
   2  19   3    2.30    1.05
  -2  19  -3    0.32    0.97
  -2 -19  -3    0.12    1.49
   2 -19   3    2.16    1.63
   2  19   4    1.01    0.95
  -2  19  -4    0.83    1.20
   2 -19   4    1.80    1.48
  -2 -19  -4   -1.57    1.28
  -2  19  -5   -1.20    0.96
   2  19   5   -0.21    1.17
   2 -19   5   -0.39    1.33
  -2 -19  -5   -0.36    1.50
  -2  19  -6    1.11    1.23
  -2 -19  -6   -2.38    1.28
   2 -19   6    3.60    1.70
  -2  19  -7    1.68    1.42
  -2 -19  -7    1.25    1.27
   2 -19   7    4.15    1.64
  -2  19  -8    1.18    1.27
  -2 -19  -8    2.20    1.64
  -2 -19  -8    2.50    1.84
  -2  19  -9   -2.08    0.83
  -2 -19  -9    3.11    1.87
  -2 -19  -9    0.85    0.96
   2  20  -6   -0.14    1.03
  -2  20   6    0.70    0.92
   2 -20  -6   -0.22    1.55
  -2  20   5   12.79    2.11
   2  20  -5   11.25    2.21
  -2 -20   5   11.63    2.48
   2 -20  -5    7.60    2.42
  -2  20   4   -0.04    0.94
   2  20  -4   -2.32    0.65
   2 -20  -4    3.40    1.80
  -2 -20   4   -0.40    1.58
   2  20  -3    9.78    1.97
  -2  20   3   12.33    2.18
   2 -20  -3   10.50    2.64
  -2 -20   3    5.67    2.15
   2  20  -2    0.92    1.21
  -2  20   2   -0.26    0.88
   2 -20  -2   -0.29    1.50
  -2 -20   2   -0.48    1.54
   2  20  -1    6.27    1.68
  -2  20   1    6.31    1.68
   2 -20  -1    2.76    2.04
  -2 -20   1    3.13    1.73
   2  20   0    1.61    1.08
  -2  20   0    1.54    1.10
   2 -20   0    0.84    1.50
  -2 -20   0    2.78    1.78
   2  20   1    8.07    1.70
  -2  20  -1    9.00    2.03
   2 -20   1    8.88    2.47
  -2 -20  -1    6.51    2.32
   2  20   2    3.21    1.20
  -2  20  -2    5.06    1.59
  -2 -20  -2    2.16    1.78
   2 -20   2    8.03    2.29
  -2  20  -3    9.44    2.13
   2  20   3    6.37    1.49
   2 -20   3   10.98    2.51
  -2 -20  -3    6.56    2.11
   2  20   4    0.26    0.75
  -2  20  -4    0.49    1.04
  -2 -20  -4    2.30    1.76
   2 -20   4    1.36    1.41
  -2  20  -5    8.29    2.04
  -2 -20  -5    7.17    2.43
   2 -20   5    7.44    2.28
   3   0 -23   -0.24    1.08
   3   0 -22    6.91    1.99
   3   0 -21   -0.92    0.82
   3   0 -20   18.71    2.85
   3   0 -19    0.42    1.14
   3   0 -18   35.70    3.73
   3   0 -17    0.64    1.12
   3   0 -17    0.35    0.50
   3   0 -16    0.22    1.00
   3   0 -15    0.24    0.69
   3   0 -14   36.50    2.87
   3   0 -13   -0.47    0.52
   3   0 -12   42.38    2.85
   3   0 -11   -0.83    0.56
   3   0 -10    5.81    1.10
   3   0  -9   -0.21    0.51
   3   0  -8  139.95    5.96
  -3   0   8  146.65    6.00
   3   0  -8  138.83    5.73
   3   0  -7    0.33    0.41
  -3   0   7   -0.06    0.26
   3   0  -7   -0.13    0.19
  -3   0   6   71.50    3.26
   3   0  -6   72.89    2.88
   3   0  -6   73.59    3.28
  -3   0   5    0.26    0.29
   3   0  -5   -0.04    0.18
   3   0  -5    0.23    0.35
   3   0  -4   91.75    3.52
  -3   0   4   98.03    3.83
   3   0  -4   92.43    3.80
   3   0  -3   -0.03    0.17
  -3   0   3    0.06    0.14
   3   0  -3    0.06    0.15
  -3   0   3    0.11    0.22
   3   0  -2    0.26    0.12
   3   0  -2    0.09    0.15
  -3   0   2    0.68    0.19
  -3   0   2    0.08    0.12
   3   0  -1   -1.21    0.12
   3   0  -1   -1.09    0.13
  -3   0   1   -1.19    0.11
  -3   0   1   -1.24    0.11
  -3   0   1   -1.22    0.10
  -3   0   0   23.05    1.16
   3   0   0   27.94    1.23
   3   0   0   27.41    1.18
  -3   0  -1   -0.56    0.13
   3   0   1   -0.63    0.15
  -3   0  -1   -0.70    0.16
   3   0   1   -0.82    0.15
   3   0   2    0.00    0.15
  -3   0  -2    0.42    0.24
  -3   0  -2   -0.06    0.20
  -3   0  -3   -0.06    0.22
   3   0   3   -0.02    0.21
  -3   0  -3   -0.02    0.20
  -3   0  -4  304.00   11.12
   3   0   4  285.02   11.08
   3   0   5    0.15    0.30
  -3   0  -5    0.09    0.40
   3   0   6    3.42    0.69
  -3   0  -6    2.29    0.64
  -3   0  -7   -0.07    0.27
  -3   0  -7    0.33    0.51
  -3   0  -8    8.88    1.20
  -3   0  -8    9.83    0.90
  -3   0  -9    0.06    0.28
  -3   0  -9    1.19    0.74
  -3   0 -10  122.43    5.67
  -3   0 -10  119.00    4.98
  -3   0 -11    0.97    0.78
  -3   0 -11    0.23    0.35
  -3   0 -12   41.52    2.36
  -3   0 -12   51.11    3.20
  -3   0 -13    0.51    0.69
  -3   0 -13    0.46    0.50
  -3   0 -14  109.29    4.80
  -3   0 -14  100.97    5.54
  -3   0 -15    0.37    0.57
  -3   0 -15    1.21    1.04
  -3   0 -16   -0.20    0.73
  -3   0 -17   -0.35    1.03
  -3   0 -18   30.74    3.45
  -3   0 -19   -1.66    0.98
  -3   0 -20   -0.62    0.85
  -3   0 -21   -1.22    1.22
  -3   0 -22    1.44    1.53
   3   1 -23   -0.05    1.37
   3  -1 -23   -0.75    1.29
   3   1 -22    3.32    1.70
   3  -1 -22   -0.57    0.91
   3   1 -21   -1.42    1.04
   3  -1 -21   -0.61    0.86
   3   1 -20    3.46    1.68
   3  -1 -20    3.96    1.52
   3   1 -19    5.10    1.66
   3  -1 -19    3.16    1.57
   3   1 -18    1.38    1.23
   3  -1 -18    0.46    1.21
   3  -1 -18   -0.17    0.58
   3   1 -17    5.39    1.57
   3  -1 -17    6.51    1.12
   3  -1 -17    4.68    1.50
   3   1 -16    5.56    1.55
   3  -1 -16    9.22    1.75
   3  -1 -16    7.88    1.17
   3   1 -15    6.52    1.43
   3  -1 -15    9.13    1.80
   3   1 -14    1.40    0.58
   3   1 -14    4.52    1.30
   3  -1 -14    2.52    0.99
   3   1 -13    9.20    0.93
   3   1 -13    6.79    1.43
   3   1 -13    9.27    1.34
   3  -1 -13    9.24    1.58
   3   1 -12   16.30    1.65
   3   1 -12   15.72    1.88
   3   1 -12   17.28    1.10
   3  -1 -12   14.69    1.87
   3   1 -11  104.97    4.65
   3   1 -11  105.39    4.98
   3   1 -11  101.22    4.12
   3  -1 -11   98.93    4.91
   3   1 -10    0.27    0.62
   3   1 -10    1.03    0.56
   3  -1 -10    0.51    0.64
   3   1  -9   46.19    2.62
   3   1  -9   43.60    2.38
   3  -1  -9   47.75    2.67
   3   1  -8    1.23    0.55
   3   1  -8    1.70    0.47
   3  -1  -8    1.78    0.64
  -3  -1   8    2.02    0.64
   3   1  -7    1.81    0.56
   3   1  -7    2.10    0.52
  -3   1   7    1.50    0.49
   3  -1  -7    1.83    0.39
   3  -1  -7    0.86    0.49
  -3  -1   7    1.15    0.49
   3   1  -6    1.13    0.45
  -3   1   6    1.07    0.45
   3   1  -6    1.39    0.43
  -3  -1   6    1.77    0.51
   3  -1  -6    1.09    0.33
   3  -1  -6    1.17    0.46
  -3   1   5  590.33   19.84
   3   1  -5  525.70   19.73
   3   1  -5  538.88   19.71
   3   1  -5  513.37   19.44
   3  -1  -5  548.78   19.78
   3  -1  -5  505.79   19.52
  -3  -1   5  562.02   19.77
  -3   1   4    4.19    0.60
   3   1  -4    5.68    0.61
   3  -1  -4    4.52    0.51
   3  -1  -4    5.87    0.69
  -3  -1   4    6.09    0.65
   3   1  -3  108.38    4.06
  -3   1   3  106.31    4.01
  -3   1   3  102.08    4.11
  -3  -1   3  104.10    3.78
   3  -1  -3  108.23    4.13
   3  -1  -3  103.17    4.01
  -3  -1   3   99.54    4.05
  -3   1   2    4.20    0.42
  -3   1   2    5.14    0.49
   3   1  -2    3.79    0.37
  -3  -1   2    4.98    0.29
   3  -1  -2    3.71    0.41
   3  -1  -2    4.26    0.45
  -3  -1   2    3.77    0.37
  -3   1   1   72.33    2.88
  -3   1   1   74.58    2.88
  -3   1   1   74.28    2.88
   3  -1  -1   76.35    2.89
   3  -1  -1   68.59    2.85
   3  -1  -1   71.16    2.87
  -3   1   0    4.63    0.41
  -3   1   0    4.96    0.43
  -3   1   0    5.30    0.46
   3   1   0    5.35    0.34
  -3  -1   0    4.83    0.34
   3  -1   0    5.33    0.45
   3  -1   0    6.00    0.45
   3  -1   0    5.97    0.47
  -3   1  -1  171.80    6.56
  -3   1  -1  176.46    6.57
   3   1   1  174.90    6.44
   3  -1   1  175.48    6.57
  -3  -1  -1  177.89    6.46
   3  -1   1  175.73    6.56
  -3   1  -2   76.68    3.09
  -3   1  -2   72.47    3.11
   3   1   2   75.83    3.04
   3  -1   2   76.21    3.09
  -3  -1  -2   77.05    3.07
   3  -1   2   77.04    3.12
  -3   1  -3  157.50    5.93
  -3   1  -3  149.74    6.02
   3   1   3  151.71    5.95
  -3  -1  -3  154.68    5.97
   3  -1   3  155.25    6.02
   3  -1   3  155.95    5.95
  -3   1  -4    6.50    0.70
  -3   1  -4    4.96    0.70
   3   1   4    3.40    0.61
  -3  -1  -4    4.57    0.69
   3  -1   4    4.47    0.66
  -3   1  -5   35.27    1.82
  -3   1  -5   33.28    1.97
   3   1   5   39.66    1.98
   3  -1   5   34.97    1.99
  -3  -1  -5   37.35    1.99
  -3   1  -6    0.01    0.42
   3   1   6    0.80    0.45
  -3   1  -6    0.01    0.29
  -3   1  -6   -0.19    0.22
   3  -1   6   -0.07    0.26
  -3  -1  -6    0.05    0.30
  -3   1  -7    0.76    0.37
  -3   1  -7    0.69    0.34
  -3   1  -7    1.09    0.48
  -3  -1  -7   -0.01    0.43
  -3   1  -8    0.33    0.32
  -3   1  -8    1.08    0.45
  -3   1  -8    0.06    0.40
  -3  -1  -8   -0.34    0.20
  -3  -1  -8    0.59    0.45
  -3   1  -9  214.31    9.01
  -3   1  -9  215.79    8.44
  -3  -1  -9  224.94    9.00
  -3  -1  -9  215.29    8.27
  -3   1 -10    7.53    0.96
  -3   1 -10    5.15    1.17
  -3  -1 -10    6.18    0.77
  -3  -1 -10    8.73    1.35
  -3   1 -11    6.69    0.96
  -3   1 -11    4.81    1.10
  -3  -1 -11    3.97    0.69
  -3  -1 -11    4.88    1.16
  -3   1 -12    0.91    0.54
  -3   1 -12    1.15    0.92
  -3  -1 -12    0.75    0.48
  -3  -1 -12    0.64    0.82
  -3   1 -13   -0.21    0.49
  -3   1 -13    0.57    0.94
  -3  -1 -13    0.28    0.68
  -3   1 -14    7.60    1.17
  -3   1 -14    6.53    1.59
  -3  -1 -14    6.71    1.57
  -3   1 -15    2.53    0.80
  -3   1 -15    2.25    0.98
  -3  -1 -15    2.04    1.05
  -3   1 -16    2.56    1.26
  -3   1 -16    2.58    0.84
  -3  -1 -16    1.51    1.12
  -3   1 -17   -1.05    0.55
  -3   1 -17   -0.68    0.90
  -3  -1 -17    0.40    1.04
  -3   1 -18    0.95    1.02
  -3  -1 -18   -1.90    0.96
  -3   1 -19    0.56    1.20
  -3  -1 -19    1.03    1.40
  -3   1 -20    0.24    0.97
  -3  -1 -20    1.70    1.20
  -3   1 -21    3.45    1.81
  -3  -1 -21   -1.66    0.96
  -3   1 -22   -0.38    1.36
  -3  -1 -22    0.24    1.42
   3   2 -23    0.00    1.37
   3  -2 -23   -0.97    1.46
   3   2 -22    1.29    1.52
   3  -2 -22    0.81    1.29
   3   2 -21    2.18    1.60
   3  -2 -21    0.86    1.14
   3   2 -20    6.71    1.92
   3  -2 -20    4.09    1.70
   3   2 -19    3.73    1.67
   3  -2 -19    7.43    2.01
   3   2 -18   31.61    3.49
   3  -2 -18   31.76    2.33
   3  -2 -18   27.08    3.26
   3   2 -17    5.96    1.59
   3  -2 -17    5.08    1.06
   3  -2 -17    3.27    1.22
   3   2 -16    0.60    0.78
   3   2 -16    1.04    1.03
   3  -2 -16    0.53    0.65
   3  -2 -16   -0.29    1.02
   3   2 -15   29.07    2.26
   3   2 -15   35.39    3.22
   3  -2 -15   30.82    2.15
   3  -2 -15   30.74    3.02
   3   2 -14   43.72    2.10
   3   2 -14   38.69    2.63
   3   2 -14   40.49    2.91
   3  -2 -14   40.12    3.03
   3   2 -13   14.44    1.00
   3   2 -13   14.58    1.70
   3   2 -13   20.73    2.25
   3  -2 -13   15.15    1.97
   3   2 -12   29.36    1.47
   3   2 -12   27.01    1.98
   3   2 -12   32.14    2.33
   3  -2 -12   27.08    2.16
   3   2 -11   78.96    3.15
   3   2 -11   73.45    3.97
   3   2 -11   76.92    3.81
   3  -2 -11   79.66    4.04
   3   2 -10   -0.37    0.41
   3   2 -10    0.82    0.26
   3   2 -10    0.33    0.61
   3  -2 -10    0.94    0.71
   3   2  -9   99.16    4.73
   3   2  -9  106.61    4.01
   3   2  -9  101.25    4.63
   3  -2  -9  106.84    4.80
  -3  -2   9  114.14    5.21
   3   2  -8   23.77    1.01
   3   2  -8   22.14    1.57
   3   2  -8   20.68    1.48
   3  -2  -8   21.74    1.55
  -3  -2   8   23.28    1.58
   3  -2  -8   20.58    1.38
   3   2  -7  131.41    5.38
  -3   2   7  128.26    5.70
   3   2  -7  128.02    5.34
   3   2  -7  128.38    4.71
   3  -2  -7  127.02    5.42
  -3  -2   7  130.42    5.40
   3  -2  -7  130.24    5.22
   3   2  -6   14.39    1.06
  -3   2   6   14.23    1.07
   3   2  -6   13.29    1.02
   3  -2  -6   14.22    1.12
   3  -2  -6   14.28    0.98
  -3  -2   6   13.20    1.04
  -3   2   5   80.40    3.39
   3   2  -5   77.02    3.29
   3   2  -5   76.52    3.31
   3  -2  -5   77.88    3.38
  -3  -2   5   80.98    3.33
   3  -2  -5   72.36    3.24
   3   2  -4   73.57    3.11
   3   2  -4   75.96    3.19
  -3   2   4   70.96    3.19
   3  -2  -4   75.89    3.23
  -3  -2   4   80.42    3.16
   3  -2  -4   79.11    3.17
  -3   2   3   56.78    2.55
   3   2  -3   63.11    2.45
  -3   2   3   58.07    2.54
   3  -2  -3   61.33    2.57
   3  -2  -3   59.45    2.59
  -3  -2   3   62.10    2.47
  -3   2   2   23.62    1.22
  -3   2   2   24.44    1.24
   3  -2  -2   24.54    1.24
   3  -2  -2   25.19    1.26
  -3  -2   2   24.03    1.07
  -3   2   1    0.95    0.25
  -3   2   1    0.24    0.20
  -3   2   1    0.47    0.21
   3  -2  -1    0.77    0.20
   3  -2  -1    0.51    0.26
  -3  -2   1    0.37    0.11
   3  -2  -1    0.37    0.18
  -3   2   0   62.49    2.60
  -3   2   0   66.70    2.67
  -3   2   0   66.15    2.62
  -3  -2   0   63.33    2.37
   3  -2   0   62.23    2.60
   3  -2   0   58.88    2.60
   3  -2   0   61.30    2.65
  -3   2  -1   78.93    3.31
  -3   2  -1   85.62    3.37
   3   2   1   86.09    3.11
   3  -2   1   81.33    3.35
  -3  -2  -1   81.17    3.14
   3  -2   1   82.76    3.33
   3   2   2   24.95    1.12
  -3   2  -2   21.51    1.21
  -3   2  -2   22.35    1.22
   3  -2   2   21.70    1.22
  -3  -2  -2   21.61    1.11
   3  -2   2   22.80    1.24
  -3   2  -3   19.99    1.16
  -3   2  -3   20.07    1.21
   3   2   3   21.74    1.16
  -3  -2  -3   19.20    1.13
   3  -2   3   18.38    1.17
   3  -2   3   20.94    1.15
  -3   2  -4  294.92   11.37
  -3   2  -4  299.30   11.54
   3   2   4  310.39   11.45
   3  -2   4  323.04   11.61
  -3  -2  -4  306.14   11.44
   3  -2   4  301.98   11.40
   3   2   5   40.45    2.07
  -3   2  -5   38.33    2.14
  -3   2  -5   43.11    1.97
  -3   2  -5   40.57    1.96
   3  -2   5   38.50    2.11
   3  -2   5   38.86    1.96
  -3  -2  -5   36.01    2.02
  -3   2  -6   12.14    1.11
   3   2   6   11.69    1.20
  -3   2  -6   13.66    0.98
  -3   2  -6   13.47    1.33
   3  -2   6   15.45    1.49
  -3  -2  -6   11.72    1.17
  -3   2  -7  158.05    6.35
  -3   2  -7  156.34    6.71
  -3   2  -7  159.72    6.36
  -3  -2  -7  156.19    6.60
   3  -2   7  169.88    7.16
  -3   2  -8    0.15    0.35
  -3   2  -8    0.60    0.42
  -3   2  -8   -0.37    0.53
  -3  -2  -8    0.17    0.42
  -3   2  -9  146.78    6.50
  -3   2  -9  149.27    6.09
  -3   2  -9  139.08    5.97
  -3  -2  -9  149.60    6.43
  -3   2 -10    7.13    1.01
  -3   2 -10   10.27    1.43
  -3  -2 -10    5.23    1.14
  -3   2 -11    1.10    0.87
  -3   2 -11    2.60    0.68
  -3  -2 -11    1.90    0.81
  -3   2 -12   18.99    1.77
  -3   2 -12   18.44    2.19
  -3  -2 -12   15.88    2.00
  -3   2 -13   44.35    3.08
  -3   2 -13   34.83    2.30
  -3  -2 -13   37.45    2.79
  -3   2 -14   31.39    2.21
  -3   2 -14   35.37    3.23
  -3  -2 -14   33.97    3.23
  -3   2 -15    3.14    1.12
  -3   2 -15    3.29    0.91
  -3  -2 -15    5.43    1.49
  -3   2 -16    0.59    0.73
  -3   2 -16    0.42    1.03
  -3  -2 -16    1.48    0.95
  -3   2 -17    0.73    0.72
  -3   2 -17    0.83    1.21
  -3  -2 -17   -0.33    1.12
  -3   2 -18   48.12    3.09
  -3   2 -18   47.31    3.78
  -3  -2 -18   52.94    4.09
  -3   2 -19    6.74    1.41
  -3   2 -19    6.93    1.99
  -3  -2 -19    5.81    1.79
  -3   2 -20    6.27    1.80
  -3  -2 -20    8.34    2.20
  -3   2 -21   -0.50    1.17
  -3  -2 -21   -0.49    1.33
  -3   2 -22   -0.46    0.85
  -3  -2 -22   -0.05    1.02
   3   3 -23    1.64    1.48
   3  -3 -23    2.14    1.56
   3   3 -22    1.01    1.23
   3  -3 -22    1.03    1.27
   3   3 -21    1.23    1.37
   3  -3 -21    0.05    1.39
   3   3 -20    7.84    1.97
   3  -3 -20    5.57    1.95
   3   3 -19    0.19    1.18
   3  -3 -19   -0.08    1.14
   3   3 -18    4.12    1.28
   3   3 -18    1.93    1.35
   3  -3 -18    3.08    1.03
   3  -3 -18    1.57    1.02
   3   3 -17   -0.26    0.87
   3   3 -17    1.58    0.92
   3  -3 -17    0.78    0.65
   3  -3 -17   -0.26    1.01
   3   3 -16    1.38    1.05
   3   3 -16    0.45    0.74
   3  -3 -16    0.08    0.74
   3  -3 -16    0.42    0.70
   3   3 -15    3.46    0.95
   3   3 -15    5.56    1.31
   3  -3 -15    7.25    1.63
   3  -3 -15    8.88    1.39
   3   3 -14   12.66    1.82
   3   3 -14   14.27    1.82
   3   3 -14   14.47    0.95
   3  -3 -14   10.36    1.81
   3  -3 -14   15.84    1.74
   3   3 -13   -0.04    0.59
   3   3 -13   -0.62    0.68
   3   3 -13    0.14    0.29
   3  -3 -13   -0.70    0.52
   3  -3 -13   -0.84    0.43
   3   3 -12    2.56    0.98
   3   3 -12    5.69    1.10
   3   3 -12    4.98    0.55
   3  -3 -12    4.99    0.97
   3  -3 -12    4.33    1.06
   3   3 -11   13.66    1.61
   3   3 -11   15.32    1.68
   3   3 -11   14.24    0.82
   3  -3 -11   12.51    1.65
   3  -3 -11   15.87    1.58
   3   3 -10   21.58    1.90
   3   3 -10   20.28    1.01
   3   3 -10   22.21    2.01
   3  -3 -10   19.13    1.92
   3  -3 -10   23.03    1.64
   3   3  -9  146.48    6.16
   3   3  -9  148.29    6.21
   3   3  -9  144.86    5.38
   3  -3  -9  147.87    6.29
  -3  -3   9  143.24    6.25
   3  -3  -9  142.28    6.03
   3   3  -8   50.62    1.95
   3   3  -8   50.60    2.64
   3   3  -8   47.93    2.57
   3  -3  -8   50.15    2.56
   3  -3  -8   50.02    2.70
  -3  -3   8   51.38    2.69
   3   3  -7    0.67    0.37
   3   3  -7    2.27    0.57
   3   3  -7    1.38    0.19
   3  -3  -7    1.34    0.57
  -3  -3   7    0.69    0.45
   3  -3  -7    0.03    0.38
   3   3  -6    4.90    0.73
   3   3  -6    3.40    0.60
  -3   3   6    3.45    0.62
   3  -3  -6    3.58    0.64
  -3  -3   6    4.03    0.67
   3  -3  -6    2.80    0.64
  -3   3   5   59.32    2.85
   3   3  -5   62.25    2.85
   3   3  -5   65.06    2.77
   3  -3  -5   63.63    2.89
  -3  -3   5   62.48    2.79
  -3  -3   5   63.98    2.37
   3  -3  -5   64.05    2.87
   3   3  -4  145.64    5.53
  -3   3   4  145.01    5.68
   3   3  -4  143.28    5.69
   3  -3  -4  144.81    5.71
   3  -3  -4  140.14    5.68
  -3  -3   4  138.56    5.27
  -3  -3   4  151.53    5.58
  -3   3   3   68.45    2.90
  -3   3   3   73.73    2.98
   3   3  -3   64.97    2.77
  -3  -3   3   68.89    2.73
   3  -3  -3   63.63    2.87
  -3  -3   3   66.84    2.64
   3  -3  -3   68.26    2.94
  -3   3   2    0.48    0.28
  -3   3   2    0.84    0.30
  -3   3   2    0.30    0.32
   3  -3  -2   -0.23    0.25
   3  -3  -2    0.69    0.38
  -3  -3   2    0.52    0.18
  -3   3   1   49.73    2.16
  -3   3   1   52.43    2.26
  -3   3   1   48.73    2.15
   3  -3  -1   45.78    2.22
   3  -3  -1   49.03    2.17
  -3  -3   1   51.50    1.85
   3  -3  -1   48.24    2.15
  -3   3   0   14.04    0.84
  -3   3   0   12.57    0.92
  -3   3   0   13.94    0.84
   3  -3   0   12.37    0.85
   3  -3   0   13.15    0.91
   3  -3   0   14.00    0.86
   3   3   1  193.02    7.03
  -3   3  -1  199.50    7.39
  -3   3  -1  193.72    7.37
  -3   3  -1  196.37    7.43
   3  -3   1  197.36    7.38
   3  -3   1  187.98    7.43
  -3  -3  -1  196.65    7.10
  -3   3  -2  523.40   20.75
  -3   3  -2  590.76   20.82
   3   3   2  544.26   20.53
   3  -3   2  579.78   20.81
  -3  -3  -2  601.55   20.58
   3  -3   2  588.13   20.80
  -3   3  -3   80.85    3.40
  -3   3  -3   78.95    3.37
   3   3   3   80.37    3.28
  -3   3  -3   77.88    3.44
   3  -3   3   78.22    3.44
   3  -3   3   84.46    3.43
  -3  -3  -3   81.55    3.29
   3   3   4   10.36    0.95
  -3   3  -4    9.82    1.02
  -3   3  -4   10.53    1.00
  -3   3  -4   11.66    1.03
   3  -3   4   11.69    1.11
  -3  -3  -4    9.44    0.90
   3  -3   4    9.68    0.96
  -3   3  -5  379.16   14.11
  -3   3  -5  379.25   14.30
   3   3   5  374.62   14.13
  -3   3  -5  390.41   14.09
   3  -3   5  373.14   14.31
  -3  -3  -5  372.91   14.11
   3  -3   5  379.92   14.07
  -3   3  -6    2.22    0.60
  -3   3  -6    3.20    0.62
  -3   3  -6    2.16    0.52
   3  -3   6    2.00    0.64
   3  -3   6    2.32    0.53
  -3  -3  -6    1.41    0.54
  -3   3  -7   90.88    3.88
  -3   3  -7   88.86    4.19
  -3   3  -7   94.81    3.98
  -3  -3  -7   85.94    4.03
   3  -3   7   84.95    4.19
   3  -3   7   88.20    3.89
  -3   3  -8    1.19    0.49
  -3   3  -8    1.13    0.53
  -3   3  -8    0.44    0.49
  -3  -3  -8    0.31    0.57
  -3   3  -9    2.49    0.79
  -3   3  -9    3.99    0.82
  -3  -3  -9    4.03    0.95
  -3   3 -10   41.71    2.37
  -3   3 -10   45.40    2.84
  -3  -3 -10   38.18    2.61
  -3   3 -11   -0.40    0.44
  -3   3 -11    0.25    0.52
  -3  -3 -11   -0.02    0.69
  -3   3 -12    1.79    0.84
  -3   3 -12    3.25    0.85
  -3  -3 -12    5.62    1.28
  -3   3 -13   40.55    2.52
  -3   3 -13   40.12    2.91
  -3  -3 -13   38.79    2.84
  -3   3 -14   19.84    2.41
  -3   3 -14   23.14    2.16
  -3  -3 -14   21.55    2.54
  -3   3 -15   12.18    1.65
  -3   3 -15   11.35    1.89
  -3  -3 -15    9.54    1.81
  -3   3 -16   11.75    1.66
  -3   3 -16   11.87    2.11
  -3  -3 -16   13.39    2.20
  -3   3 -17   -0.10    1.01
  -3   3 -17    2.20    1.03
  -3  -3 -17    2.17    1.12
  -3   3 -18    5.62    1.60
  -3   3 -18    7.22    1.44
  -3  -3 -18    3.95    1.69
  -3   3 -19    5.81    1.36
  -3   3 -19   10.11    2.22
  -3  -3 -19    6.24    1.97
  -3   3 -20    1.06    0.92
  -3   3 -20   -0.70    1.06
  -3  -3 -20    0.79    1.41
  -3   3 -21    1.34    1.45
  -3  -3 -21    1.96    1.39
  -3   3 -22   -2.01    1.08
  -3  -3 -22    1.87    1.60
   3   4 -22   -0.01    1.31
   3  -4 -22   -1.86    1.07
   3   4 -21   10.49    2.35
   3  -4 -21   14.29    2.78
   3   4 -20   -0.52    1.10
   3  -4 -20   -0.05    1.19
   3   4 -19   17.59    2.41
   3   4 -19   17.32    2.66
   3  -4 -19   18.49    2.24
   3  -4 -19   15.25    2.64
   3   4 -18   11.31    1.91
   3   4 -18   12.74    2.33
   3  -4 -18   13.76    2.41
   3  -4 -18   16.97    2.09
   3   4 -17   50.39    3.72
   3   4 -17   52.56    3.44
   3  -4 -17   47.65    3.17
   3  -4 -17   49.13    3.65
   3   4 -16   -0.11    0.72
   3   4 -16   -0.89    0.73
   3  -4 -16    0.06    0.95
   3  -4 -16   -0.36    0.53
   3   4 -15    0.75    0.79
   3   4 -15   -1.12    0.64
   3  -4 -15    0.24    0.72
   3  -4 -15    0.02    0.90
   3   4 -14   36.33    2.69
   3   4 -14   34.33    2.77
   3  -4 -14   41.38    2.68
   3  -4 -14   39.91    2.97
   3   4 -13   14.11    1.91
   3   4 -13   13.37    1.77
   3   4 -13   16.24    0.90
   3  -4 -13   15.36    1.76
   3  -4 -13   14.44    1.90
   3   4 -12   18.28    2.05
   3   4 -12   18.07    1.95
   3   4 -12   18.17    0.96
   3  -4 -12   17.08    1.80
   3  -4 -12   20.15    2.18
   3   4 -11    4.83    0.48
   3   4 -11    4.04    0.93
   3   4 -11    3.70    0.91
   3  -4 -11    4.09    1.06
   3  -4 -11    3.94    0.93
   3   4 -10   17.38    0.90
   3   4 -10   20.28    1.88
   3   4 -10   17.95    1.80
   3  -4 -10   18.94    1.91
   3  -4 -10   19.96    1.82
   3   4  -9    3.21    0.81
   3   4  -9    4.83    0.43
   3   4  -9    4.05    0.87
   3  -4  -9    4.26    0.86
  -3  -4   9    4.02    0.96
   3  -4  -9    3.26    0.82
   3   4  -8    1.28    0.24
   3   4  -8    0.68    0.51
   3   4  -8    0.55    0.53
  -3  -4   8    1.13    0.60
   3  -4  -8    0.87    0.56
   3  -4  -8    0.63    0.57
   3   4  -7    0.43    0.40
   3   4  -7    0.75    0.20
   3   4  -7   -0.15    0.35
   3  -4  -7    0.27    0.45
  -3  -4   7    0.40    0.18
   3  -4  -7    0.41    0.49
  -3  -4   7    0.80    0.46
   3   4  -6   22.93    1.40
   3   4  -6   25.66    1.58
  -3  -4   6   24.01    1.08
   3  -4  -6   23.04    1.55
   3  -4  -6   23.51    1.52
  -3  -4   6   22.42    1.47
   3   4  -5   51.39    2.54
   3   4  -5   51.98    2.35
  -3   4   5   51.89    2.51
  -3  -4   5   54.87    2.44
   3  -4  -5   52.32    2.58
  -3  -4   5   52.27    2.11
   3  -4  -5   48.79    2.49
  -3   4   4   28.29    1.56
   3   4  -4   28.08    1.59
   3   4  -4   26.93    1.37
  -3  -4   4   29.70    1.32
   3  -4  -4   26.42    1.53
  -3  -4   4   29.35    1.45
   3  -4  -4   28.38    1.66
  -3   4   3  814.47   28.90
  -3   4   3  778.26   28.74
   3   4  -3  822.61   28.82
  -3  -4   3  822.40   28.55
   3  -4  -3  812.70   28.79
   3  -4  -3  786.84   28.88
  -3  -4   3  730.61   28.52
  -3   4   2   30.59    1.52
   3   4  -2   28.94    1.19
  -3   4   2   30.17    1.68
  -3   4   2   28.92    1.50
   3  -4  -2   32.52    1.70
   3  -4  -2   29.17    1.54
  -3  -4   2   31.15    1.30
  -3   4   1  716.98   27.96
  -3   4   1  787.29   27.85
  -3   4   1  787.79   27.84
   3  -4  -1  770.38   28.01
  -3  -4   1  745.25   27.64
   3  -4  -1  790.31   27.87
   3  -4  -1  803.71   27.86
  -3   4   0   64.77    2.76
  -3   4   0   64.38    2.76
  -3   4   0   62.87    2.88
   3  -4   0   66.44    2.78
   3  -4   0   62.58    2.79
   3  -4   0   67.62    2.92
  -3   4  -1  715.21   26.72
  -3   4  -1  757.46   26.86
  -3   4  -1  762.74   26.80
  -3   4  -1  745.96   26.74
   3  -4   1  743.55   26.74
   3  -4   1  716.08   26.84
  -3  -4  -1  734.98   26.65
  -3   4  -2    5.89    0.74
  -3   4  -2    6.22    0.74
  -3   4  -2    4.45    0.61
   3   4   2    5.39    0.46
   3  -4   2    3.66    0.67
   3  -4   2    5.25    0.66
  -3  -4  -2    4.81    0.47
  -3   4  -3  345.96   12.56
  -3   4  -3  332.42   12.57
  -3   4  -3  331.54   12.53
   3   4   3  340.31   12.31
  -3  -4  -3  321.93   12.28
   3  -4   3  331.30   12.56
   3  -4   3  342.50   12.55
  -3   4  -4   10.80    1.05
  -3   4  -4   12.20    1.18
  -3   4  -4   10.76    1.06
   3   4   4    8.45    0.86
   3  -4   4    8.90    0.99
  -3  -4  -4   11.10    0.83
   3  -4   4    9.83    0.99
   3   4   5   12.31    1.01
  -3   4  -5   14.86    1.17
  -3   4  -5   15.31    1.11
  -3   4  -5   14.53    1.12
   3  -4   5   14.98    1.39
   3  -4   5   12.35    1.16
  -3  -4  -5   14.11    1.05
  -3   4  -6   41.55    2.17
  -3   4  -6   42.97    2.28
  -3   4  -6   45.76    2.47
  -3  -4  -6   40.71    2.22
   3  -4   6   45.26    2.23
   3  -4   6   39.18    2.35
  -3   4  -7   63.34    3.25
  -3   4  -7   58.58    2.99
  -3   4  -7   66.09    2.97
  -3  -4  -7   62.34    3.07
   3  -4   7   63.43    3.28
   3  -4   7   55.47    2.89
  -3   4  -8  107.20    4.92
  -3   4  -8  107.14    4.65
  -3   4  -8   99.90    4.49
   3  -4   8   97.16    4.48
  -3  -4  -8  108.79    4.75
  -3   4  -9    9.77    1.43
  -3   4  -9    9.40    1.24
  -3  -4  -9   10.11    1.41
  -3   4 -10    1.33    0.86
  -3   4 -10    0.54    0.56
  -3  -4 -10    1.07    0.70
  -3   4 -11    5.78    1.06
  -3   4 -11    4.34    1.08
  -3  -4 -11    4.61    1.16
  -3   4 -12   29.81    2.14
  -3   4 -12   30.91    2.82
  -3  -4 -12   30.10    2.74
  -3   4 -13    2.06    1.10
  -3   4 -13    0.70    0.68
  -3  -4 -13    0.66    0.97
  -3   4 -14   32.74    3.29
  -3   4 -14   38.51    2.57
  -3  -4 -14   41.19    3.06
  -3   4 -15   14.76    1.83
  -3   4 -15   14.10    2.13
  -3  -4 -15   15.43    2.26
  -3   4 -16    2.13    1.02
  -3   4 -16    0.64    0.79
  -3  -4 -16    1.56    1.15
  -3   4 -17   12.55    2.31
  -3   4 -17   16.94    2.15
  -3  -4 -17   15.64    2.47
  -3   4 -18    5.47    1.78
  -3   4 -18    9.06    1.68
  -3  -4 -18    7.30    1.83
  -3   4 -19   11.99    2.28
  -3   4 -19    9.85    1.77
  -3  -4 -19   11.07    2.19
  -3   4 -20    5.48    1.44
  -3   4 -20    9.32    2.23
  -3  -4 -20    4.97    1.91
  -3   4 -21    0.18    0.89
  -3   4 -21    1.08    1.41
  -3  -4 -21    1.33    1.40
  -3   4 -22    4.87    1.97
  -3   4 -22    7.51    1.74
  -3  -4 -22    5.47    2.08
   3  -5 -22    0.03    1.34
   3   5 -21   -0.38    0.99
   3  -5 -21    3.33    1.50
   3   5 -20   11.49    2.04
   3   5 -20   10.43    2.07
   3  -5 -20   13.22    2.60
   3   5 -19   -0.07    1.03
   3   5 -19    0.32    0.95
   3  -5 -19    1.60    0.97
   3  -5 -19    0.11    1.25
   3   5 -18   -1.11    0.96
   3   5 -18    0.48    0.75
   3  -5 -18   -1.30    0.87
   3  -5 -18    0.15    0.83
   3   5 -17    0.61    0.91
   3   5 -17    0.10    0.93
   3  -5 -17    0.16    1.09
   3  -5 -17    0.96    0.88
   3   5 -16    5.04    1.29
   3   5 -16    7.99    1.67
   3  -5 -16    5.54    1.37
   3  -5 -16    4.64    1.54
   3   5 -15   -0.59    0.64
   3   5 -15   -0.11    0.84
   3  -5 -15    1.04    1.00
   3  -5 -15    0.87    0.83
   3   5 -14    1.68    1.04
   3   5 -14    0.85    0.82
   3  -5 -14    0.23    0.79
   3  -5 -14    1.25    0.96
   3   5 -13    0.85    0.82
   3   5 -13    0.74    0.28
   3   5 -13   -0.32    0.67
   3  -5 -13   -0.81    0.71
   3  -5 -13   -0.19    0.67
   3   5 -12    1.59    0.32
   3   5 -12    0.72    0.61
   3   5 -12    2.03    0.87
   3  -5 -12    0.58    0.68
   3  -5 -12    0.26    0.81
   3   5 -11   30.66    2.13
   3   5 -11   32.51    2.21
   3   5 -11   28.63    1.34
   3  -5 -11   27.25    2.11
   3  -5 -11   29.87    2.15
   3   5 -10    3.51    0.83
   3   5 -10    4.38    0.94
   3   5 -10    2.88    0.40
  -3  -5  10    0.61    1.20
   3  -5 -10    2.07    0.78
   3  -5 -10    1.44    0.66
   3   5  -9   64.88    3.18
   3   5  -9   55.84    2.43
   3   5  -9   65.04    3.28
  -3  -5   9   62.42    3.24
   3  -5  -9   59.10    3.18
   3  -5  -9   59.20    3.21
   3   5  -8    4.04    0.46
   3   5  -8    4.15    0.79
   3   5  -8    3.70    0.87
   3  -5  -8    2.83    0.81
   3  -5  -8    3.68    0.89
  -3  -5   8    3.33    0.45
  -3  -5   8    5.90    0.96
   3   5  -7   69.39    3.32
   3   5  -7   70.30    3.14
   3  -5  -7   60.82    3.20
  -3  -5   7   63.71    2.67
  -3  -5   7   69.43    3.21
   3  -5  -7   62.84    3.29
   3   5  -6    1.70    0.50
   3   5  -6    1.73    0.58
   3  -5  -6    2.36    0.62
  -3  -5   6    3.04    0.64
  -3  -5   6    2.56    0.41
   3  -5  -6    3.08    0.76
   3   5  -5  126.93    5.41
   3   5  -5  128.66    5.13
  -3  -5   5  135.62    5.26
  -3  -5   5  124.89    4.99
   3  -5  -5  128.46    5.51
   3  -5  -5  136.16    5.41
   3   5  -4    9.26    1.00
   3   5  -4    8.15    1.03
  -3   5   4    8.75    0.91
   3  -5  -4    8.10    1.05
   3  -5  -4    7.65    0.90
  -3  -5   4    7.99    0.77
  -3  -5   4    8.53    0.69
  -3   5   3  177.11    7.11
  -3   5   3  187.64    7.17
  -3   5   3  195.81    7.41
   3   5  -3  192.07    7.27
  -3  -5   3  185.83    6.94
   3  -5  -3  184.53    7.38
  -3  -5   3  186.66    7.05
   3  -5  -3  171.76    7.15
   3   5  -2   12.96    0.55
  -3   5   2   12.74    0.91
   3   5  -2   14.18    0.97
  -3   5   2   14.06    1.12
  -3   5   2   13.42    0.93
   3   5  -2   13.77    0.56
  -3  -5   2   12.54    0.93
  -3  -5   2   12.04    0.70
   3  -5  -2   13.73    0.97
   3  -5  -2   13.42    1.32
   3   5  -1   35.77    1.76
  -3   5   1   34.87    1.71
  -3   5   1   35.16    1.71
  -3   5   1   35.74    1.92
   3  -5  -1   32.14    1.89
   3  -5  -1   32.39    1.72
  -3  -5   1   32.98    1.34
   3  -5  -1   34.87    1.71
  -3   5   0  128.18    5.22
  -3   5   0  131.02    5.12
  -3   5   0  131.12    5.01
  -3   5   0  125.14    5.01
   3  -5   0  124.69    5.02
  -3  -5   0  123.14    4.57
   3  -5   0  124.40    5.04
   3  -5   0  123.41    5.21
  -3   5  -1    5.17    0.66
  -3   5  -1    4.19    0.61
  -3   5  -1    5.86    0.75
  -3   5  -1    5.33    0.75
  -3  -5  -1    5.20    0.37
   3  -5   1    4.21    0.77
   3  -5   1    6.28    0.73
   3   5   2  359.82   13.19
  -3   5  -2  360.25   13.66
  -3   5  -2  381.08   13.61
  -3   5  -2  365.46   13.69
  -3   5  -2  356.77   13.58
  -3  -5  -2  353.92   13.23
   3  -5   2  356.01   13.58
   3  -5   2  390.23   13.77
  -3   5  -3   41.74    2.30
  -3   5  -3   45.10    2.33
   3   5   3   47.90    2.08
  -3   5  -3   48.66    2.37
   3  -5   3   50.97    2.36
  -3  -5  -3   45.41    2.06
   3  -5   3   51.76    2.41
  -3   5  -4   98.40    4.38
  -3   5  -4  102.93    4.38
  -3   5  -4  104.99    4.35
   3   5   4  103.77    4.14
  -3  -5  -4   98.18    4.10
   3  -5   4  100.75    4.33
   3  -5   4   98.80    4.37
  -3   5  -5   70.00    3.25
  -3   5  -5   69.73    3.28
  -3   5  -5   68.87    3.16
   3   5   5   70.91    3.09
  -3  -5  -5   63.12    3.00
   3  -5   5   63.83    3.11
   3  -5   5   68.38    3.28
  -3   5  -6   26.06    1.67
  -3   5  -6   24.05    1.59
  -3   5  -6   27.18    1.82
   3  -5   6   22.94    1.57
  -3  -5  -6   24.45    1.57
   3  -5   6   27.54    1.81
  -3   5  -7   31.76    1.95
  -3   5  -7   33.80    2.16
  -3   5  -7   28.42    1.82
  -3  -5  -7   30.75    1.92
   3  -5   7   31.74    2.13
   3  -5   7   32.27    1.91
  -3   5  -8    6.30    1.08
  -3   5  -8    7.51    1.24
   3  -5   8    6.33    0.97
  -3  -5  -8    7.17    1.09
  -3   5  -9   50.77    3.10
  -3   5  -9   53.24    2.91
  -3  -5  -9   54.46    3.00
   3  -5   9   54.87    2.83
  -3   5 -10    6.81    1.15
  -3   5 -10    7.32    1.36
  -3  -5 -10    6.90    1.22
  -3   5 -11  109.05    5.38
  -3   5 -11  112.91    5.12
  -3  -5 -11  100.93    5.17
  -3   5 -12    4.27    1.03
  -3   5 -12    2.56    1.11
  -3  -5 -12    3.32    1.03
  -3   5 -13   -1.35    0.63
  -3   5 -13    0.23    0.66
  -3  -5 -13   -0.08    0.81
  -3   5 -14    3.28    1.01
  -3   5 -14    1.49    1.06
  -3  -5 -14    1.47    1.07
  -3   5 -15   19.72    2.54
  -3   5 -15   15.71    2.03
  -3  -5 -15   15.66    2.27
  -3   5 -16   14.11    1.97
  -3   5 -16   17.55    2.47
  -3  -5 -16   13.13    2.23
  -3   5 -17   41.25    3.97
  -3   5 -17   42.94    3.11
  -3  -5 -17   48.64    4.33
  -3   5 -18    0.69    1.19
  -3   5 -18    0.00    0.84
  -3  -5 -18   -0.05    1.18
  -3   5 -19    2.58    1.48
  -3   5 -19    2.66    1.20
  -3  -5 -19    1.33    1.38
  -3   5 -20    1.14    1.33
  -3   5 -20    0.69    0.93
  -3  -5 -20    1.64    1.45
  -3   5 -21   10.89    2.11
  -3   5 -21   13.93    2.67
  -3  -5 -21   10.94    2.36
  -3   5 -22    0.23    1.39
  -3   5 -22   -1.25    0.80
  -3  -5 -22    0.09    1.37
   3  -6 -22    1.90    1.29
   3   6 -21    1.04    1.14
   3  -6 -21    0.52    1.27
   3   6 -20    0.28    1.08
   3   6 -20    2.36    1.38
   3  -6 -20    0.94    1.47
   3   6 -19    2.20    1.25
   3   6 -19    1.57    1.11
   3  -6 -19    2.08    1.48
   3  -6 -19    1.12    1.06
   3   6 -18   23.14    2.79
   3   6 -18   28.98    3.25
   3  -6 -18   21.46    2.62
   3  -6 -18   22.45    2.99
   3   6 -17   -0.32    0.83
   3   6 -17    0.29    0.93
   3  -6 -17    2.66    1.13
   3  -6 -17   -0.68    1.02
   3   6 -16   15.50    2.30
   3   6 -16   13.72    2.09
   3  -6 -16   14.69    2.14
   3  -6 -16   18.07    2.51
   3   6 -15   14.82    2.10
   3   6 -15   14.76    2.09
   3  -6 -15   14.12    2.00
   3  -6 -15   16.28    2.29
   3   6 -14    1.77    0.97
   3   6 -14    0.20    0.62
   3  -6 -14    1.72    1.00
   3  -6 -14    1.12    1.02
   3   6 -13   61.32    3.63
   3   6 -13   57.63    3.60
   3   6 -13   61.77    2.68
   3  -6 -13   63.72    3.81
   3  -6 -13   60.05    3.63
   3   6 -12   20.73    1.07
   3   6 -12   19.92    2.22
   3   6 -12   21.69    2.19
   3  -6 -12   18.29    2.13
   3  -6 -12   16.25    1.97
   3   6 -11   44.62    1.94
   3   6 -11   40.15    2.75
   3   6 -11   41.92    2.69
   3  -6 -11   42.11    2.82
   3  -6 -11   47.96    2.92
   3   6 -10    1.32    0.69
   3   6 -10    0.11    0.64
   3   6 -10    1.18    0.32
  -3  -6  10    2.17    0.72
   3  -6 -10    0.79    0.74
   3  -6 -10    0.68    0.74
   3   6  -9  245.66    8.70
   3   6  -9  224.94    9.29
   3   6  -9  235.85    9.56
  -3  -6   9  252.89    9.54
  -3  -6   9  216.09    8.64
   3  -6  -9  226.20    9.47
   3  -6  -9  229.50    9.56
   3   6  -8   52.22    2.71
   3   6  -8   51.28    2.91
  -3  -6   8   52.98    2.83
  -3  -6   8   52.78    2.29
   3  -6  -8   51.02    2.87
   3  -6  -8   51.67    2.95
   3   6  -7  323.37   12.38
   3   6  -7  321.93   12.06
   3  -6  -7  329.67   12.31
  -3  -6   7  317.88   11.71
   3  -6  -7  281.05   12.34
  -3  -6   7  327.37   12.20
   3   6  -6    5.93    0.77
   3   6  -6    5.42    0.94
  -3  -6   6    5.34    0.65
   3  -6  -6    4.88    0.99
   3  -6  -6    4.60    0.83
  -3  -6   6    5.19    0.83
   3   6  -5   50.08    2.65
   3   6  -5   53.34    2.32
   3  -6  -5   50.73    2.57
   3  -6  -5   44.23    2.67
  -3  -6   5   51.50    2.42
  -3  -6   5   50.94    2.30
  -3   6   4  125.13    4.98
   3   6  -4  123.14    5.14
   3  -6  -4  119.30    5.25
  -3  -6   4  124.61    4.84
   3  -6  -4  118.14    5.03
  -3  -6   4  116.06    4.83
   3   6  -3   12.83    1.22
  -3   6   3   11.39    0.90
  -3  -6   3   11.00    1.02
   3  -6  -3    9.71    1.17
   3  -6  -3   13.27    1.01
  -3  -6   3   10.59    0.76
   3   6  -2    1.43    0.49
  -3   6   2    1.51    0.41
  -3   6   2    3.13    0.53
  -3  -6   2    2.07    0.31
   3  -6  -2    1.62    0.56
  -3  -6   2    2.60    0.55
   3  -6  -2    2.40    0.51
  -3   6   1   30.52    1.60
  -3   6   1   28.42    1.57
  -3   6   1   29.13    1.83
   3   6  -1   29.10    1.63
  -3   6   1   31.52    1.70
   3  -6  -1   30.02    1.64
  -3  -6   1   32.27    1.75
   3  -6  -1   30.51    1.83
   3  -6  -1   29.96    1.60
  -3  -6   1   29.00    1.24
  -3   6   0   10.25    0.95
  -3   6   0   10.17    0.95
  -3   6   0    9.12    1.08
  -3   6   0   10.90    1.07
   3   6   0   11.98    0.86
   3  -6   0    9.39    1.07
  -3  -6   0    8.59    0.50
   3  -6   0    9.86    0.97
   3  -6   0   10.76    0.97
  -3   6  -1    6.91    0.79
  -3   6  -1    7.20    0.98
  -3   6  -1    6.20    0.77
  -3   6  -1    8.27    0.94
   3  -6   1    5.52    0.90
  -3  -6  -1    7.91    0.48
   3  -6   1    6.95    0.79
  -3   6  -2   21.00    1.34
  -3   6  -2   20.21    1.40
   3   6   2   21.48    0.99
  -3   6  -2   19.06    1.29
  -3   6  -2   21.76    1.41
   3   6   2   21.84    0.93
  -3  -6  -2   22.46    1.06
   3  -6   2   20.16    1.32
   3  -6   2   18.62    1.45
  -3   6  -3   13.84    1.26
  -3   6  -3   13.51    1.32
  -3   6  -3   14.89    1.40
   3   6   3   13.21    0.84
  -3  -6  -3   14.63    0.89
   3  -6   3   13.06    1.33
   3  -6   3   12.28    1.19
   3   6   4   44.32    2.14
  -3   6  -4   49.33    2.46
  -3   6  -4   42.52    2.39
  -3   6  -4   45.27    2.44
   3  -6   4   47.98    2.45
   3  -6   4   44.42    2.42
  -3  -6  -4   48.83    2.19
  -3   6  -5  126.56    5.47
  -3   6  -5  125.49    5.49
  -3   6  -5  127.65    5.51
   3  -6   5  130.23    5.51
  -3  -6  -5  129.32    5.22
   3  -6   5  130.89    5.43
  -3   6  -6  134.29    5.98
  -3   6  -6  139.68    6.05
  -3  -6  -6  138.39    5.77
   3  -6   6  148.45    6.11
   3  -6   6  143.24    5.90
  -3   6  -7  313.94   12.47
  -3   6  -7  315.65   12.56
   3  -6   7  350.30   12.72
   3  -6   7  322.74   12.30
  -3  -6  -7  301.06   12.23
  -3   6  -8    0.01    0.46
  -3   6  -8    0.41    0.56
   3  -6   8   -0.24    0.45
  -3  -6  -8    0.23    0.53
  -3   6  -9  125.91    5.64
  -3   6  -9  118.23    5.40
   3  -6   9  112.05    5.15
  -3  -6  -9  117.21    5.34
  -3   6 -10   19.42    2.10
  -3   6 -10   20.12    1.99
  -3  -6 -10   21.70    2.09
   3  -6  10   21.12    1.63
  -3   6 -11   40.32    2.69
  -3   6 -11   43.12    2.97
  -3  -6 -11   44.19    2.85
  -3   6 -12    0.02    0.61
  -3   6 -12    0.56    0.87
  -3  -6 -12    2.00    0.94
  -3   6 -13    7.19    1.45
  -3   6 -13    6.06    1.28
  -3  -6 -13    6.95    1.47
  -3   6 -14    0.07    0.65
  -3   6 -14    0.57    0.74
  -3  -6 -14    0.53    0.91
  -3   6 -15    6.39    1.35
  -3   6 -15    5.75    1.44
  -3  -6 -15    5.10    1.39
  -3   6 -16    3.11    1.13
  -3   6 -16    0.72    1.08
  -3  -6 -16    2.67    1.33
  -3   6 -17    4.29    1.52
  -3   6 -17    3.73    1.25
  -3  -6 -17    6.50    1.73
  -3   6 -18    5.09    1.71
  -3   6 -18    3.33    1.24
  -3  -6 -18    2.34    1.42
  -3   6 -19    2.74    1.26
  -3   6 -19    2.11    1.36
  -3  -6 -19    3.00    1.66
  -3   6 -20    4.36    1.78
  -3   6 -20    2.64    1.24
  -3  -6 -20    5.13    1.90
  -3   6 -21   -0.22    1.12
  -3   6 -21    1.98    1.48
  -3  -6 -21    0.85    1.43
   3   7 -21   -1.36    0.88
   3  -7 -21   -0.58    0.93
   3   7 -20    5.00    1.62
   3  -7 -20    0.28    1.17
   3  -7 -20    2.49    1.56
   3   7 -19    2.67    1.20
   3  -7 -19    0.64    1.03
   3  -7 -19    1.57    1.27
   3   7 -18    2.87    1.35
   3   7 -18    5.95    1.65
   3  -7 -18    4.41    1.64
   3  -7 -18    5.16    1.58
   3   7 -17    0.47    1.02
   3   7 -17   -0.17    0.96
   3  -7 -17   -0.11    1.19
   3  -7 -17   -0.08    0.97
   3   7 -16   19.53    2.58
   3   7 -16   30.67    3.05
   3  -7 -16   17.96    2.43
   3  -7 -16   23.90    2.86
   3   7 -15    1.92    1.00
   3   7 -15    0.60    0.74
   3  -7 -15    1.71    1.00
   3  -7 -15    0.85    0.94
   3   7 -14    0.15    0.75
   3   7 -14    0.28    0.77
   3  -7 -14   -0.37    0.72
   3  -7 -14    0.62    0.92
   3   7 -13    2.30    1.05
   3   7 -13    3.49    1.12
   3  -7 -13    1.15    0.93
   3  -7 -13    5.44    1.34
   3   7 -12    0.40    0.69
   3   7 -12   -0.64    0.70
   3  -7 -12    1.48    0.97
   3  -7 -12    0.44    0.92
   3   7 -11    0.15    0.59
   3   7 -11    0.80    0.82
   3  -7 -11   -0.19    0.79
   3  -7 -11    1.79    0.92
   3   7 -10   -0.28    0.60
   3   7 -10    0.14    0.53
  -3  -7  10   -0.07    0.33
   3  -7 -10   -0.40    0.61
  -3  -7  10   -0.18    0.62
   3  -7 -10   -0.17    0.64
   3   7  -9   16.54    1.81
   3   7  -9   15.17    1.53
  -3  -7   9   14.84    1.03
   3  -7  -9   14.74    1.68
  -3  -7   9   15.95    1.71
   3  -7  -9   12.88    1.76
   3   7  -8   24.76    1.90
   3   7  -8   30.38    1.85
  -3  -7   8   29.59    1.93
   3  -7  -8   26.04    1.94
  -3  -7   8   27.96    1.52
   3  -7  -8   22.80    2.30
   3   7  -7    4.12    0.94
   3   7  -7    3.37    0.66
   3  -7  -7    3.13    0.96
  -3  -7   7    2.50    0.56
   3  -7  -7    1.74    0.73
  -3  -7   7    2.28    0.67
   3   7  -6    2.64    0.78
   3   7  -6    1.66    0.49
  -3  -7   6    2.18    0.64
  -3  -7   6    1.93    0.52
   3  -7  -6    2.52    0.81
   3  -7  -6    2.42    0.69
  -3   7   5    2.75    0.62
   3   7  -5    5.05    0.91
   3   7  -5    4.01    0.62
  -3  -7   5    4.75    0.72
   3  -7  -5    4.40    0.90
  -3  -7   5    4.38    0.71
   3  -7  -5    1.96    0.64
  -3   7   4    0.89    0.42
   3   7  -4    0.78    0.46
   3  -7  -4    0.87    0.53
   3  -7  -4    0.37    0.43
  -3  -7   4    0.57    0.33
  -3  -7   4    1.97    0.56
   3   7  -3    0.16    0.16
   3   7  -3    0.85    0.51
   3   7  -3    0.75    0.21
  -3   7   3   -0.18    0.28
  -3  -7   3    0.17    0.26
   3  -7  -3    0.13    0.40
  -3  -7   3    0.41    0.42
   3  -7  -3   -0.14    0.60
  -3   7   2  100.64    4.46
   3   7  -2  114.16    4.69
   3  -7  -2  109.04    4.56
  -3  -7   2  107.72    4.16
   3  -7  -2  112.20    4.92
  -3  -7   2  109.61    4.66
   3   7  -1    9.57    1.02
  -3   7   1    9.13    1.06
  -3   7   1    7.53    0.85
   3  -7  -1    7.68    0.87
  -3  -7   1    7.27    0.95
   3  -7  -1    6.87    1.07
  -3  -7   1    7.72    0.50
   3  -7  -1    7.16    0.87
  -3   7   0    0.80    0.48
  -3   7   0    1.36    0.43
   3   7   0    0.83    0.41
   3  -7   0    1.34    0.63
   3  -7   0    1.10    0.42
  -3  -7   0    1.34    0.25
   3  -7   0    1.14    0.50
  -3  -7   0    0.13    0.50
  -3   7  -1   30.67    1.67
   3   7   1   28.09    1.59
  -3   7  -1   29.41    1.77
   3  -7   1   28.29    1.88
   3  -7   1   28.59    1.65
  -3  -7  -1   28.10    1.28
  -3   7  -2    6.43    0.95
   3   7   2    5.74    0.38
  -3   7  -2    7.13    0.88
   3   7   2    5.90    0.74
   3   7   2    5.38    0.41
  -3  -7  -2    5.76    0.55
   3  -7   2    5.77    0.96
   3  -7   2    4.75    0.74
  -3   7  -3  114.38    4.99
  -3   7  -3  118.14    5.13
   3   7   3  112.33    4.55
   3  -7   3  119.56    5.00
   3  -7   3  125.14    5.21
  -3  -7  -3  118.88    4.63
  -3   7  -4    8.18    1.16
   3   7   4    8.73    0.86
  -3   7  -4    8.84    1.10
  -3  -7  -4    8.24    0.83
   3  -7   4    8.82    1.11
   3  -7   4    9.80    1.18
  -3   7  -5  112.62    4.95
  -3   7  -5  111.69    4.89
   3  -7   5  114.35    4.91
   3  -7   5  104.78    4.82
  -3  -7  -5  104.93    4.52
  -3   7  -6   62.78    3.32
  -3   7  -6   66.23    3.33
  -3  -7  -6   60.96    2.99
   3  -7   6   64.57    3.23
   3  -7   6   62.50    3.25
  -3   7  -7   12.01    1.42
  -3   7  -7    8.33    1.28
   3  -7   7   10.17    1.31
   3  -7   7   16.09    1.91
  -3  -7  -7   10.76    1.22
  -3   7  -8   27.13    2.10
  -3   7  -8   25.07    2.28
   3  -7   8   30.48    1.96
  -3  -7  -8   29.56    1.95
  -3   7  -9   11.58    1.62
  -3   7  -9   13.79    1.70
  -3  -7  -9   15.26    1.60
   3  -7   9   13.39    1.48
  -3   7 -10    6.01    1.29
  -3   7 -10    5.12    1.15
  -3  -7 -10    3.58    1.00
   3  -7  10    2.79    0.92
  -3   7 -11    5.26    1.20
  -3   7 -11    3.51    0.93
  -3  -7 -11    3.79    1.11
   3  -7  11    4.69    1.03
  -3   7 -12   89.98    4.60
  -3   7 -12   84.84    4.73
  -3  -7 -12   84.25    4.59
  -3   7 -13   17.15    2.09
  -3   7 -13   26.76    2.70
  -3  -7 -13   20.67    2.37
  -3   7 -14    4.39    1.35
  -3   7 -14    0.54    0.89
  -3  -7 -14    1.24    1.00
  -3   7 -15    5.69    1.40
  -3   7 -15    5.89    1.54
  -3  -7 -15    4.54    1.46
  -3   7 -16    0.45    1.05
  -3   7 -16    0.80    0.96
  -3  -7 -16    1.06    1.16
  -3   7 -17    1.00    0.97
  -3   7 -17   -1.05    0.98
  -3  -7 -17    1.38    0.93
  -3   7 -18    0.10    1.06
  -3   7 -18    0.40    0.95
  -3  -7 -18    1.55    1.30
  -3   7 -19   -1.35    0.68
  -3   7 -19   -0.58    0.74
  -3  -7 -19   -1.10    1.03
  -3   7 -20   10.65    2.31
  -3   7 -20    8.90    2.03
  -3  -7 -20    8.54    2.15
  -3   7 -21    1.61    1.74
  -3   7 -21   -1.91    0.70
  -3  -7 -21   -0.95    1.29
   3   8 -21    0.83    1.28
   3  -8 -21    2.81    1.73
   3   8 -20    0.67    1.17
   3  -8 -20    1.05    1.40
   3  -8 -20   -1.05    1.04
   3   8 -19    4.35    1.51
   3  -8 -19    8.22    2.00
   3  -8 -19   10.21    2.16
   3   8 -18   -1.70    0.72
   3  -8 -18    1.16    1.23
   3  -8 -18    0.20    1.21
   3   8 -17    0.62    1.10
   3   8 -17    1.71    1.02
   3  -8 -17    3.20    1.45
   3  -8 -17    2.16    1.27
   3   8 -16    0.72    1.12
   3   8 -16    0.51    0.95
   3  -8 -16    1.19    1.08
   3  -8 -16    1.01    1.14
   3   8 -15   18.91    2.35
   3   8 -15   15.93    2.24
   3  -8 -15   16.39    2.35
   3  -8 -15   22.24    2.69
   3   8 -14   11.62    1.74
   3   8 -14   13.65    1.97
   3  -8 -14    5.66    1.52
   3  -8 -14    8.57    1.73
   3   8 -13    3.84    1.11
   3   8 -13    6.77    1.30
   3  -8 -13    4.53    1.31
   3  -8 -13    2.04    1.04
   3   8 -12   13.09    1.67
   3   8 -12   12.14    1.79
   3  -8 -12   13.08    1.78
   3  -8 -12   13.70    2.00
   3   8 -11   10.77    1.69
   3   8 -11    7.47    1.24
   3  -8 -11    7.24    1.37
   3  -8 -11    5.87    1.39
  -3  -8  11    6.13    0.76
   3   8 -10    6.61    1.31
   3   8 -10    6.50    1.08
   3  -8 -10    6.72    1.49
  -3  -8  10    6.38    0.80
   3  -8 -10    6.36    1.17
  -3  -8  10    8.59    1.33
   3   8  -9    1.01    0.79
   3   8  -9   -0.52    0.38
   3  -8  -9    0.37    0.61
  -3  -8   9   -0.27    0.47
   3  -8  -9   -0.42    0.59
  -3  -8   9    0.09    0.41
   3   8  -8   19.75    2.02
   3   8  -8   22.98    1.58
   3  -8  -8   22.14    2.02
  -3  -8   8   20.15    1.41
   3  -8  -8   23.43    2.27
  -3  -8   8   21.69    1.67
   3   8  -7   55.54    2.55
   3   8  -7   48.27    2.88
  -3  -8   7   46.42    2.61
   3  -8  -7   51.25    3.03
  -3  -8   7   43.42    2.39
   3  -8  -7   50.75    2.75
   3   8  -6    3.65    0.64
   3   8  -6    3.78    0.93
  -3   8   6    3.47    0.74
   3  -8  -6    5.07    1.16
   3  -8  -6    4.56    0.89
  -3  -8   6    3.04    0.72
  -3  -8   6    4.13    0.74
   3   8  -5   12.93    1.47
  -3   8   5   10.67    1.15
  -3  -8   5   10.65    1.08
  -3  -8   5   11.49    1.20
   3  -8  -5    8.94    1.16
   3  -8  -5   13.17    1.57
  -3   8   4   31.92    1.83
   3   8  -4   35.02    1.51
   3   8  -4   27.87    1.96
  -3  -8   4   31.38    1.92
   3  -8  -4   31.17    1.91
  -3  -8   4   31.67    1.66
   3  -8  -4   30.30    2.14
  -3   8   3   65.65    3.11
   3   8  -3   66.63    2.59
   3   8  -3   65.75    3.31
   3   8  -3   67.42    2.62
   3  -8  -3   71.54    3.23
   3  -8  -3   66.36    3.56
  -3  -8   3   72.23    3.29
  -3  -8   3   67.97    2.86
  -3   8   2   66.67    2.97
   3   8  -2   65.78    3.16
  -3   8   2   66.05    3.16
  -3  -8   2   63.60    2.62
  -3  -8   2   63.13    3.16
   3  -8  -2   57.08    2.97
   3  -8  -2   64.86    3.37
   3   8  -1  228.00    8.79
  -3   8   1  222.75    8.85
  -3   8   1  220.16    8.61
   3  -8  -1  218.01    9.07
  -3  -8   1  218.54    8.19
   3  -8  -1  239.98    8.71
   3  -8  -1  213.92    8.68
  -3  -8   1  220.40    8.91
  -3   8   0  144.32    6.28
   3   8   0  156.49    6.19
  -3   8   0  155.04    6.10
   3  -8   0  145.58    6.43
   3  -8   0  154.93    6.13
  -3  -8   0  148.53    5.66
  -3  -8   0  150.32    6.41
  -3   8  -1   20.41    1.52
   3   8   1   22.01    1.43
  -3   8  -1   21.23    1.43
  -3  -8  -1   21.59    1.09
  -3  -8  -1   22.41    1.73
   3  -8   1   20.59    1.42
   3  -8   1   22.48    1.75
  -3   8  -2   28.86    1.74
   3   8   2   27.99    1.19
   3   8   2   29.70    1.65
   3   8   2   28.95    1.23
  -3   8  -2   29.16    1.93
   3  -8   2   28.41    1.74
   3  -8   2   27.53    1.99
  -3  -8  -2   29.58    1.42
  -3   8  -3  125.07    5.55
   3   8   3  128.13    4.90
   3   8   3  133.29    5.17
  -3   8  -3  131.24    5.42
   3   8   3  123.30    4.87
  -3  -8  -3  125.50    4.98
   3  -8   3  120.41    5.56
   3  -8   3  127.48    5.39
   3   8   4    1.61    0.47
  -3   8  -4    2.13    0.67
  -3   8  -4    2.17    0.75
  -3  -8  -4    1.79    0.48
   3  -8   4    1.52    0.59
   3  -8   4    2.24    0.79
  -3   8  -5    4.62    0.90
  -3   8  -5    4.12    0.87
   3   8   5    4.31    0.65
   3  -8   5    5.89    1.08
   3  -8   5    4.81    0.91
  -3  -8  -5    5.95    0.81
  -3   8  -6    1.41    0.65
   3   8   6    0.10    0.32
  -3   8  -6    2.26    0.78
  -3  -8  -6    1.59    0.57
   3  -8   6    0.33    0.63
   3  -8   6    0.98    0.59
  -3   8  -7   52.00    3.02
   3   8   7   54.14    2.39
  -3   8  -7   53.72    2.98
  -3  -8  -7   44.38    2.58
   3  -8   7   51.22    2.88
  -3   8  -8    1.62    0.79
  -3   8  -8    0.96    0.69
   3   8   8    0.11    0.50
  -3  -8  -8    0.43    0.55
   3  -8   8   -0.38    0.61
  -3   8  -9    5.32    1.21
  -3   8  -9    6.26    1.30
  -3  -8  -9    5.26    1.06
   3  -8   9    5.74    1.08
  -3   8 -10    5.51    1.30
  -3   8 -10    5.50    1.25
   3  -8  10    7.23    1.19
  -3  -8 -10    5.51    1.15
  -3   8 -11    0.50    0.78
  -3   8 -11    1.15    0.69
  -3  -8 -11    0.00    0.69
   3  -8  11    0.20    0.70
  -3   8 -12    0.44    0.82
  -3   8 -12    0.85    0.91
   3  -8  12   -0.31    0.60
  -3  -8 -12   -0.40    0.61
  -3   8 -13   11.39    1.84
  -3   8 -13    9.16    1.57
  -3  -8 -13    7.72    1.51
  -3   8 -14    1.09    1.05
  -3   8 -14   -0.02    0.76
  -3  -8 -14    1.24    0.98
  -3   8 -15    7.91    1.77
  -3   8 -15    9.30    1.67
  -3  -8 -15   10.52    1.89
  -3   8 -16    0.73    1.04
  -3   8 -16    0.65    0.92
  -3  -8 -16    1.83    1.25
  -3   8 -17    9.29    1.96
  -3   8 -17    6.33    1.62
  -3  -8 -17    7.98    1.92
  -3   8 -18    1.27    1.14
  -3   8 -18    1.12    1.23
  -3  -8 -18    0.20    0.82
  -3   8 -19   -0.09    0.75
  -3   8 -19    1.92    1.27
  -3  -8 -19    1.43    1.33
  -3   8 -20    1.74    1.36
  -3  -8 -20   -0.47    1.32
  -3   8 -21    0.41    1.18
  -3  -8 -21    1.18    1.60
   3   9 -21    1.89    1.34
   3  -9 -21    2.12    1.62
   3   9 -20    0.36    1.18
   3  -9 -20   -0.59    1.25
   3  -9 -20    0.58    1.35
   3   9 -19    1.88    1.40
   3  -9 -19    0.77    1.32
   3  -9 -19   -0.91    1.06
   3   9 -18    3.28    1.41
   3  -9 -18    0.38    1.04
   3  -9 -18    0.73    1.23
   3   9 -17    2.35    1.28
   3  -9 -17    1.03    1.18
   3  -9 -17    0.19    1.00
   3   9 -16   23.22    2.82
   3  -9 -16   24.42    3.01
   3  -9 -16   24.60    2.94
   3   9 -15    8.37    1.85
   3   9 -15    7.70    1.81
   3  -9 -15    8.45    1.83
   3  -9 -15   11.84    2.06
   3   9 -14   10.22    1.64
   3   9 -14    7.99    1.72
   3  -9 -14    6.89    1.59
   3  -9 -14    6.84    1.75
   3   9 -13   11.91    1.66
   3   9 -13    9.44    1.73
   3  -9 -13    8.32    1.62
   3  -9 -13    7.44    1.68
   3   9 -12    1.52    0.98
   3   9 -12    2.43    0.88
   3  -9 -12    2.70    1.16
   3  -9 -12    3.30    1.11
   3   9 -11   -0.23    0.50
   3   9 -11    0.07    0.61
   3  -9 -11   -0.43    0.76
  -3  -9  11    1.25    0.52
   3  -9 -11   -0.48    0.78
   3   9 -10   10.51    1.65
   3   9 -10   11.47    1.42
   3  -9 -10   10.02    1.65
  -3  -9  10   10.34    1.10
   3  -9 -10    9.58    1.53
   3   9  -9    6.99    1.05
   3   9  -9    2.61    0.96
  -3  -9   9    2.91    0.95
   3  -9  -9    3.37    1.26
   3  -9  -9    4.05    1.02
  -3  -9   9    4.28    0.82
   3   9  -8    4.71    1.10
   3   9  -8    3.94    0.76
  -3  -9   8    2.57    0.72
   3  -9  -8    3.18    1.17
   3  -9  -8    4.28    1.01
  -3  -9   8    3.67    0.87
   3   9  -7   -0.42    0.34
  -3   9   7    0.17    0.45
   3   9  -7    1.12    0.73
   3  -9  -7    0.70    0.63
   3  -9  -7    0.76    0.90
  -3  -9   7   -0.52    0.44
  -3  -9   7    0.35    0.56
  -3   9   6    7.03    1.02
   3   9  -6    6.15    1.16
  -3  -9   6    9.06    1.07
   3  -9  -6    6.00    1.35
  -3  -9   6    8.09    1.08
   3  -9  -6    6.14    1.06
  -3   9   5   16.97    1.30
   3   9  -5   12.44    1.53
  -3  -9   5   19.22    1.66
   3  -9  -5   16.25    1.57
   3  -9  -5   14.95    1.85
  -3  -9   5   17.55    1.21
   3   9  -4   44.63    1.90
  -3   9   4   43.42    2.32
   3   9  -4   46.74    2.65
   3   9  -4   43.52    1.92
   3  -9  -4   45.06    2.45
  -3  -9   4   44.64    2.48
   3  -9  -4   48.26    2.87
  -3  -9   4   43.37    2.14
   3   9  -3    1.24    0.20
  -3   9   3    1.07    0.52
   3   9  -3    1.48    0.22
  -3   9   3    2.13    0.68
   3   9  -3    0.72    0.58
  -3  -9   3    1.53    0.39
   3  -9  -3    0.22    0.47
   3  -9  -3    0.67    0.67
  -3  -9   3    0.73    0.62
  -3   9   2   20.24    1.56
   3   9  -2   21.08    1.83
  -3   9   2   19.27    1.36
   3  -9  -2   19.10    1.43
   3  -9  -2   18.69    1.96
  -3  -9   2   19.76    1.80
  -3  -9   2   19.07    1.08
   3   9  -1    1.88    0.64
  -3   9   1    1.27    0.46
  -3   9   1    0.50    0.52
   3  -9  -1    1.16    0.68
   3  -9  -1    1.07    0.55
  -3  -9   1    0.95    0.68
  -3  -9   1    1.65    0.34
   3  -9  -1    1.57    0.53
  -3   9   0    3.31    0.65
   3   9   0    2.72    0.69
  -3   9   0    2.77    0.78
   3  -9   0    3.59    0.72
  -3  -9   0    3.71    0.87
   3  -9   0    4.40    0.99
   3   9   1    0.30    0.45
  -3   9  -1    1.20    0.52
  -3   9  -1    1.90    0.75
  -3  -9  -1    1.08    0.74
  -3  -9  -1    1.19    0.34
   3  -9   1    1.58    0.84
   3  -9   1    0.06    0.40
  -3   9  -2   20.73    1.43
  -3   9  -2   15.87    1.66
   3   9   2   16.16    0.73
   3   9   2   16.05    0.75
   3   9   2   16.58    1.25
   3  -9   2   18.62    1.36
  -3  -9  -2   16.25    1.80
   3  -9   2   17.30    1.79
  -3  -9  -2   16.70    1.02
   3   9   3   16.74    1.24
  -3   9  -3   18.84    1.43
   3   9   3   17.27    0.92
  -3   9  -3   20.20    1.86
   3   9   3   18.92    1.01
   3  -9   3   17.75    1.87
  -3  -9  -3   18.04    1.13
   3  -9   3   20.38    1.45
  -3  -9  -3   14.77    1.77
  -3   9  -4   11.54    1.32
   3   9   4   12.51    1.17
  -3   9  -4    8.76    1.34
  -3  -9  -4   12.80    1.10
   3  -9   4   14.93    1.47
   3  -9   4    9.82    1.42
   3   9   5    7.29    0.87
  -3   9  -5    7.26    1.21
  -3   9  -5    6.26    1.07
  -3  -9  -5    6.92    0.90
   3  -9   5    6.27    1.18
   3  -9   5    5.25    1.00
   3   9   6   33.01    1.79
  -3   9  -6   33.56    2.36
  -3   9  -6   34.06    2.27
   3  -9   6   29.49    2.20
   3  -9   6   34.22    2.22
  -3  -9  -6   36.61    1.99
  -3   9  -7   -0.66    0.48
   3   9   7    0.08    0.34
   3  -9   7   -0.13    0.65
  -3  -9  -7    0.54    0.52
   3   9   8    1.13    0.42
  -3   9  -8    2.67    0.91
  -3   9  -8    1.85    0.88
  -3  -9  -8    1.36    0.68
   3  -9   8    0.51    0.71
  -3   9  -9    4.05    1.06
  -3   9  -9    3.16    1.02
  -3  -9  -9    3.82    0.94
   3  -9   9    6.01    1.17
  -3   9 -10    2.29    1.07
  -3   9 -10    4.85    1.22
   3  -9  10    4.64    1.01
  -3  -9 -10    5.11    1.14
  -3   9 -11    0.29    0.61
  -3   9 -11    1.09    0.86
  -3  -9 -11   -0.07    0.68
   3  -9  11   -0.81    0.62
  -3   9 -12    1.27    0.90
  -3   9 -12    0.50    0.82
   3  -9  12   -0.52    0.63
  -3  -9 -12   -0.34    0.70
  -3   9 -13    0.13    0.86
  -3   9 -13    0.07    0.82
  -3  -9 -13    0.67    0.87
  -3   9 -14   17.80    2.35
  -3   9 -14   15.82    2.19
  -3  -9 -14   18.99    2.40
  -3   9 -15   -0.45    0.76
  -3   9 -15    1.13    1.07
  -3  -9 -15   -1.36    0.74
  -3   9 -16   26.02    2.95
  -3   9 -16   19.33    2.63
  -3  -9 -16   17.78    2.53
  -3   9 -17    2.47    1.23
  -3   9 -17   -0.71    0.82
  -3  -9 -17   -1.75    0.82
  -3   9 -18   12.54    2.36
  -3  -9 -18   14.82    2.50
  -3   9 -19    7.34    1.91
  -3  -9 -19    9.22    2.10
  -3  -9 -19   11.10    2.24
  -3   9 -20    1.27    1.29
  -3  -9 -20    1.82    1.57
  -3  -9 -20    6.12    1.86
   3  10 -20    3.16    1.55
   3 -10 -20    0.75    1.44
   3 -10 -20   -0.72    1.34
   3  10 -19    0.95    1.29
   3 -10 -19   -0.62    1.10
   3 -10 -19    1.95    1.48
   3  10 -18   -0.07    1.07
   3 -10 -18    0.26    1.11
   3 -10 -18   -0.33    1.04
   3  10 -17    1.57    1.28
   3 -10 -17    0.12    1.11
   3 -10 -17    0.87    1.14
   3  10 -16    0.29    0.81
   3 -10 -16    1.64    1.33
   3 -10 -16    0.71    0.87
   3  10 -15    0.79    1.03
   3 -10 -15    0.99    1.07
   3 -10 -15   -1.77    0.85
   3  10 -14    3.54    1.35
   3 -10 -14    3.40    1.35
   3 -10 -14    4.26    1.53
   3  10 -13    2.07    1.08
   3 -10 -13    0.64    0.94
   3 -10 -13    1.56    1.20
   3  10 -12    1.33    0.96
   3  10 -12    2.25    0.88
   3 -10 -12    1.67    1.20
   3 -10 -12    1.56    1.03
   3  10 -11    4.90    1.08
   3  10 -11    3.52    1.10
   3 -10 -11    4.06    1.17
  -3 -10  11    4.44    0.79
   3 -10 -11    5.35    1.36
   3  10 -10    4.41    0.95
   3  10 -10    5.78    1.30
   3 -10 -10    6.20    1.52
   3 -10 -10    3.95    1.17
  -3 -10  10    4.54    0.86
   3  10  -9    0.97    0.84
   3  10  -9    1.22    0.59
   3 -10  -9    2.12    0.89
  -3 -10   9    1.18    0.63
   3 -10  -9    1.59    0.89
   3  10  -8    1.06    0.83
  -3  10   8    0.97    0.63
   3  10  -8    0.36    0.48
  -3 -10   8    0.34    0.51
  -3 -10   8    0.67    0.65
   3 -10  -8    0.83    0.76
   3 -10  -8    0.39    0.73
  -3  10   7   53.07    2.85
   3  10  -7   49.98    3.18
   3  10  -7   50.23    2.58
  -3 -10   7   57.36    2.91
  -3 -10   7   54.64    2.82
   3 -10  -7   51.94    3.37
   3 -10  -7   52.81    3.04
   3  10  -6   27.09    2.48
  -3  10   6   28.12    1.87
  -3 -10   6   24.42    1.67
  -3 -10   6   25.53    1.89
   3 -10  -6   29.30    2.31
   3 -10  -6   28.23    1.98
  -3  10   5   27.37    1.74
   3  10  -5   26.64    2.04
   3  10  -5   23.72    1.42
   3 -10  -5   23.87    2.42
   3 -10  -5   29.47    1.92
  -3 -10   5   26.21    1.61
  -3 -10   5   24.26    1.82
  -3  10   4   -0.14    0.35
   3  10  -4   -0.43    0.16
  -3  10   4    0.74    0.58
   3  10  -4    0.11    0.58
  -3 -10   4    0.10    0.62
  -3 -10   4    0.15    0.32
   3 -10  -4    0.54    0.57
   3 -10  -4   -0.06    0.58
  -3  10   3    1.84    0.59
   3  10  -3    4.03    0.92
  -3  10   3    2.35    0.77
  -3 -10   3    3.54    0.54
  -3 -10   3    2.62    0.86
   3 -10  -3    2.86    0.92
   3 -10  -3    2.59    0.71
   3  10  -2    1.00    0.59
  -3  10   2    1.32    0.51
  -3  10   2    0.95    0.66
   3 -10  -2    1.49    0.60
  -3 -10   2    1.01    0.34
   3 -10  -2    1.54    0.89
  -3 -10   2    0.43    0.71
   3  10  -1   10.20    1.27
  -3  10   1    8.90    1.31
  -3  10   1    7.93    1.02
  -3 -10   1    8.86    1.37
   3 -10  -1   10.17    1.58
  -3 -10   1    8.38    0.72
   3 -10  -1    6.84    1.01
   3  10   0    0.61    0.54
  -3  10   0    2.25    0.65
  -3  10   0    3.10    0.86
  -3 -10   0    3.03    0.98
   3 -10   0    1.64    0.93
   3 -10   0    3.96    0.76
   3  10   1    1.03    0.58
  -3  10  -1    0.96    0.53
  -3  10  -1    0.90    0.66
  -3 -10  -1    0.75    0.67
   3 -10   1    1.46    0.58
  -3 -10  -1    1.29    0.39
   3 -10   1    0.93    0.87
  -3  10  -2    5.75    1.11
   3  10   2    4.94    0.87
  -3  10  -2    5.92    0.93
  -3 -10  -2    6.28    0.70
   3 -10   2    5.82    0.93
  -3 -10  -2    7.74    1.30
   3 -10   2    8.91    1.45
  -3  10  -3    9.08    1.40
   3  10   3    8.63    0.56
   3  10   3    7.96    0.59
  -3  10  -3    6.96    1.06
   3  10   3    8.36    1.08
   3 -10   3    6.25    0.98
  -3 -10  -3    7.18    1.39
  -3 -10  -3    7.44    0.84
   3 -10   3    7.69    1.35
   3  10   4    5.27    0.83
  -3  10  -4    7.48    1.25
  -3  10  -4    5.96    0.98
   3  10   4    5.99    0.62
   3 -10   4    5.92    0.99
   3 -10   4    4.06    1.12
  -3 -10  -4    5.89    1.32
  -3 -10  -4    5.96    0.80
  -3  10  -5    1.18    0.65
  -3  10  -5    1.85    0.69
   3  10   5   -0.14    0.37
   3 -10   5    0.77    0.59
  -3 -10  -5    0.29    0.84
  -3 -10  -5    0.66    0.50
   3 -10   5   -0.94    0.70
  -3  10  -6    0.55    0.76
   3  10   6   -0.18    0.31
   3  10   6   -0.02    0.38
  -3  10  -6    1.10    0.65
   3 -10   6    0.48    0.71
   3 -10   6    1.02    0.80
  -3 -10  -6   -0.11    0.48
  -3  10  -7   20.63    2.04
  -3  10  -7   21.92    2.31
   3  10   7   22.46    1.44
  -3 -10  -7   19.30    1.57
   3 -10   7   23.64    2.19
  -3  10  -8   15.23    1.86
  -3  10  -8   12.58    1.70
   3  10   8   13.63    1.23
  -3 -10  -8   10.51    1.38
   3 -10   8   15.47    1.80
  -3  10  -9    3.98    1.09
  -3  10  -9    2.39    1.02
  -3 -10  -9    3.01    0.94
   3 -10   9    3.01    0.99
  -3  10 -10    1.90    0.93
  -3  10 -10    0.81    0.90
  -3 -10 -10    1.88    0.80
   3 -10  10    3.04    1.03
  -3  10 -11   10.81    1.79
  -3  10 -11    9.60    1.59
   3 -10  11    8.03    1.28
  -3 -10 -11    8.00    1.40
  -3  10 -12    0.40    0.87
  -3  10 -12    1.39    0.96
   3 -10  12    2.00    0.85
  -3 -10 -12    1.19    0.90
  -3  10 -13    0.52    0.83
  -3  10 -13   -1.29    0.64
   3 -10  13   -0.64    0.67
  -3 -10 -13    0.47    0.92
  -3  10 -14   -0.59    0.72
  -3  10 -14    0.23    0.94
  -3 -10 -14   -1.32    0.67
  -3  10 -15    9.95    1.93
  -3  10 -15    9.87    1.90
  -3 -10 -15   11.27    1.97
  -3  10 -16   -0.38    0.93
  -3  10 -16    0.76    1.08
  -3 -10 -16   -1.15    0.57
  -3 -10 -16   -0.84    0.89
  -3  10 -17    1.74    1.25
  -3 -10 -17    0.35    1.14
  -3 -10 -17    1.71    1.33
  -3  10 -18   -0.70    0.90
  -3 -10 -18    0.76    1.15
  -3 -10 -18    2.23    1.49
  -3  10 -19    0.56    1.19
  -3 -10 -19    0.21    1.25
  -3 -10 -19   -1.06    1.12
   3  11 -19    2.09    1.50
   3 -11 -19    2.27    1.44
   3 -11 -19    2.93    1.73
   3  11 -18    1.73    1.37
   3 -11 -18    4.55    1.79
   3 -11 -18    1.57    1.17
   3  11 -17   -0.78    0.94
   3 -11 -17   -1.63    1.03
   3 -11 -17   -0.10    1.08
   3  11 -16   13.86    2.31
   3 -11 -16   15.95    2.51
   3 -11 -16   16.27    2.59
   3  11 -15    2.52    1.36
   3 -11 -15    0.56    1.16
   3 -11 -15    2.11    1.24
   3  11 -14   10.84    2.05
   3 -11 -14   12.91    2.06
   3 -11 -14   12.41    2.36
   3  11 -13    6.35    1.55
   3 -11 -13    6.30    1.54
   3 -11 -13    5.76    1.72
   3  11 -12    1.47    0.89
   3 -11 -12    5.06    1.36
   3 -11 -12    5.12    1.55
   3  11 -11    2.24    1.04
   3 -11 -11    2.29    1.28
  -3 -11  11    2.58    0.74
   3 -11 -11    1.99    0.97
   3  11 -10    8.71    1.67
  -3  11  10    6.41    1.18
  -3 -11  10    7.83    1.14
   3 -11 -10    9.38    1.55
   3 -11 -10   13.20    1.98
   3  11  -9    2.26    0.65
   3  11  -9    2.04    0.92
  -3  11   9    2.21    0.79
   3 -11  -9    2.27    1.20
   3 -11  -9    2.38    0.99
  -3 -11   9    2.64    0.83
   3  11  -8   28.63    1.78
  -3  11   8   26.08    1.98
   3  11  -8   29.11    2.75
   3 -11  -8   31.41    3.07
  -3 -11   8   28.37    2.03
   3 -11  -8   29.12    2.21
  -3  11   7   19.83    1.81
   3  11  -7   19.01    2.15
   3 -11  -7   16.96    1.85
  -3 -11   7   20.86    1.94
   3 -11  -7   18.07    2.34
  -3  11   6   35.28    2.30
   3  11  -6   30.00    2.35
  -3  11   6   35.33    2.21
  -3 -11   6   35.82    2.06
   3 -11  -6   34.38    3.25
  -3 -11   6   35.98    2.37
   3 -11  -6   37.99    2.38
   3  11  -5    1.13    0.73
   3  11  -5    0.19    0.27
  -3  11   5    0.23    0.49
  -3  11   5    0.52    0.59
   3 -11  -5   -0.16    0.53
  -3 -11   5    0.64    0.80
   3 -11  -5    0.59    0.86
  -3 -11   5    0.43    0.42
   3  11  -4   11.96    1.65
  -3  11   4   12.89    1.32
   3  11  -4   11.18    0.61
  -3  11   4   12.70    1.52
   3 -11  -4    9.53    1.72
   3 -11  -4   10.68    1.33
  -3 -11   4   10.16    1.03
  -3 -11   4   10.07    1.43
   3  11  -3    0.45    0.65
  -3  11   3    0.93    0.68
  -3  11   3    0.99    0.49
  -3 -11   3    1.27    0.42
   3 -11  -3   -0.66    0.55
  -3 -11   3    1.81    0.83
   3 -11  -3    0.06    0.60
   3  11  -2    6.48    1.15
  -3  11   2    7.76    1.27
  -3  11   2    7.08    0.99
   3 -11  -2    3.90    1.18
  -3 -11   2    3.83    1.11
   3 -11  -2    5.89    1.01
  -3 -11   2    6.97    0.73
   3  11  -1   -0.29    0.45
  -3  11   1   -0.35    0.39
  -3  11   1   -0.17    0.51
   3 -11  -1   -1.04    0.79
   3 -11  -1    0.17    0.50
  -3 -11   1   -0.24    0.72
  -3  11   0    2.15    0.63
   3  11   0    1.89    0.75
  -3  11   0    1.01    0.70
  -3 -11   0    2.11    0.97
   3 -11   0    1.83    0.67
   3 -11   0    1.83    1.05
  -3  11  -1    0.32    0.54
  -3  11  -1    0.60    0.53
   3  11   1    0.02    0.57
  -3 -11  -1    0.51    0.83
  -3 -11  -1    0.65    0.41
   3 -11   1    0.50    0.49
   3 -11   1    0.51    0.88
   3  11   2    3.93    0.82
  -3  11  -2    4.12    0.84
  -3  11  -2    3.34    0.96
  -3 -11  -2    5.40    0.69
   3 -11   2    5.07    1.27
  -3 -11  -2    5.24    1.26
   3 -11   2    4.02    0.84
  -3  11  -3   -0.72    0.37
  -3  11  -3   -0.07    0.67
   3  11   3    0.68    0.50
   3  11   3    0.17    0.17
   3  11   3   -0.06    0.18
  -3 -11  -3   -0.56    0.78
  -3 -11  -3   -0.23    0.35
   3 -11   3    0.34    0.87
   3 -11   3    0.34    0.53
   3  11   4   16.77    1.54
  -3  11  -4   18.00    1.94
   3  11   4   15.00    0.91
  -3  11  -4   13.84    1.56
  -3 -11  -4   17.27    1.24
   3 -11   4   18.71    1.99
  -3 -11  -4   16.06    2.07
   3 -11   4   14.23    1.58
  -3  11  -5   13.50    1.59
  -3  11  -5   14.69    1.90
   3  11   5   18.54    1.60
   3 -11   5   16.51    1.93
  -3 -11  -5   13.05    1.95
  -3 -11  -5   17.00    1.31
   3 -11   5   13.83    1.59
  -3  11  -6   29.55    2.82
  -3  11  -6   38.69    2.43
   3  11   6   32.27    1.99
   3 -11   6   37.19    2.60
  -3 -11  -6   38.53    2.13
  -3 -11  -6   32.19    3.07
  -3  11  -7    0.53    0.82
   3  11   7    0.51    0.46
   3  11   7    0.15    0.41
  -3  11  -7   -0.01    0.63
  -3 -11  -7   -0.68    0.86
  -3 -11  -7   -0.95    0.40
   3 -11   7   -0.92    0.66
  -3  11  -8   20.47    2.23
   3  11   8   16.82    1.46
  -3  11  -8   13.87    1.80
   3 -11   8   18.07    1.98
  -3 -11  -8   16.72    1.72
  -3 -11  -8   13.96    2.01
  -3  11  -9    8.49    1.62
  -3  11  -9    7.04    1.36
  -3 -11  -9    7.63    1.27
  -3 -11  -9    7.82    1.67
   3 -11   9    6.83    1.32
  -3  11 -10    2.76    0.99
  -3  11 -10    4.72    1.16
   3 -11  10    2.26    1.02
  -3 -11 -10    1.40    0.87
  -3 -11 -10    3.65    1.29
  -3  11 -11    1.00    0.95
  -3  11 -11    2.36    1.00
  -3 -11 -11   -0.07    0.97
   3 -11  11    1.84    0.88
  -3 -11 -11    1.59    0.97
  -3  11 -12    1.10    1.03
  -3  11 -12    3.33    1.16
   3 -11  12    1.33    0.91
  -3 -11 -12    0.44    0.78
  -3 -11 -12    0.03    1.10
  -3  11 -13   -0.46    0.57
  -3  11 -13    2.03    1.07
  -3 -11 -13   -1.46    0.90
  -3 -11 -13    0.13    0.81
   3 -11  13    1.78    0.91
  -3  11 -14    5.40    1.61
  -3 -11 -14    6.16    1.67
  -3 -11 -14    6.36    1.54
  -3  11 -15    4.81    1.50
  -3 -11 -15    6.59    1.61
  -3 -11 -15    4.85    1.66
  -3  11 -16   21.82    2.80
  -3 -11 -16   22.42    3.09
  -3 -11 -16   23.00    2.84
  -3  11 -17   -0.87    0.77
  -3 -11 -17   -0.86    0.88
  -3 -11 -17    3.07    1.47
  -3  11 -18    0.97    1.19
  -3 -11 -18    0.81    1.27
  -3 -11 -18    1.02    1.24
  -3  11 -19    7.01    1.84
  -3 -11 -19    5.26    1.88
  -3 -11 -19    2.15    1.56
   3  12 -19   -0.85    1.17
   3 -12 -19   -1.20    1.24
   3 -12 -19    1.79    1.35
   3  12 -18    0.27    1.08
   3 -12 -18    0.01    1.15
   3 -12 -18   -1.19    1.36
   3  12 -17   -0.94    0.92
   3 -12 -17   -1.34    0.97
   3 -12 -17   -1.24    0.97
   3  12 -16    0.43    1.15
   3 -12 -16    0.25    1.13
   3 -12 -16   -0.35    1.03
   3  12 -15    4.38    1.60
   3 -12 -15    5.90    1.81
   3 -12 -15    4.27    1.54
   3  12 -14    3.43    1.27
   3 -12 -14    3.46    1.70
   3 -12 -14    3.49    1.26
   3  12 -13   13.07    2.19
   3 -12 -13   10.47    2.17
   3 -12 -13   12.66    2.01
  -3  12  12    1.37    0.78
   3  12 -12    0.29    0.96
   3 -12 -12   -0.36    0.88
   3 -12 -12    1.88    1.37
   3  12 -11    9.19    1.81
  -3  12  11   10.89    1.50
   3 -12 -11    8.61    1.81
   3 -12 -11    7.19    1.48
   3  12 -10    0.32    0.60
  -3 -12  10   -0.22    0.60
   3 -12 -10    0.54    1.10
   3 -12 -10    0.59    0.77
   3  12  -9    1.20    0.96
  -3  12   9    2.28    0.83
  -3 -12   9    1.88    0.83
   3 -12  -9    1.76    0.93
   3 -12  -9    1.83    0.90
  -3  12   8    3.49    0.89
  -3  12   8    4.29    0.98
   3  12  -8    3.08    1.13
   3 -12  -8    3.85    1.09
   3 -12  -8    4.32    1.43
  -3 -12   8    2.65    0.94
  -3  12   7   21.74    1.69
   3  12  -7   21.00    2.28
  -3  12   7   21.31    2.06
   3 -12  -7   21.40    2.57
  -3 -12   7   20.19    2.02
   3 -12  -7   21.38    2.11
   3  12  -6   27.33    2.55
  -3  12   6   26.84    1.91
  -3  12   6   28.14    2.08
  -3 -12   6   29.75    2.23
   3 -12  -6   23.79    2.22
   3 -12  -6   27.34    2.96
  -3  12   5   27.46    2.12
   3  12  -5   28.24    1.32
   3  12  -5   30.67    2.70
  -3  12   5   28.21    1.90
  -3 -12   5   29.29    2.20
   3 -12  -5   33.59    2.19
   3 -12  -5   25.36    2.76
   3  12  -4    7.78    1.37
  -3  12   4    9.31    1.19
  -3  12   4    8.99    1.41
   3 -12  -4    7.71    1.62
  -3 -12   4    8.11    1.40
  -3 -12   4    5.96    0.83
   3 -12  -4    6.24    1.15
  -3  12   3    2.22    0.84
  -3  12   3    2.48    0.72
   3  12  -3    3.93    1.04
  -3 -12   3    6.76    1.36
  -3 -12   3    3.69    0.63
   3 -12  -3    3.42    1.17
   3 -12  -3    2.70    0.94
   3  12  -2    1.33    0.80
  -3  12   2    1.68    0.59
  -3  12   2    0.84    0.75
   3 -12  -2    0.27    0.59
   3 -12  -2    1.91    0.93
  -3 -12   2    2.11    0.99
  -3 -12   2    1.75    0.47
   3  12  -1   24.03    2.23
  -3  12   1   25.86    2.39
  -3  12   1   27.82    1.81
  -3 -12   1   24.50    2.44
   3 -12  -1   26.09    2.64
   3  12   0   11.67    1.52
  -3  12   0   11.77    1.64
  -3  12   0   15.41    1.46
   3 -12   0    8.31    1.64
   3 -12   0   12.87    1.45
  -3 -12   0   12.13    1.83
  -3  12  -1    2.97    0.74
  -3  12  -1    1.87    0.96
   3  12   1    3.41    0.91
   3 -12   1    3.18    1.03
  -3 -12  -1    4.08    1.24
   3 -12   1    2.68    0.81
  -3  12  -2   -0.14    0.44
  -3  12  -2    0.14    0.55
   3 -12   2   -0.38    0.83
  -3 -12  -2   -0.07    0.84
   3 -12   2   -0.12    0.54
  -3 -12  -2    0.07    0.43
  -3  12  -3    0.98    0.63
  -3  12  -3    1.15    0.87
   3  12   3    1.27    0.68
   3 -12   3    0.17    0.90
  -3 -12  -3    0.94    0.51
  -3 -12  -3    0.04    0.69
  -3  12  -4    0.42    0.66
   3  12   4    1.06    0.66
   3  12   4    1.97    0.35
  -3  12  -4    2.19    0.75
  -3 -12  -4    1.06    1.04
  -3 -12  -4    2.29    0.64
   3 -12   4    2.00    1.05
   3  12   5    0.49    0.53
  -3  12  -5    0.26    0.58
  -3  12  -5    0.76    0.86
   3  12   5    0.90    0.34
  -3 -12  -5   -0.61    0.88
  -3 -12  -5    1.44    0.58
   3 -12   5    2.04    1.06
  -3  12  -6    5.58    1.16
   3  12   6    5.34    0.92
  -3  12  -6    3.77    1.15
   3 -12   6    4.29    1.22
  -3 -12  -6    6.89    1.63
  -3 -12  -6    6.47    1.00
  -3  12  -7    0.69    0.63
   3  12   7    0.09    0.45
  -3  12  -7    0.02    0.61
   3 -12   7   -0.44    0.74
  -3 -12  -7    0.25    0.57
  -3 -12  -7   -0.13    0.64
  -3  12  -8   12.60    1.72
  -3  12  -8   14.49    2.08
   3 -12   8   13.07    1.79
  -3 -12  -8   14.05    1.57
  -3 -12  -8   12.24    2.07
  -3  12  -9    9.11    1.45
  -3  12  -9    6.56    1.52
  -3 -12  -9    6.06    1.47
   3 -12   9    8.84    1.51
  -3 -12  -9    5.51    1.08
  -3  12 -10    1.30    0.81
  -3  12 -10    1.45    0.86
  -3 -12 -10    0.17    0.96
   3 -12  10   -0.13    0.71
  -3 -12 -10    0.54    0.78
  -3  12 -11   27.34    3.04
  -3  12 -11   26.21    2.85
  -3 -12 -11   26.17    3.16
  -3 -12 -11   25.20    2.46
  -3  12 -12    1.80    1.13
  -3 -12 -12    2.07    1.44
   3 -12  12    2.00    1.05
  -3 -12 -12    2.30    1.11
  -3  12 -13    2.48    1.27
  -3 -12 -13    0.07    1.09
  -3 -12 -13    1.77    1.02
   3 -12  13    0.72    0.84
  -3  12 -14    4.36    1.29
  -3 -12 -14    2.87    1.30
  -3 -12 -14    3.05    1.39
  -3  12 -15   -0.45    0.82
  -3 -12 -15    0.72    1.26
  -3 -12 -15    1.10    1.23
  -3  12 -16    3.65    1.48
  -3 -12 -16    0.97    1.28
  -3 -12 -16    1.45    1.20
  -3  12 -17    4.18    1.66
  -3 -12 -17    1.06    1.32
  -3 -12 -17    2.48    1.41
  -3  12 -18   -0.90    1.02
  -3 -12 -18    3.54    1.78
  -3 -12 -18    1.72    1.41
   3  13 -18   12.08    2.59
   3 -13 -18   18.47    3.22
   3 -13 -18   18.43    2.99
   3  13 -17    0.54    1.30
   3 -13 -17    1.93    1.39
   3 -13 -17    1.84    1.59
   3  13 -16   13.46    2.25
   3 -13 -16   11.55    2.54
   3 -13 -16   10.15    2.24
   3  13 -15    4.46    1.56
   3 -13 -15    3.25    1.64
   3 -13 -15    6.49    1.67
   3  13 -14    5.24    1.67
   3 -13 -14   12.42    2.39
   3 -13 -14   11.97    2.03
   3  13 -13    3.99    1.32
   3 -13 -13    7.68    1.68
   3 -13 -13    5.24    1.79
   3  13 -12    1.30    1.14
   3 -13 -12   -1.79    0.95
   3 -13 -12    1.07    0.97
   3  13 -11   -0.67    0.84
   3 -13 -11   -0.19    0.82
   3 -13 -11    1.29    1.33
  -3  13  10    0.93    0.68
   3  13 -10    2.14    1.08
   3 -13 -10    0.89    0.88
   3 -13 -10    0.62    0.99
  -3 -13  10    0.68    0.82
   3  13  -9   -1.05    0.69
  -3  13   9    0.53    0.59
  -3 -13   9   -0.71    0.66
   3 -13  -9    1.18    0.83
   3 -13  -9   -0.52    1.01
  -3  13   8   11.62    1.48
  -3  13   8    9.17    1.46
   3  13  -8    9.29    1.68
   3 -13  -8    8.67    1.46
   3 -13  -8   11.20    2.14
  -3 -13   8   13.11    1.65
   3  13  -7    1.00    0.90
  -3  13   7    2.36    0.86
  -3  13   7    2.77    0.78
   3 -13  -7    2.22    1.03
  -3 -13   7    4.62    1.19
   3 -13  -7    2.38    0.94
  -3  13   6   21.51    2.17
  -3  13   6   21.08    1.66
   3  13  -6   19.51    2.27
  -3 -13   6   22.23    2.21
   3 -13  -6   23.68    2.19
   3 -13  -6   24.10    2.78
  -3  13   5   15.71    1.91
  -3  13   5   19.15    1.74
   3  13  -5   16.06    2.00
   3 -13  -5   18.77    2.54
  -3 -13   5   19.61    2.11
   3 -13  -5   15.96    1.79
  -3  13   4    7.37    1.09
   3  13  -4    6.25    1.29
  -3  13   4    8.46    1.40
  -3 -13   4    8.63    1.58
   3 -13  -4    8.60    1.28
   3 -13  -4    7.30    1.68
   3  13  -3    8.15    1.41
  -3  13   3    7.28    1.08
  -3  13   3    7.28    1.33
   3 -13  -3    6.00    1.55
  -3 -13   3    3.81    1.24
   3 -13  -3    6.11    1.09
   3  13  -2    0.32    0.64
  -3  13   2    3.46    0.78
  -3  13   2    0.61    0.73
   3 -13  -2    1.63    0.72
  -3 -13   2    0.30    0.94
   3 -13  -2    4.54    1.29
  -3  13   1    1.20    0.57
   3  13  -1    0.59    0.68
  -3  13   1    0.57    0.79
  -3 -13   1    0.96    0.96
   3 -13  -1    1.25    0.93
   3  13   0   17.65    1.91
  -3  13   0   18.45    1.69
  -3  13   0   15.72    1.99
   3 -13   0   18.97    2.30
  -3 -13   0   20.91    2.37
   3  13   1   -0.34    0.58
  -3  13  -1   -0.35    0.43
  -3  13  -1    1.11    0.84
  -3 -13  -1   -1.12    0.70
   3 -13   1    1.34    1.06
  -3  13  -2    1.36    0.91
   3  13   2    0.15    0.64
  -3  13  -2    1.43    0.68
   3 -13   2    1.49    0.91
  -3 -13  -2   -0.12    0.70
  -3 -13  -2    0.62    0.49
  -3  13  -3    2.70    1.10
  -3  13  -3    2.71    0.80
   3  13   3    3.74    0.87
   3 -13   3    1.09    1.09
  -3 -13  -3    3.27    0.72
  -3 -13  -3    3.48    1.33
   3  13   4   56.18    2.95
  -3  13  -4   49.76    2.89
  -3  13  -4   45.68    3.18
  -3 -13  -4   44.67    3.36
  -3 -13  -4   53.39    2.63
   3 -13   4   51.33    3.45
  -3  13  -5    5.74    1.35
   3  13   5    5.25    0.99
  -3  13  -5    4.24    0.99
   3 -13   5    5.10    1.37
  -3 -13  -5    3.79    0.81
  -3 -13  -5    4.36    1.31
  -3  13  -6   21.57    2.54
  -3  13  -6   27.10    2.05
   3  13   6   23.87    1.77
  -3 -13  -6   25.26    2.85
  -3 -13  -6   26.09    1.80
   3 -13   6   23.47    2.58
  -3  13  -7    8.03    1.30
   3  13   7    5.87    0.98
  -3  13  -7    4.47    1.26
  -3 -13  -7    5.84    1.66
  -3 -13  -7    4.50    0.97
   3 -13   7    3.85    1.28
  -3  13  -8   21.94    2.59
  -3 -13  -8   29.75    2.09
  -3 -13  -8   28.28    3.20
   3 -13   8   21.81    2.44
  -3  13  -9    0.58    0.76
  -3 -13  -9    0.43    1.03
   3 -13   9    0.81    0.94
  -3 -13  -9    1.58    0.90
  -3  13 -10   23.89    2.81
   3 -13  10   20.49    2.28
  -3 -13 -10   15.11    1.87
  -3 -13 -10   14.67    2.38
  -3  13 -11    4.15    1.41
  -3 -13 -11    6.34    1.36
  -3 -13 -11    5.64    1.79
   3 -13  11    4.39    1.29
  -3  13 -12   -0.86    0.77
  -3 -13 -12    0.44    0.86
   3 -13  12   -0.38    0.73
  -3 -13 -12    2.31    1.42
  -3  13 -13    1.74    1.25
  -3 -13 -13    5.73    1.44
  -3 -13 -13    7.18    1.87
  -3  13 -14    1.18    1.12
  -3 -13 -14    2.30    1.17
  -3 -13 -14    2.83    1.26
  -3  13 -15   11.73    2.24
  -3 -13 -15   10.03    1.99
  -3 -13 -15   16.04    2.88
  -3  13 -16    3.34    1.53
  -3 -13 -16    4.76    1.89
  -3 -13 -16    8.19    1.88
  -3  13 -17    5.26    1.73
  -3 -13 -17    4.87    2.10
  -3 -13 -17    1.63    1.40
   3  14 -17   -0.28    1.09
   3 -14 -17    0.39    1.25
   3 -14 -17    1.18    1.60
   3  14 -16    6.54    1.80
   3 -14 -16    7.54    2.01
   3 -14 -16    4.93    1.96
   3  14 -15   -1.03    0.65
   3 -14 -15    1.81    1.21
   3 -14 -15    1.03    1.34
   3  14 -14    4.20    1.58
   3 -14 -14    2.55    1.57
   3 -14 -14    7.00    1.72
  -3  14  13   12.88    1.68
   3  14 -13   11.35    2.14
   3 -14 -13   20.44    3.04
   3 -14 -13   11.73    2.00
   3  14 -12    5.95    1.53
  -3  14  12    4.95    1.13
   3 -14 -12    5.51    1.78
   3 -14 -12    7.28    1.57
   3  14 -11   17.19    2.42
  -3  14  11   18.38    2.00
   3 -14 -11   21.98    2.49
   3 -14 -11   19.96    2.91
   3  14 -10   23.62    2.79
  -3  14  10   21.02    2.16
   3 -14 -10   18.57    2.32
   3 -14 -10   16.01    2.69
   3  14  -9   -0.55    0.79
  -3  14   9   -0.20    0.65
   3 -14  -9    1.18    0.98
  -3 -14   9    1.05    0.91
   3 -14  -9    0.94    1.03
   3  14  -8    3.90    1.36
  -3  14   8    5.97    1.21
   3 -14  -8    3.31    1.07
  -3 -14   8    4.78    1.23
   3 -14  -8    6.46    1.83
   3  14  -7    0.69    0.91
  -3  14   7    0.36    0.64
   3 -14  -7   -0.58    1.06
   3 -14  -7   -1.10    0.68
  -3 -14   7    0.44    0.84
  -3  14   6   12.18    1.66
   3  14  -6   10.43    1.75
   3 -14  -6    8.27    1.97
  -3 -14   6    9.95    1.62
   3 -14  -6   12.01    1.64
  -3  14   5    3.67    1.03
   3  14  -5    3.29    1.16
   3 -14  -5    3.21    0.96
  -3 -14   5    2.85    1.17
   3 -14  -5    2.13    1.32
   3  14  -4    2.45    0.90
  -3  14   4    3.72    1.09
   3 -14  -4    2.37    1.16
   3 -14  -4    2.38    0.91
  -3 -14   4    2.73    1.12
  -3  14   3    0.39    0.63
   3  14  -3    0.14    0.67
   3 -14  -3    0.61    1.17
  -3 -14   3    0.15    0.90
   3 -14  -3    1.32    0.76
   3  14  -2    6.71    1.29
  -3  14   2   12.91    1.81
  -3 -14   2   13.09    1.96
   3 -14  -2    9.23    1.82
   3  14  -1    6.32    1.24
  -3  14   1    4.40    1.22
  -3 -14   1    5.09    1.31
   3 -14  -1    4.10    1.33
   3  14   0    9.50    1.47
  -3  14   0   12.30    1.81
  -3 -14   0   13.13    1.99
   3 -14   0   11.80    1.86
   3  14   1    1.92    0.88
  -3  14  -1    0.76    0.89
  -3 -14  -1    1.32    1.14
   3 -14   1    1.02    1.14
  -3  14  -2    4.59    1.25
   3  14   2    5.27    1.10
  -3 -14  -2    5.63    1.36
   3 -14   2    4.21    1.47
   3  14   3    0.06    0.63
  -3  14  -3    1.53    0.84
   3 -14   3    0.70    1.02
  -3 -14  -3    1.51    0.60
  -3 -14  -3    1.03    1.07
   3  14   4   24.80    1.95
  -3  14  -4   25.70    2.69
  -3 -14  -4   24.19    1.69
   3 -14   4   29.59    2.97
  -3 -14  -4   26.38    2.97
  -3  14  -5    0.23    0.84
   3  14   5    1.00    0.65
  -3 -14  -5    1.11    0.96
   3 -14   5    2.11    1.17
  -3 -14  -5    1.88    0.69
  -3  14  -6   15.17    2.16
   3  14   6   14.47    1.62
  -3 -14  -6   14.46    1.51
   3 -14   6   15.98    2.16
  -3 -14  -6   16.62    2.44
   3  14   7   -0.14    0.51
  -3  14  -7    0.75    0.97
  -3 -14  -7    0.39    1.12
  -3 -14  -7    0.53    0.67
   3 -14   7   -0.03    0.85
  -3  14  -8    7.58    1.71
  -3 -14  -8    7.29    1.25
   3 -14   8    8.72    1.68
  -3 -14  -8   12.51    2.27
  -3  14  -9   12.18    2.09
   3 -14   9    9.57    1.76
  -3 -14  -9   10.66    2.17
  -3 -14  -9   10.11    1.50
  -3  14 -10    3.41    1.41
  -3 -14 -10    5.03    1.55
   3 -14  10    2.71    1.18
  -3 -14 -10    7.30    1.34
  -3  14 -11    6.54    1.75
  -3 -14 -11    8.79    1.56
   3 -14  11    9.64    1.69
  -3 -14 -11    6.05    1.90
  -3  14 -12   10.96    2.09
  -3 -14 -12    8.17    1.53
  -3 -14 -12    6.61    2.01
  -3  14 -13    2.49    1.30
  -3 -14 -13   -1.97    1.04
  -3 -14 -13   -0.51    0.76
  -3  14 -14   -0.39    1.06
  -3 -14 -14   -0.51    0.97
  -3 -14 -14    1.45    1.04
  -3  14 -15    0.10    0.93
  -3 -14 -15    1.67    1.64
  -3 -14 -15   -0.27    0.88
  -3  14 -16    0.21    1.18
  -3 -14 -16   -0.30    1.40
  -3 -14 -16   -0.09    1.15
   3  15 -16    1.63    1.41
   3 -15 -16    3.61    1.47
   3 -15 -16    0.49    1.52
   3  15 -15    3.95    1.66
   3 -15 -15    0.13    1.45
   3 -15 -15    6.77    1.75
   3  15 -14    2.15    1.22
   3 -15 -14    0.97    1.12
   3 -15 -14    0.78    1.19
   3  15 -13   -0.79    0.90
   3 -15 -13    0.57    1.07
   3 -15 -13    0.22    1.07
  -3  15  12    0.71    0.77
   3  15 -12    1.14    0.94
   3 -15 -12    1.54    1.08
   3 -15 -12   -1.69    1.03
  -3  15  11    0.66    0.73
   3  15 -11    0.30    1.08
   3 -15 -11   -0.77    0.78
   3 -15 -11   -1.86    1.12
  -3  15  10    8.29    1.46
   3  15 -10   11.36    2.05
   3 -15 -10    4.69    1.88
   3 -15 -10    8.96    1.73
   3  15  -9    3.95    1.40
  -3  15   9    4.97    1.24
  -3 -15   9    4.74    1.47
   3 -15  -9    2.85    1.63
   3 -15  -9    5.01    1.42
   3  15  -8   19.08    2.52
  -3  15   8   21.28    2.30
   3 -15  -8   19.94    2.24
  -3 -15   8   18.34    2.25
   3 -15  -8   21.77    2.95
  -3  15   7    2.34    0.91
   3  15  -7    0.21    0.81
   3 -15  -7    2.38    0.99
  -3 -15   7    2.72    1.30
   3 -15  -7    1.74    1.30
   3  15  -6   15.19    2.19
  -3  15   6   19.64    2.25
  -3 -15   6   21.43    2.37
   3 -15  -6   23.82    2.30
   3 -15  -6   22.49    3.01
   3  15  -5   19.20    2.38
  -3  15   5   26.61    2.63
   3 -15  -5   27.10    2.46
  -3 -15   5   24.79    2.69
   3 -15  -5   26.14    3.14
  -3  15   4    1.80    0.90
   3  15  -4    1.98    0.95
  -3 -15   4    0.98    1.03
   3 -15  -4    1.39    1.30
   3 -15  -4    0.89    0.75
   3  15  -3    1.81    0.92
  -3  15   3    2.86    1.07
   3 -15  -3    1.11    1.26
  -3 -15   3    1.01    1.06
  -3  15   2    0.55    0.78
   3  15  -2    0.89    0.80
  -3 -15   2    0.47    0.99
   3 -15  -2   -0.65    0.95
   3  15  -1   -0.05    0.61
  -3  15   1   -0.07    0.77
  -3 -15   1   -0.24    0.96
   3 -15  -1    0.83    0.96
  -3  15   0    6.58    1.48
   3  15   0    7.72    1.40
   3 -15   0    4.74    1.57
  -3 -15   0    9.74    1.89
   3  15   1    3.64    1.01
  -3  15  -1    3.40    1.20
   3 -15   1    5.31    1.54
  -3 -15  -1    4.53    1.44
   3  15   2   10.58    1.60
  -3  15  -2   10.43    1.81
  -3 -15  -2   12.35    2.03
   3 -15   2   13.54    2.26
   3  15   3   12.60    1.67
  -3  15  -3   12.35    1.95
  -3 -15  -3   12.64    2.22
   3 -15   3   16.75    2.35
   3  15   4    2.91    0.92
  -3  15  -4    3.62    1.33
  -3 -15  -4   -0.31    1.08
  -3 -15  -4    4.03    0.84
   3 -15   4    2.70    1.30
  -3  15  -5   15.10    2.32
   3  15   5   13.96    1.70
   3 -15   5   12.53    2.17
  -3 -15  -5   14.33    1.48
  -3 -15  -5   19.17    2.71
  -3  15  -6    0.73    1.04
   3  15   6    0.65    0.68
  -3 -15  -6    1.65    0.75
   3 -15   6    2.35    1.28
  -3 -15  -6    1.05    1.32
  -3  15  -7   22.11    2.75
   3 -15   7   27.87    2.92
  -3 -15  -7   22.00    3.04
  -3 -15  -7   25.41    1.93
  -3  15  -8    0.02    0.73
   3 -15   8    1.28    1.11
  -3 -15  -8    0.61    0.77
  -3 -15  -8    2.23    1.30
  -3  15  -9   -0.09    0.80
  -3 -15  -9   -0.20    1.04
  -3 -15  -9    0.75    0.78
   3 -15   9    0.96    1.16
  -3  15 -10   -0.56    0.59
  -3 -15 -10    0.01    0.78
  -3 -15 -10   -1.61    0.57
   3 -15  10    1.68    1.15
  -3  15 -11    0.90    0.88
  -3 -15 -11   -1.32    0.69
  -3 -15 -11    0.51    0.90
   3 -15  11    1.89    1.09
  -3  15 -12    5.95    1.57
  -3 -15 -12    5.71    1.88
  -3 -15 -12    5.80    1.38
  -3  15 -13   -1.50    0.84
  -3 -15 -13    0.06    0.96
  -3 -15 -13    0.67    1.39
  -3  15 -14   14.95    2.66
  -3 -15 -14   13.03    2.10
  -3 -15 -14   11.55    2.43
  -3  15 -15    1.10    1.29
  -3 -15 -15   -0.23    1.15
  -3 -15 -15   -0.49    0.97
   3  16 -14   -0.78    1.13
   3 -16 -14    4.35    2.09
   3 -16 -14    1.57    1.29
   3  16 -13   -0.59    0.99
   3 -16 -13    0.11    1.50
   3 -16 -13    0.33    1.16
  -3  16  12    6.41    2.10
   3  16 -12    5.26    1.76
   3 -16 -12    1.88    1.77
   3 -16 -12    5.76    1.55
   3  16 -11    4.35    1.58
  -3  16  11    3.34    1.04
   3 -16 -11    5.86    1.49
   3 -16 -11    3.77    1.57
  -3  16  10    7.20    1.41
   3  16 -10    3.00    1.32
   3 -16 -10    5.75    1.47
   3 -16 -10    4.75    1.90
  -3  16   9    1.77    0.90
   3  16  -9   -1.14    0.88
   3 -16  -9   -1.53    1.05
   3 -16  -9    0.96    0.87
   3  16  -8   13.63    2.19
  -3  16   8   21.72    2.40
   3 -16  -8   12.82    2.56
   3 -16  -8   16.04    2.09
  -3 -16   8   20.53    2.46
  -3  16   7    3.23    1.10
   3  16  -7    3.06    1.25
  -3 -16   7    1.36    1.17
   3 -16  -7    0.67    1.34
   3 -16  -7    3.40    1.17
  -3  16   6   21.92    2.49
   3  16  -6   19.13    2.47
   3 -16  -6   19.60    2.95
   3 -16  -6   19.77    2.23
  -3 -16   6   24.25    2.72
  -3  16   5    4.30    1.22
   3  16  -5    4.13    1.37
   3 -16  -5    3.68    1.18
  -3 -16   5    3.26    1.37
   3 -16  -5    3.65    1.70
  -3  16   4   17.83    2.24
   3  16  -4   13.85    2.10
   3 -16  -4   16.75    2.77
   3 -16  -4   18.09    2.10
  -3 -16   4   20.60    2.54
  -3  16   3    0.17    0.84
   3  16  -3   -0.38    0.72
   3 -16  -3    1.63    1.32
  -3 -16   3    0.45    1.06
  -3  16   2   33.33    3.19
   3  16  -2   37.06    2.83
   3 -16  -2   36.43    3.82
  -3 -16   2   40.26    3.67
  -3  16   1    0.20    0.94
   3  16  -1    0.59    0.78
  -3 -16   1   -1.72    0.95
   3 -16  -1    1.29    1.09
  -3  16   0   23.80    2.73
   3  16   0   29.11    2.74
   3 -16   0   32.44    3.51
  -3 -16   0   27.81    3.19
  -3  16  -1    0.43    0.75
   3  16   1   -0.38    0.61
  -3 -16  -1   -0.14    1.13
   3 -16   1    0.33    1.27
   3  16   2   15.32    1.96
  -3  16  -2   16.77    2.33
   3 -16   2   19.68    2.65
  -3 -16  -2   19.43    2.66
  -3  16  -3    0.58    0.97
   3  16   3    0.64    0.70
  -3 -16  -3   -1.33    0.93
   3 -16   3   -0.57    1.16
   3  16   4    4.88    1.16
  -3  16  -4    4.64    1.54
  -3 -16  -4    5.76    1.84
   3 -16   4    5.44    1.72
  -3 -16  -4    4.17    0.90
  -3  16  -5    2.96    1.21
   3  16   5    2.54    0.92
  -3 -16  -5    1.18    1.34
   3 -16   5    1.55    1.33
  -3 -16  -5    0.38    0.60
  -3  16  -6    6.61    1.62
   3  16   6    5.38    1.16
  -3 -16  -6    3.66    1.70
  -3 -16  -6    8.81    1.26
   3 -16   6    7.31    1.76
  -3  16  -7   -0.06    0.91
  -3 -16  -7    1.34    0.76
   3 -16   7    3.26    1.34
  -3 -16  -7    2.35    1.46
  -3  16  -8    0.79    1.11
   3 -16   8    0.01    1.13
  -3 -16  -8   -0.36    0.68
  -3 -16  -8    1.68    1.27
  -3  16  -9    3.12    1.42
  -3 -16  -9    1.40    0.86
  -3 -16  -9   -0.72    1.13
   3 -16   9    0.20    1.17
  -3  16 -10    2.30    1.31
   3 -16  10    2.54    1.26
  -3 -16 -10    2.04    1.37
  -3 -16 -10    1.94    1.01
  -3  16 -11    3.63    1.58
  -3 -16 -11    6.09    1.84
  -3 -16 -11    4.91    1.27
  -3  16 -12   -0.92    0.95
  -3 -16 -12    4.67    1.72
  -3 -16 -12    2.05    1.07
  -3  16 -13    3.91    1.64
  -3 -16 -13    1.25    1.49
  -3 -16 -13    1.10    1.09
  -3  16 -14    2.76    1.53
  -3 -16 -14    3.07    1.37
  -3 -16 -14    3.17    1.65
   3  17 -13    0.73    1.08
   3 -17 -13   -1.01    1.08
   3 -17 -13    0.06    1.12
   3  17 -12   -0.26    1.00
   3 -17 -12   -2.64    1.27
   3 -17 -12   -0.63    1.01
  -3  17  11    2.88    1.45
   3  17 -11    2.32    1.39
   3 -17 -11    3.70    1.96
   3 -17 -11    0.69    1.07
   3  17 -10    0.16    1.09
  -3  17  10    0.39    0.65
   3 -17 -10    1.52    1.54
   3 -17 -10    0.02    0.88
  -3  17   9   -0.48    0.54
   3  17  -9   -1.15    0.53
   3 -17  -9   -1.66    0.65
   3 -17  -9   -0.52    1.30
  -3  17   8    0.36    0.72
   3  17  -8    0.97    1.08
   3 -17  -8    0.22    0.88
   3 -17  -8   -0.48    0.86
   3  17  -7    3.10    1.32
  -3  17   7    2.63    1.09
  -3 -17   7    1.64    1.21
   3 -17  -7    0.10    1.38
   3 -17  -7    4.22    1.19
  -3  17   6    4.10    1.29
   3  17  -6    0.45    1.01
   3 -17  -6    4.13    1.24
  -3 -17   6    0.85    1.21
   3 -17  -6    2.26    1.62
   3  17  -5    2.84    1.18
  -3  17   5    7.17    1.52
   3 -17  -5    5.31    1.93
  -3 -17   5    7.24    1.87
   3 -17  -5    7.77    1.52
   3  17  -4    8.31    1.68
  -3  17   4    4.90    1.35
  -3 -17   4    4.88    1.59
   3 -17  -4    4.34    1.84
  -3  17   3   -0.24    0.75
   3  17  -3   -0.11    0.76
  -3 -17   3    0.48    1.10
   3 -17  -3   -1.05    0.84
  -3  17   2   13.31    2.09
   3  17  -2   15.72    2.16
  -3 -17   2   12.97    2.26
   3 -17  -2   14.26    2.58
   3  17  -1    0.26    0.79
  -3  17   1    1.17    0.98
  -3 -17   1   -0.15    1.14
   3 -17  -1    2.10    1.47
  -3  17   0    2.02    1.18
   3  17   0    4.87    1.33
   3 -17   0    2.98    1.61
  -3 -17   0    3.76    1.57
   3  17   1   -0.26    0.75
  -3  17  -1    0.12    0.88
   3 -17   1   -1.68    1.06
  -3 -17  -1   -0.60    1.22
   3  17   2    0.19    0.76
  -3  17  -2    1.05    1.05
  -3 -17  -2    0.41    1.13
   3 -17   2    2.39    1.56
  -3  17  -3    8.72    1.87
   3  17   3    6.63    1.38
  -3 -17  -3    8.38    2.07
   3 -17   3   11.64    2.21
  -3  17  -4    1.85    1.20
   3  17   4    0.60    0.77
   3 -17   4    1.75    1.27
  -3 -17  -4   -1.02    1.07
  -3  17  -5    5.02    1.62
   3  17   5    4.10    1.12
  -3 -17  -5    4.02    1.70
  -3 -17  -5    4.98    1.06
   3 -17   5    3.10    1.50
  -3  17  -6    9.93    1.93
   3 -17   6    8.30    1.90
  -3 -17  -6    6.77    2.08
  -3 -17  -6   10.08    1.41
  -3  17  -7    0.27    1.13
  -3 -17  -7    0.68    0.72
  -3 -17  -7    0.86    1.51
   3 -17   7    0.48    1.12
  -3  17  -8    9.88    2.06
  -3 -17  -8    9.78    2.20
   3 -17   8   11.45    2.11
  -3 -17  -8   12.07    1.67
  -3  17  -9    1.00    1.22
   3 -17   9   -0.57    1.16
  -3 -17  -9   -0.82    1.23
  -3 -17  -9    0.64    0.85
  -3  17 -10    3.48    1.59
  -3 -17 -10    4.96    1.32
  -3 -17 -10    5.91    2.18
  -3  17 -11   -0.31    0.79
  -3 -17 -11   -0.06    0.80
  -3 -17 -11   -0.08    1.40
  -3  17 -12    4.35    1.75
  -3 -17 -12    4.20    1.36
  -3 -17 -12    4.67    2.07
   3  18 -11   -0.26    1.14
   3 -18 -11    3.87    1.92
   3 -18 -11    0.00    0.97
  -3  18  10    3.34    1.10
   3  18 -10    4.54    1.60
   3 -18 -10    1.91    1.74
   3 -18 -10    3.76    1.36
   3  18  -9    1.31    1.20
  -3  18   9    0.71    0.83
   3 -18  -9   -1.19    1.18
   3  18  -8    1.03    1.17
  -3  18   8    2.07    1.13
   3 -18  -8    1.95    1.85
   3 -18  -8    1.55    1.11
  -3  18   7    0.71    0.91
   3  18  -7    1.80    1.18
   3 -18  -7   -0.86    1.26
   3 -18  -7   -0.84    0.85
  -3  18   6    4.47    1.37
   3  18  -6    5.14    1.50
  -3 -18   6    7.12    1.86
   3 -18  -6    3.99    1.55
   3 -18  -6    8.64    1.62
  -3  18   5    1.49    0.96
   3  18  -5    2.70    1.20
   3 -18  -5   -0.34    1.04
  -3 -18   5   -0.18    1.23
  -3  18   4    5.34    1.46
   3  18  -4    6.31    1.60
  -3 -18   4    5.17    1.74
   3 -18  -4    4.65    1.66
  -3  18   3    0.00    0.81
   3  18  -3   -0.49    0.72
   3 -18  -3   -0.82    1.24
  -3 -18   3   -0.92    1.04
  -3  18   2    0.88    1.05
   3  18  -2   -0.29    0.80
   3 -18  -2    0.21    1.44
  -3 -18   2   -0.57    1.09
   3  18  -1    4.57    1.37
  -3  18   1    5.41    1.53
  -3 -18   1    2.01    1.46
   3 -18  -1    5.29    1.99
  -3  18   0   -0.67    0.89
   3  18   0    2.60    1.01
  -3 -18   0    1.49    1.37
   3 -18   0    0.77    1.03
   3  18   1    0.48    0.70
  -3  18  -1   -1.57    0.69
  -3 -18  -1   -0.78    1.09
   3 -18   1   -0.39    1.37
  -3  18  -2    7.29    1.86
   3  18   2    9.23    1.65
   3 -18   2   12.92    2.47
  -3 -18  -2    5.33    1.92
  -3  18  -3   -0.67    0.84
   3  18   3   -0.35    0.61
   3 -18   3   -0.69    1.20
  -3 -18  -3   -0.91    1.24
  -3  18  -4    2.89    1.29
   3  18   4    1.43    0.90
  -3 -18  -4    2.98    1.80
   3 -18   4    4.20    1.52
  -3  18  -5    4.36    1.57
  -3 -18  -5    2.13    1.58
   3 -18   5    2.32    1.54
  -3  18  -6    2.68    1.36
  -3 -18  -6    5.70    1.90
  -3 -18  -6    4.51    1.09
   3 -18   6    3.44    1.66
  -3  18  -7    5.93    1.84
  -3 -18  -7    5.74    1.22
  -3 -18  -7    6.34    2.05
   3 -18   7    6.05    1.95
  -3  18  -8   10.30    2.20
  -3 -18  -8    5.07    1.79
   3 -18   8    4.61    1.76
  -3 -18  -8    9.67    1.55
  -3  18  -9    1.43    1.30
  -3 -18  -9   -2.19    1.19
  -3 -18  -9   -0.16    0.74
  -3  18 -10    3.92    1.58
  -3 -18 -10    2.33    1.72
  -3 -18 -10    0.99    0.97
  -3  18 -11    0.69    1.24
  -3 -18 -11    0.39    0.91
  -3 -18 -11   -0.92    1.40
   3  19  -9    0.14    1.08
  -3  19   9    2.88    1.16
   3 -19  -9    2.61    1.97
   3 -19  -9    0.26    1.03
  -3  19   8   -0.21    0.77
   3  19  -8    0.34    1.03
   3 -19  -8    0.52    1.00
   3 -19  -8   -0.10    1.43
   3  19  -7    3.80    1.47
  -3  19   7    1.78    1.02
   3 -19  -7    1.94    1.24
   3 -19  -7    3.44    1.95
  -3  19   6    2.86    1.23
   3  19  -6    1.73    1.26
   3 -19  -6   -0.29    1.55
  -3 -19   6    1.14    1.63
   3  19  -5   -0.03    0.94
  -3  19   5   -0.34    0.79
  -3 -19   5   -0.56    1.19
   3 -19  -5    1.61    1.68
  -3  19   4    2.66    1.15
   3  19  -4    0.89    1.09
   3 -19  -4    2.73    1.80
  -3 -19   4   -0.26    1.21
   3  19  -3    0.57    0.89
  -3  19   3    3.29    1.33
  -3 -19   3   -0.96    1.14
   3 -19  -3    1.42    1.69
  -3  19   2    0.07    0.95
   3  19  -2   -0.86    0.70
   3 -19  -2   -0.66    1.12
  -3 -19   2   -0.86    1.32
  -3  19   1    0.56    1.02
   3  19  -1    0.08    0.83
   3 -19  -1   -1.99    1.35
  -3 -19   1    1.34    1.47
  -3  19   0    1.51    1.15
   3  19   0    0.66    0.90
  -3 -19   0    3.44    1.74
   3 -19   0   -0.70    1.45
   3  19   1    1.13    0.92
  -3  19  -1    0.51    1.02
   3 -19   1   -0.26    1.53
  -3 -19  -1   -0.21    1.28
   3  19   2   12.53    2.00
  -3  19  -2   12.75    2.30
   3 -19   2   14.87    2.88
  -3 -19  -2   12.16    2.67
  -3  19  -3    1.85    1.31
   3  19   3    1.15    0.90
  -3 -19  -3    0.67    1.63
   3 -19   3    0.85    1.45
  -3  19  -4   21.53    3.03
   3  19   4   18.35    2.91
   3 -19   4   26.51    3.38
  -3 -19  -4   21.62    3.39
  -3  19  -5    1.36    1.25
  -3 -19  -5   -0.45    1.46
   3 -19   5    1.38    1.55
  -3  19  -6    5.71    1.79
  -3 -19  -6    4.91    2.11
   3 -19   6    2.26    1.73
  -3  19  -7    0.30    1.15
   3 -19   7    1.50    1.37
  -3 -19  -7   -0.70    1.32
  -3  19  -8    2.06    1.41
   3 -19   8    1.96    1.47
  -3 -19  -8    1.41    1.58
   3  20  -6    2.65    1.35
  -3  20   6    0.92    1.09
   3 -20  -6    3.71    2.06
   3  20  -5   -0.77    0.92
  -3  20   5    0.14    1.03
  -3 -20   5    0.22    1.67
   3 -20  -5    0.31    1.66
  -3  20   4   -0.60    0.90
   3  20  -4   -0.73    0.94
   3 -20  -4    0.93    1.62
  -3 -20   4   -0.64    1.37
   3  20  -3    0.25    1.02
  -3  20   3    3.04    1.38
  -3 -20   3    0.33    1.54
   3 -20  -3    0.35    1.28
   3  20  -2    0.08    1.05
  -3  20   2   -0.09    1.04
   3 -20  -2    0.90    1.70
  -3 -20   2   -0.09    1.32
   3  20  -1    5.00    1.55
  -3  20   1    8.19    2.00
   3 -20  -1    7.03    2.37
  -3 -20   1    5.04    2.01
  -3  20   0    1.08    1.13
   3  20   0    1.04    0.99
   3 -20   0   -1.86    1.38
  -3 -20   0    0.60    1.47
   3  20   1    2.34    1.07
  -3  20  -1    3.75    1.49
  -3 -20  -1    5.45    2.10
   3 -20   1    4.02    1.93
  -3  20  -2    0.41    1.08
   3  20   2    0.96    0.86
   3 -20   2    1.58    1.76
  -3 -20  -2    2.93    1.81
   3  20   3    0.66    0.85
  -3  20  -3    1.84    1.37
  -3 -20  -3   -2.26    1.28
   3 -20   3   -0.25    1.26
  -3  20  -4    0.48    1.27
   3 -20   4   -1.54    1.46
  -3 -20  -4    1.52    1.63
  -3  20  -5   -0.46    0.94
   3 -20   5    0.39    1.48
  -3 -20  -5   -0.62    1.36
   4   0 -23    0.14    1.45
   4   0 -22    0.15    1.40
   4   0 -21   -0.77    1.16
   4   0 -20    9.35    2.08
   4   0 -19   -1.90    0.84
   4   0 -18   28.09    3.31
   4   0 -17    0.05    0.98
   4   0 -16   20.20    1.50
   4   0 -16   21.61    2.56
   4   0 -15    0.06    0.96
   4   0 -15    0.63    0.48
   4   0 -14  253.07   10.79
   4   0 -14  252.29    9.77
   4   0 -13   -0.17    0.55
   4   0 -13    0.53    0.40
   4   0 -12   63.20    3.61
   4   0 -12   62.88    2.88
   4   0 -11   -0.30    0.27
   4   0 -11   -0.54    0.39
   4   0 -10   52.97    2.36
   4   0 -10   49.12    2.85
   4   0  -9   -0.23    0.48
   4   0  -9    0.06    0.28
   4   0  -8   36.10    1.73
   4   0  -8   38.40    2.21
  -4   0   8   43.32    2.31
  -4   0   7    0.48    0.41
   4   0  -7    0.41    0.35
   4   0  -7   -0.20    0.18
  -4   0   6  124.12    4.95
   4   0  -6  116.21    4.48
   4   0  -6  115.95    4.89
   4   0  -5    0.08    0.19
  -4   0   5   -0.15    0.31
   4   0  -5   -0.33    0.31
  -4   0   4  387.69   13.91
   4   0  -4  381.57   13.91
  -4   0   4  381.58   14.19
   4   0  -4  391.37   14.20
   4   0  -3    0.07    0.20
   4   0  -3   -0.02    0.19
  -4   0   3   -0.04    0.19
  -4   0   3   -0.04    0.17
  -4   0   2  705.84   24.74
  -4   0   2  680.77   24.82
   4   0  -2  706.83   24.82
   4   0  -2  667.31   24.99
   4   0  -1    0.12    0.18
  -4   0   1    0.04    0.17
  -4   0   1    0.02    0.16
   4   0  -1    0.02    0.17
  -4   0   1   -0.03    0.16
  -4   0   0  496.55   18.26
   4   0   0  508.09   18.31
  -4   0   0  506.89   18.26
  -4   0   0  513.47   18.30
   4   0   0  506.07   18.25
  -4   0  -1    0.11    0.22
   4   0   1    0.22    0.18
  -4   0  -1    0.70    0.24
   4   0   1    0.31    0.18
  -4   0  -2  360.38   13.23
  -4   0  -2  350.12   13.19
   4   0   2  365.04   13.19
  -4   0  -3    0.10    0.31
  -4   0  -3   -0.07    0.20
   4   0   3    0.08    0.21
  -4   0  -4   86.05    3.82
   4   0   4   91.10    3.85
  -4   0  -4   89.92    3.77
  -4   0  -5    0.21    0.31
  -4   0  -5    0.47    0.37
   4   0   5    0.94    0.40
   4   0   6   49.82    2.67
  -4   0  -6   57.33    2.60
  -4   0  -6   47.88    2.65
  -4   0  -7    0.16    0.38
  -4   0  -7    0.11    0.36
  -4   0  -8  248.68    9.08
  -4   0  -8  228.89    9.66
  -4   0  -9    0.25    0.32
  -4   0  -9    1.63    0.83
  -4   0 -10   19.24    1.25
  -4   0 -10   15.53    1.83
  -4   0 -11   -0.13    0.53
  -4   0 -11    0.16    0.34
  -4   0 -12   14.65    1.40
  -4   0 -12   12.24    1.77
  -4   0 -13    0.35    0.42
  -4   0 -13   -1.01    0.46
  -4   0 -14    8.41    1.70
  -4   0 -14    5.99    0.99
  -4   0 -15   -0.10    0.52
  -4   0 -15   -0.35    1.01
  -4   0 -16    4.78    0.99
  -4   0 -16    5.23    1.41
  -4   0 -17    0.05    1.12
  -4   0 -18   30.82    3.58
  -4   0 -19    0.88    0.97
  -4   0 -20    1.05    1.35
  -4   0 -21    0.79    1.20
  -4   0 -22   20.54    3.51
   4   1 -23   11.40    2.49
   4  -1 -23   14.93    3.06
   4   1 -22    1.03    1.13
   4  -1 -22   -0.25    1.41
   4   1 -21    0.45    1.01
   4  -1 -21    1.05    1.47
   4   1 -20   -0.28    0.91
   4  -1 -20   -0.57    0.92
   4   1 -19    1.24    1.30
   4  -1 -19   -1.01    1.01
   4   1 -18   -2.02    0.83
   4  -1 -18    0.79    1.13
   4   1 -17    3.54    1.43
   4  -1 -17    1.47    0.71
   4  -1 -17    2.12    1.09
   4   1 -16    3.88    0.69
   4   1 -16    2.84    1.11
   4  -1 -16    1.32    1.14
   4  -1 -16    3.39    0.86
   4   1 -15   11.49    1.92
   4   1 -15   10.21    1.04
   4  -1 -15   12.40    1.37
   4  -1 -15   10.16    1.75
   4   1 -14    4.92    0.70
   4   1 -14    5.76    0.72
   4   1 -14    3.50    1.12
   4  -1 -14    5.14    0.93
   4  -1 -14    4.24    1.25
   4   1 -13    9.75    0.89
   4   1 -13   10.97    0.97
   4   1 -13    9.81    1.64
   4  -1 -13   11.11    1.20
   4  -1 -13   10.39    1.66
   4   1 -12    1.59    0.39
   4   1 -12    0.77    0.77
   4   1 -12    1.01    0.38
   4   1 -12    0.27    0.55
   4  -1 -12    0.42    0.77
   4  -1 -12    0.85    0.48
   4   1 -11    4.77    1.08
   4   1 -11    4.38    0.56
   4   1 -11    4.64    0.90
   4  -1 -11    5.04    1.13
   4  -1 -11    4.65    0.74
   4   1 -10   37.03    2.42
   4   1 -10   38.71    1.74
   4   1 -10   38.34    2.21
   4  -1 -10   39.84    2.42
   4  -1 -10   38.84    2.00
   4   1  -9  134.37    5.09
   4   1  -9  136.77    5.67
   4   1  -9  135.35    5.84
   4  -1  -9  135.48    5.38
   4  -1  -9  130.22    5.82
   4   1  -8   95.52    4.06
   4   1  -8   88.84    4.13
   4   1  -8   93.74    3.49
  -4  -1   8   91.10    4.17
   4  -1  -8   90.24    4.16
   4  -1  -8   88.41    3.76
  -4   1   7   74.29    3.38
   4   1  -7   69.47    2.70
   4   1  -7   67.11    3.19
   4   1  -7   71.62    3.30
   4  -1  -7   72.90    3.36
   4  -1  -7   75.16    3.02
  -4  -1   7   70.71    3.32
  -4   1   6   61.40    2.78
   4   1  -6   56.59    2.15
   4   1  -6   59.09    2.65
   4   1  -6   54.23    2.65
   4  -1  -6   55.03    2.69
  -4  -1   6   56.25    2.69
   4  -1  -6   59.25    2.46
   4   1  -5  180.25    7.27
   4   1  -5  185.75    7.28
   4   1  -5  190.82    6.85
  -4   1   5  200.01    7.41
  -4  -1   5  194.81    7.34
   4  -1  -5  188.79    7.12
   4  -1  -5  188.20    7.37
   4   1  -4  135.11    4.87
  -4   1   4  133.18    5.30
   4   1  -4  135.71    5.25
   4   1  -4  136.50    5.24
  -4   1   4  133.40    5.12
  -4  -1   4  135.89    4.87
   4  -1  -4  137.08    5.31
  -4  -1   4  129.18    5.23
   4  -1  -4  131.88    5.12
   4   1  -3  174.07    6.44
  -4   1   3  173.86    6.42
  -4   1   3  175.44    6.53
  -4  -1   3  169.93    6.23
   4  -1  -3  165.03    6.52
   4  -1  -3  166.04    6.41
  -4  -1   3  173.18    6.45
   4   1  -2   10.16    0.61
  -4   1   2    8.58    0.66
  -4   1   2    9.83    0.65
   4  -1  -2    9.16    0.64
  -4  -1   2    9.20    0.54
   4  -1  -2    9.44    0.65
  -4  -1   2    8.83    0.58
  -4   1   1   29.67    1.42
  -4   1   1   30.23    1.43
   4   1  -1   31.50    1.34
  -4   1   1   31.30    1.45
  -4  -1   1   30.56    1.34
   4  -1  -1   30.35    1.45
  -4  -1   1   30.42    1.33
  -4  -1   1   29.49    1.37
   4  -1  -1   33.08    1.45
   4  -1  -1   33.24    1.47
  -4   1   0   70.95    2.96
  -4   1   0   72.93    2.96
   4   1   0   72.75    2.82
  -4   1   0   75.19    2.99
   4  -1   0   74.27    2.96
  -4  -1   0   74.11    2.84
   4  -1   0   71.65    2.98
   4   1   1   12.95    0.73
  -4   1  -1   14.14    0.85
  -4   1  -1   14.47    0.89
   4  -1   1   12.59    0.82
  -4  -1  -1   13.61    0.76
   4  -1   1   13.86    0.87
   4   1   2    2.86    0.44
  -4   1  -2    2.61    0.47
  -4   1  -2    3.10    0.53
  -4  -1  -2    2.80    0.46
   4  -1   2    2.98    0.54
   4  -1   2    2.28    0.45
  -4   1  -3  125.17    4.98
   4   1   3  130.49    4.99
  -4   1  -3  127.78    5.08
  -4  -1  -3  125.97    5.00
   4  -1   3  116.07    4.97
   4  -1   3  128.70    5.05
  -4   1  -4   76.21    3.28
   4   1   4   80.22    3.35
  -4   1  -4   73.02    3.38
   4  -1   4   75.38    3.38
  -4  -1  -4   74.98    3.34
  -4   1  -5  504.88   18.76
   4   1   5  504.27   18.89
  -4   1  -5  506.21   18.95
  -4  -1  -5  508.78   18.90
   4  -1   5  527.45   18.99
  -4   1  -6   28.79    1.89
  -4   1  -6   30.68    1.74
   4   1   6   29.90    2.02
  -4   1  -6   30.02    1.58
  -4  -1  -6   29.65    1.87
   4  -1   6   35.60    1.98
  -4   1  -7    1.62    0.65
  -4   1  -7    1.82    0.44
  -4   1  -7    3.64    0.69
  -4  -1  -7    3.14    0.79
  -4   1  -8   72.27    3.09
  -4   1  -8   64.67    3.52
  -4  -1  -8   66.79    3.50
  -4   1  -9   18.91    1.34
  -4   1  -9   19.34    1.98
  -4  -1  -9   21.83    1.25
  -4  -1  -9   22.97    2.08
  -4   1 -10   84.84    3.82
  -4   1 -10   89.62    4.48
  -4  -1 -10   85.43    3.66
  -4  -1 -10   87.24    4.40
  -4   1 -11   35.85    2.03
  -4   1 -11   32.87    2.57
  -4  -1 -11   36.71    1.91
  -4  -1 -11   37.02    2.56
  -4   1 -12   28.46    2.78
  -4   1 -12   27.38    1.82
  -4  -1 -12   30.09    1.73
  -4  -1 -12   34.64    2.50
  -4   1 -13   12.76    1.42
  -4   1 -13    7.35    1.64
  -4  -1 -13   12.87    1.95
  -4  -1 -13   11.62    1.22
  -4   1 -14   63.61    4.01
  -4   1 -14   56.60    3.13
  -4  -1 -14   58.35    3.88
  -4   1 -15   17.46    2.35
  -4   1 -15   14.92    1.67
  -4  -1 -15   19.43    2.49
  -4   1 -16    6.98    1.20
  -4   1 -16    3.89    1.36
  -4  -1 -16    6.08    1.67
  -4   1 -17   13.33    1.69
  -4   1 -17    8.60    1.97
  -4  -1 -17    9.77    2.00
  -4   1 -18   15.92    1.89
  -4   1 -18   19.15    2.87
  -4  -1 -18   17.89    2.79
  -4   1 -19    4.06    1.63
  -4  -1 -19    3.75    1.46
  -4   1 -20    1.45    1.42
  -4  -1 -20   -0.56    1.28
  -4   1 -21   -0.13    0.89
  -4  -1 -21    0.58    1.10
  -4   1 -22   -0.22    1.44
  -4  -1 -22    3.75    1.87
   4   2 -23   -0.79    1.30
   4  -2 -23   -1.59    1.39
   4   2 -22    1.94    1.62
   4  -2 -22    3.19    1.79
   4   2 -21    3.95    1.78
   4  -2 -21    1.87    1.53
   4   2 -20    6.30    1.86
   4  -2 -20    9.54    2.14
   4   2 -19    1.65    1.38
   4  -2 -19    3.26    1.53
   4   2 -18   70.94    4.45
   4  -2 -18   55.62    4.14
   4  -2 -18   51.98    3.45
   4   2 -17    0.66    0.84
   4  -2 -17   -0.12    0.52
   4  -2 -17    0.27    1.03
   4   2 -16    5.34    1.36
   4  -2 -16    5.48    1.54
   4  -2 -16    5.97    1.11
   4   2 -15   17.20    2.00
   4   2 -15   17.18    2.29
   4   2 -15   16.93    1.07
   4  -2 -15   13.67    2.08
   4  -2 -15   16.82    1.72
   4   2 -14   15.46    1.84
   4   2 -14   12.32    1.82
   4   2 -14   18.41    1.03
   4   2 -14   16.26    1.01
   4  -2 -14   17.19    1.68
   4  -2 -14   16.03    2.05
   4   2 -13   -0.02    0.47
   4   2 -13   -0.13    0.23
   4   2 -13    0.90    0.81
   4   2 -13    0.64    0.29
   4  -2 -13    0.27    0.54
   4  -2 -13   -0.04    0.61
   4   2 -12    0.57    0.26
   4   2 -12    0.45    0.59
   4   2 -12    0.52    0.27
   4   2 -12    0.13    0.52
   4  -2 -12   -0.74    0.42
   4  -2 -12    0.40    0.47
   4   2 -11   58.18    3.08
   4   2 -11   55.74    2.29
   4   2 -11   64.81    3.32
   4   2 -11   56.12    2.31
   4  -2 -11   54.96    2.84
   4  -2 -11   57.50    3.30
   4   2 -10   33.68    2.15
   4   2 -10   32.87    1.35
   4   2 -10   30.28    1.35
   4   2 -10   34.61    2.09
   4  -2 -10   31.42    2.13
   4  -2 -10   30.74    1.85
   4   2  -9    0.25    0.13
   4   2  -9    0.75    0.48
   4   2  -9    0.25    0.13
   4   2  -9   -1.04    0.32
   4  -2  -9    0.19    0.41
  -4  -2   9   -0.23    0.50
   4  -2  -9    0.34    0.46
   4   2  -8   79.44    3.60
   4   2  -8   69.27    3.54
   4  -2  -8   72.23    3.34
   4  -2  -8   82.25    3.70
  -4  -2   8   82.22    3.66
   4   2  -7    8.84    1.02
   4   2  -7    8.13    1.00
   4  -2  -7    9.32    0.91
   4  -2  -7    9.25    1.08
  -4  -2   7    7.11    0.96
   4   2  -6  137.69    5.78
   4   2  -6  140.12    5.74
  -4   2   6  149.87    5.90
   4  -2  -6  140.99    5.65
  -4  -2   6  146.65    5.80
   4  -2  -6  147.98    5.90
   4   2  -5    3.86    0.57
   4   2  -5    5.44    0.72
  -4   2   5    3.88    0.62
   4  -2  -5    5.06    0.62
  -4  -2   5    4.75    0.62
   4  -2  -5    4.36    0.65
   4   2  -4  494.33   18.87
   4   2  -4  528.19   18.77
  -4   2   4  509.47   18.91
  -4   2   4  542.12   18.84
   4  -2  -4  505.49   18.82
   4  -2  -4  539.87   18.95
  -4  -2   4  515.60   18.79
  -4  -2   4  502.53   18.49
   4   2  -3   20.45    0.96
  -4   2   3   17.90    1.09
  -4   2   3   18.00    1.06
   4  -2  -3   17.18    1.07
  -4  -2   3   16.37    0.94
   4  -2  -3   17.80    1.08
  -4   2   2  238.38    9.10
  -4   2   2  247.59    9.11
  -4   2   2  235.09    9.07
   4  -2  -2  237.23    9.09
  -4  -2   2  254.30    8.90
   4  -2  -2  248.23    9.12
  -4   2   1    3.10    0.51
  -4   2   1    3.48    0.44
  -4   2   1    2.02    0.37
   4  -2  -1    2.44    0.41
   4  -2  -1    2.87    0.46
   4  -2  -1    2.76    0.50
  -4  -2   1    2.70    0.28
  -4   2   0   51.74    2.36
  -4   2   0   56.58    2.34
  -4   2   0   57.00    2.35
   4   2   0   54.97    2.06
   4  -2   0   52.70    2.31
   4  -2   0   52.76    2.35
   4  -2   0   48.73    2.35
  -4  -2   0   54.03    2.10
  -4   2  -1   29.44    1.53
   4   2   1   30.79    1.28
  -4   2  -1   28.16    1.46
   4  -2   1   32.18    1.50
   4  -2   1   28.78    1.52
  -4  -2  -1   28.65    1.30
   4   2   2   15.26    0.83
  -4   2  -2   14.58    0.96
  -4   2  -2   14.35    0.99
   4  -2   2   14.26    0.97
  -4  -2  -2   13.34    0.85
   4  -2   2   14.55    0.96
  -4   2  -3   93.46    4.12
   4   2   3  102.46    4.00
  -4   2  -3  105.22    4.10
   4  -2   3   94.74    4.05
  -4  -2  -3   95.35    4.01
   4  -2   3  101.08    4.14
  -4   2  -4   61.46    2.91
  -4   2  -4   60.70    2.80
   4   2   4   62.70    2.80
   4  -2   4   56.36    2.78
  -4  -2  -4   64.59    2.84
   4  -2   4   66.92    2.95
  -4   2  -5    0.89    0.40
  -4   2  -5    0.33    0.44
  -4   2  -5    1.30    0.38
   4   2   5    0.70    0.38
  -4  -2  -5    0.12    0.28
   4  -2   5    1.23    0.51
   4  -2   5    0.85    0.41
  -4   2  -6   22.43    1.66
  -4   2  -6   27.00    1.55
  -4   2  -6   26.07    1.46
   4  -2   6   22.30    1.66
  -4  -2  -6   23.37    1.60
  -4   2  -7   18.85    1.32
  -4   2  -7   19.69    1.81
  -4   2  -7   18.24    1.24
  -4  -2  -7   17.58    1.40
  -4   2  -8    0.19    0.62
  -4   2  -8    1.08    0.45
  -4  -2  -8    0.96    0.64
  -4   2  -9    1.03    0.52
  -4   2  -9    3.14    0.98
  -4  -2  -9    2.37    0.88
  -4   2 -10   39.85    2.68
  -4   2 -10   37.98    2.12
  -4  -2 -10   32.94    2.46
  -4   2 -11    1.00    0.57
  -4   2 -11    2.40    1.00
  -4  -2 -11   -0.16    0.67
  -4   2 -12    7.60    1.42
  -4   2 -12    7.49    1.12
  -4  -2 -12    7.33    1.39
  -4   2 -13    6.73    1.11
  -4   2 -13    5.16    1.31
  -4  -2 -13    6.02    1.47
  -4   2 -14    0.75    0.63
  -4   2 -14    1.33    0.89
  -4  -2 -14   -0.90    0.83
  -4   2 -15   13.26    1.63
  -4   2 -15   14.25    2.15
  -4  -2 -15   11.30    1.99
  -4   2 -16   10.93    2.13
  -4   2 -16   15.91    1.83
  -4  -2 -16   14.37    2.37
  -4   2 -17    3.71    1.07
  -4   2 -17    4.55    1.62
  -4  -2 -17    3.30    1.46
  -4   2 -18   34.51    2.51
  -4   2 -18   32.99    3.68
  -4  -2 -18   35.08    3.74
  -4   2 -19    4.35    1.53
  -4   2 -19    2.56    1.05
  -4  -2 -19    3.85    1.73
  -4   2 -20    0.50    1.32
  -4  -2 -20    5.32    1.67
  -4   2 -21    1.14    1.44
  -4  -2 -21   -0.43    1.29
  -4   2 -22    9.04    2.36
  -4  -2 -22   12.97    2.86
   4   3 -23    5.10    2.06
   4  -3 -23    7.07    2.34
   4   3 -22   -1.37    1.18
   4  -3 -22   -0.31    1.25
   4   3 -21    1.55    1.44
   4  -3 -21    1.29    1.29
   4   3 -20    0.54    1.24
   4  -3 -20    2.22    1.58
   4   3 -19   -2.56    0.74
   4  -3 -19   -0.11    1.16
   4   3 -18    2.71    1.26
   4  -3 -18    3.08    0.94
   4  -3 -18    3.23    1.28
   4   3 -17    5.73    1.62
   4   3 -17    5.74    1.39
   4  -3 -17    7.03    1.27
   4  -3 -17    3.59    1.44
   4   3 -16   85.79    4.63
   4   3 -16   79.32    4.91
   4  -3 -16   90.32    5.17
   4  -3 -16   94.88    4.53
   4   3 -15   -0.55    0.60
   4   3 -15   -0.85    0.69
   4  -3 -15   -0.91    0.47
   4  -3 -15    0.43    0.61
   4   3 -14    0.20    0.19
   4   3 -14   -0.58    0.63
   4   3 -14   -0.19    0.55
   4   3 -14   -0.08    0.20
   4  -3 -14    0.43    0.68
   4  -3 -14    0.06    0.65
   4   3 -13    5.46    0.41
   4   3 -13    3.51    0.97
   4   3 -13    4.49    1.22
   4   3 -13    5.42    0.41
   4  -3 -13    6.79    1.33
   4  -3 -13    4.28    0.99
   4   3 -12    1.57    0.22
   4   3 -12    1.13    0.67
   4   3 -12    1.39    0.76
   4  -3 -12    0.62    0.62
   4  -3 -12    0.63    0.62
   4   3 -11    1.33    0.64
   4   3 -11    2.06    0.81
   4  -3 -11    1.52    0.88
   4  -3 -11    1.54    0.68
   4   3 -10   64.71    3.40
   4   3 -10   67.01    3.41
   4  -3 -10   60.16    3.37
   4  -3 -10   66.74    3.23
   4   3  -9   15.63    1.58
   4   3  -9   15.88    1.56
   4  -3  -9   14.73    1.44
   4  -3  -9   12.65    1.45
  -4  -3   9   16.56    1.64
   4   3  -8   18.27    1.40
   4   3  -8   18.66    1.40
  -4  -3   8   18.71    1.43
   4  -3  -8   16.92    1.62
   4  -3  -8   15.98    1.27
   4   3  -7    5.86    0.83
   4   3  -7    6.05    0.88
  -4  -3   7    7.11    0.94
   4  -3  -7    6.17    0.84
   4  -3  -7    5.99    0.95
   4   3  -6   47.52    2.45
  -4   3   6   47.20    2.70
   4   3  -6   50.92    2.39
   4  -3  -6   50.99    2.43
   4  -3  -6   52.06    2.56
  -4  -3   6   49.18    2.40
   4   3  -5  283.06   10.83
   4   3  -5  292.29   10.68
  -4   3   5  279.81   10.85
  -4  -3   5  296.06   10.74
   4  -3  -5  277.86   10.85
  -4  -3   5  287.92   10.22
   4  -3  -5  284.76   10.80
   4   3  -4   15.26    0.91
  -4   3   4   16.15    1.06
   4   3  -4   14.19    1.04
  -4   3   4   15.78    1.05
   4  -3  -4   17.35    1.11
  -4  -3   4   15.26    0.74
   4  -3  -4   15.79    1.11
  -4  -3   4   15.87    0.95
   4   3  -3   53.85    2.42
  -4   3   3   56.91    2.48
  -4   3   3   54.88    2.48
   4  -3  -3   53.48    2.47
  -4  -3   3   54.58    2.25
   4  -3  -3   52.53    2.49
  -4   3   2  301.12   11.46
  -4   3   2  310.78   11.52
  -4   3   2  305.61   11.44
   4  -3  -2  313.89   11.48
   4  -3  -2  303.73   11.53
  -4  -3   2  316.18   11.16
  -4   3   1    4.06    0.59
  -4   3   1    4.14    0.54
  -4   3   1    2.46    0.46
  -4  -3   1    3.44    0.26
   4  -3  -1    3.27    0.48
   4  -3  -1    3.02    0.53
   4  -3  -1    3.00    0.49
  -4   3   0   31.25    1.64
  -4   3   0   31.29    1.55
  -4   3   0   32.08    1.58
  -4  -3   0   29.36    1.22
   4  -3   0   29.74    1.54
   4  -3   0   31.33    1.60
   4  -3   0   30.95    1.67
  -4   3  -1    5.34    0.65
  -4   3  -1    4.30    0.64
  -4   3  -1    4.39    0.59
   4   3   1    4.74    0.32
   4  -3   1    5.80    0.67
  -4  -3  -1    5.76    0.42
   4  -3   1    5.59    0.74
  -4   3  -2  425.83   15.86
  -4   3  -2  432.97   15.85
   4   3   2  413.67   15.51
  -4   3  -2  444.94   15.78
  -4  -3  -2  421.35   15.58
   4  -3   2  437.95   15.84
   4  -3   2  431.64   15.85
  -4   3  -3   63.60    2.98
  -4   3  -3   69.45    2.90
  -4   3  -3   67.50    2.96
   4   3   3   64.59    2.75
  -4  -3  -3   62.17    2.77
   4  -3   3   63.47    2.94
   4  -3   3   65.83    2.95
  -4   3  -4   70.45    3.02
   4   3   4   67.28    2.92
  -4   3  -4   62.47    3.07
  -4   3  -4   66.87    2.94
   4  -3   4   65.28    3.08
  -4  -3  -4   63.77    2.91
   4  -3   4   64.57    2.98
  -4   3  -5   92.40    3.90
  -4   3  -5   92.28    3.86
  -4   3  -5   86.10    4.02
   4   3   5   86.12    3.87
   4  -3   5   93.49    4.09
   4  -3   5   91.76    3.91
  -4  -3  -5   86.00    3.87
  -4   3  -6  178.05    6.98
  -4   3  -6  178.71    6.99
  -4   3  -6  167.10    7.20
  -4  -3  -6  169.24    7.05
   4  -3   6  181.60    7.29
   4  -3   6  175.97    7.01
  -4   3  -7    2.55    0.80
  -4   3  -7    4.03    0.75
  -4   3  -7    3.67    0.72
   4  -3   7    3.61    0.72
  -4  -3  -7    3.29    0.73
  -4   3  -8   -0.25    0.39
  -4   3  -8    0.77    0.49
  -4  -3  -8   -0.04    0.39
  -4   3  -9   82.86    3.86
  -4   3  -9   88.48    4.31
  -4  -3  -9   80.02    4.13
  -4   3 -10   10.35    1.25
  -4   3 -10   12.98    1.66
  -4  -3 -10    9.58    1.44
  -4   3 -11   26.03    2.61
  -4   3 -11   26.96    1.85
  -4  -3 -11   27.08    2.50
  -4   3 -12    5.27    1.00
  -4   3 -12    3.46    1.21
  -4  -3 -12    5.45    1.32
  -4   3 -13    0.37    0.61
  -4   3 -13    0.48    0.72
  -4  -3 -13   -0.66    0.77
  -4   3 -14   14.41    1.68
  -4   3 -14    8.29    1.65
  -4  -3 -14   13.82    2.12
  -4   3 -15    1.36    0.82
  -4   3 -15    3.66    1.23
  -4  -3 -15    0.62    0.97
  -4   3 -16    5.42    1.21
  -4   3 -16    7.58    1.61
  -4  -3 -16    3.54    1.30
  -4   3 -17    7.47    1.46
  -4   3 -17    7.10    1.85
  -4  -3 -17    8.80    1.95
  -4   3 -18    0.30    0.76
  -4   3 -18   -0.68    1.02
  -4  -3 -18    0.52    1.21
  -4   3 -19    2.27    1.01
  -4   3 -19    2.57    1.34
  -4  -3 -19   -0.19    1.00
  -4   3 -20   32.48    3.05
  -4   3 -20   27.81    3.67
  -4  -3 -20   28.37    3.81
  -4   3 -21    0.29    0.86
  -4   3 -21    0.00    1.40
  -4  -3 -21   -0.17    1.29
  -4   3 -22    1.05    1.21
  -4  -3 -22   -0.54    1.02
   4   4 -22   -0.73    1.12
   4  -4 -22    3.08    1.78
   4   4 -21    4.50    1.77
   4  -4 -21    8.57    2.25
   4   4 -20    8.46    2.11
   4  -4 -20    6.61    2.02
   4   4 -19    0.32    0.83
   4   4 -19    0.64    1.16
   4  -4 -19   -1.19    0.71
   4   4 -18    0.19    1.12
   4   4 -18   -0.14    0.79
   4  -4 -18   -0.35    1.13
   4  -4 -18    0.12    0.73
   4   4 -17   -0.73    0.80
   4   4 -17   -0.50    0.70
   4  -4 -17    1.20    0.95
   4  -4 -17    0.59    0.73
   4   4 -16    0.12    0.74
   4   4 -16    1.02    1.02
   4  -4 -16    1.28    0.92
   4  -4 -16    2.35    0.93
   4   4 -15    1.41    0.81
   4   4 -15    0.94    0.78
   4  -4 -15    1.85    0.91
   4  -4 -15    1.17    1.09
   4   4 -14   48.30    3.28
   4   4 -14   50.49    3.21
   4  -4 -14   47.29    3.35
   4  -4 -14   50.60    3.07
   4   4 -13   -0.54    0.66
   4   4 -13    0.23    0.72
   4  -4 -13    0.24    0.65
   4  -4 -13    1.51    0.88
   4   4 -12   82.83    4.28
   4   4 -12   81.34    4.24
   4  -4 -12   83.93    4.12
   4  -4 -12   77.94    4.26
   4   4 -11   42.16    2.55
   4   4 -11   40.89    2.57
   4  -4 -11   38.04    2.63
   4  -4 -11   37.91    2.41
   4   4 -10    8.09    1.19
   4   4 -10    4.24    0.99
   4  -4 -10    7.51    1.16
   4  -4 -10    6.35    1.17
   4   4  -9    6.43    1.02
   4   4  -9    9.91    1.21
  -4  -4   9    6.58    1.12
   4  -4  -9    7.18    1.15
   4  -4  -9    4.75    0.95
   4   4  -8   12.11    1.34
   4   4  -8   11.34    1.26
  -4  -4   8   12.53    1.34
   4  -4  -8   10.00    1.26
   4  -4  -8   13.81    1.46
   4   4  -7  130.35    5.40
   4   4  -7  128.65    5.53
   4  -4  -7  127.64    5.51
  -4  -4   7  134.38    5.49
   4  -4  -7  134.18    5.62
   4   4  -6   42.76    2.15
   4   4  -6   44.21    2.33
   4  -4  -6   44.65    2.33
   4  -4  -6   45.73    2.37
  -4  -4   6   45.09    1.73
  -4  -4   6   40.35    2.16
   4   4  -5   38.29    1.78
  -4   4   5   39.87    2.21
   4   4  -5   37.89    2.00
   4  -4  -5   32.45    1.96
  -4  -4   5   37.10    1.53
   4  -4  -5   32.74    1.92
  -4  -4   5   37.22    1.83
   4   4  -4    8.25    0.91
   4   4  -4    8.40    0.60
  -4   4   4    7.26    0.90
  -4   4   4    6.47    0.79
  -4  -4   4    7.41    0.57
  -4  -4   4    7.69    0.72
   4  -4  -4    8.43    0.93
   4  -4  -4    7.65    0.90
   4   4  -3   35.40    1.85
  -4   4   3   39.48    1.98
  -4   4   3   38.16    1.87
  -4   4   3   36.47    1.85
  -4  -4   3   36.54    1.62
   4  -4  -3   38.06    1.89
   4  -4  -3   34.50    1.93
  -4   4   2   18.90    1.24
  -4   4   2   15.58    1.05
   4   4  -2   17.44    1.08
   4   4  -2   16.79    0.69
  -4   4   2   18.15    1.11
  -4  -4   2   16.22    0.80
   4  -4  -2   18.19    1.27
   4  -4  -2   19.12    1.16
  -4   4   1   12.79    1.16
  -4   4   1   13.53    0.90
  -4   4   1   12.02    0.86
   4  -4  -1   10.51    0.86
   4  -4  -1   14.34    0.94
  -4  -4   1   12.58    0.53
   4  -4  -1   12.65    1.16
  -4   4   0   80.58    3.39
  -4   4   0   79.85    3.27
  -4   4   0   74.70    3.23
   4  -4   0   77.83    3.28
  -4  -4   0   73.39    2.77
   4  -4   0   71.82    3.36
   4  -4   0   75.56    3.24
  -4   4  -1   74.23    3.21
  -4   4  -1   80.39    3.34
  -4   4  -1   72.21    3.20
  -4   4  -1   76.36    3.23
   4  -4   1   72.33    3.20
   4  -4   1   72.23    3.30
  -4  -4  -1   73.03    2.84
  -4   4  -2   26.64    1.55
  -4   4  -2   29.47    1.63
  -4   4  -2   24.37    1.48
   4   4   2   27.86    1.22
   4  -4   2   26.22    1.53
   4  -4   2   28.20    1.64
  -4  -4  -2   28.36    1.31
  -4   4  -3   29.12    1.71
  -4   4  -3   31.53    1.69
  -4   4  -3   32.78    1.77
   4   4   3   29.20    1.45
  -4  -4  -3   29.26    1.49
   4  -4   3   30.72    1.73
   4  -4   3   28.25    1.65
  -4   4  -4    1.46    0.49
  -4   4  -4    1.14    0.42
   4   4   4    2.15    0.45
  -4   4  -4    1.71    0.51
   4  -4   4    1.47    0.46
   4  -4   4    2.33    0.57
  -4  -4  -4    1.51    0.42
  -4   4  -5    1.02    0.49
   4   4   5    2.15    0.52
  -4   4  -5    2.59    0.67
  -4   4  -5    1.28    0.49
  -4  -4  -5    1.73    0.49
   4  -4   5    1.50    0.55
   4  -4   5    1.80    0.59
  -4   4  -6   15.22    1.20
  -4   4  -6   14.45    1.36
  -4   4  -6   11.53    1.37
   4  -4   6   15.86    1.57
   4  -4   6   14.27    1.33
  -4  -4  -6   13.01    1.27
  -4   4  -7   -0.49    0.50
  -4   4  -7    0.97    0.50
   4  -4   7    1.06    0.56
  -4  -4  -7    0.26    0.48
  -4   4  -8    2.97    0.84
  -4   4  -8    3.35    0.76
   4  -4   8    2.54    0.76
  -4  -4  -8    2.84    0.82
  -4   4  -9    4.75    1.00
  -4   4  -9    2.96    0.81
  -4  -4  -9    5.02    0.96
  -4   4 -10   68.02    3.72
  -4   4 -10   60.90    3.29
  -4  -4 -10   67.52    3.62
  -4   4 -11   14.43    1.94
  -4   4 -11   13.36    1.53
  -4  -4 -11   11.94    1.68
  -4   4 -12    1.98    1.11
  -4   4 -12    0.87    0.71
  -4  -4 -12    2.08    0.87
  -4   4 -13    0.53    0.74
  -4   4 -13    0.10    0.65
  -4  -4 -13    0.61    0.69
  -4   4 -14   10.36    1.78
  -4   4 -14    8.24    1.34
  -4  -4 -14    9.34    1.78
  -4   4 -15   11.55    2.03
  -4   4 -15    9.80    1.55
  -4  -4 -15   13.60    2.19
  -4   4 -16    0.15    0.72
  -4   4 -16    0.16    0.81
  -4  -4 -16    0.27    0.79
  -4   4 -17   14.32    2.33
  -4   4 -17   14.34    2.02
  -4  -4 -17   14.10    2.32
  -4   4 -18   18.87    2.32
  -4   4 -18   12.25    2.35
  -4  -4 -18   15.26    2.58
  -4   4 -19    1.05    0.96
  -4   4 -19    1.65    1.46
  -4  -4 -19    1.09    1.35
  -4   4 -20    2.06    1.09
  -4   4 -20   -1.54    1.03
  -4  -4 -20    1.65    1.40
  -4   4 -21   -0.47    1.20
  -4   4 -21   -0.83    0.65
  -4  -4 -21   -1.51    0.79
  -4   4 -22    0.43    1.00
  -4   4 -22   -0.05    1.43
  -4  -4 -22   -1.77    1.15
   4  -5 -22   -1.62    1.02
   4   5 -21    2.26    1.66
   4  -5 -21   -0.57    1.21
   4   5 -20   -0.64    0.61
   4   5 -20   -0.89    0.87
   4  -5 -20    0.15    0.93
   4   5 -19    1.43    1.01
   4   5 -19    0.75    0.96
   4  -5 -19    2.46    1.42
   4  -5 -19    1.96    1.08
   4   5 -18    2.41    1.24
   4   5 -18    2.02    1.19
   4  -5 -18    4.07    1.44
   4  -5 -18    3.93    1.31
   4   5 -17    0.33    0.93
   4   5 -17   -0.97    0.74
   4  -5 -17    1.66    1.22
   4  -5 -17    0.18    0.89
   4   5 -16   73.91    4.33
   4   5 -16   59.16    3.87
   4  -5 -16   62.85    3.85
   4  -5 -16   70.41    4.41
   4   5 -15   12.74    1.96
   4   5 -15   10.32    1.78
   4  -5 -15   13.24    2.10
   4  -5 -15   10.12    1.59
   4   5 -14   11.13    1.78
   4   5 -14    7.68    1.55
   4  -5 -14    9.19    1.73
   4  -5 -14    5.51    1.25
   4   5 -13   10.21    1.61
   4   5 -13   12.57    1.76
   4  -5 -13   10.68    1.64
   4  -5 -13    9.34    1.48
   4   5 -12   47.13    2.99
   4   5 -12   40.06    2.82
   4  -5 -12   47.78    2.91
   4  -5 -12   52.92    3.20
   4   5 -11    1.19    0.66
   4   5 -11    0.53    0.64
   4  -5 -11   -0.01    0.62
   4  -5 -11    1.49    0.73
   4   5 -10   56.24    3.06
   4   5 -10   59.98    3.22
  -4  -5  10   58.93    3.19
   4  -5 -10   48.81    3.06
   4  -5 -10   58.57    3.21
   4   5  -9    1.69    0.66
   4   5  -9    1.25    0.58
   4  -5  -9    0.62    0.65
   4  -5  -9    1.84    0.75
  -4  -5   9    1.72    0.72
   4   5  -8  119.30    4.96
   4   5  -8  114.96    5.14
   4  -5  -8  115.16    5.14
   4  -5  -8  117.18    5.14
  -4  -5   8  105.88    4.97
   4   5  -7   11.74    1.40
   4   5  -7   11.70    1.15
  -4  -5   7   12.78    0.72
  -4  -5   7   12.88    1.28
   4  -5  -7   12.65    1.38
   4  -5  -7   13.31    1.43
   4   5  -6  166.62    6.87
   4   5  -6  165.92    6.56
  -4  -5   6  170.59    6.27
  -4  -5   6  172.66    6.68
   4  -5  -6  162.54    6.89
   4  -5  -6  165.70    6.84
   4   5  -5  136.01    5.61
   4   5  -5  126.28    5.23
  -4  -5   5  133.69    5.13
   4  -5  -5  137.69    5.69
   4  -5  -5  134.26    5.58
  -4  -5   5  140.23    5.38
   4   5  -4   43.04    2.20
  -4   5   4   40.86    2.13
  -4   5   4   43.13    2.28
  -4  -5   4   42.89    1.93
  -4  -5   4   40.46    1.94
   4  -5  -4   45.81    2.38
   4  -5  -4   43.51    2.22
   4   5  -3    0.78    0.19
  -4   5   3    1.02    0.51
   4   5  -3    0.80    0.37
  -4   5   3    0.50    0.34
  -4   5   3    0.46    0.34
  -4  -5   3    0.58    0.25
   4  -5  -3    0.98    0.45
  -4  -5   3   -0.02    0.29
   4  -5  -3    0.25    0.37
  -4   5   2   93.71    4.11
  -4   5   2   93.66    3.92
  -4   5   2   95.32    3.94
   4   5  -2   96.17    3.93
   4  -5  -2   92.56    4.12
   4  -5  -2   93.20    3.96
  -4  -5   2   91.41    3.52
   4   5  -1   10.11    0.91
  -4   5   1    9.91    0.94
  -4   5   1    8.49    0.87
  -4   5   1   13.29    1.22
   4  -5  -1    9.36    1.05
   4  -5  -1   10.74    0.82
  -4  -5   1    9.58    0.43
   4  -5  -1    9.96    0.95
  -4   5   0   95.74    3.96
  -4   5   0   91.79    3.96
  -4   5   0   98.78    4.16
   4  -5   0   93.81    3.97
   4  -5   0   92.37    4.14
   4  -5   0   95.87    4.02
  -4   5  -1   23.37    1.36
  -4   5  -1   20.12    1.32
  -4   5  -1   22.11    1.36
  -4   5  -1   22.68    1.44
  -4  -5  -1   22.25    0.97
   4  -5   1   20.66    1.49
   4  -5   1   24.13    1.39
  -4   5  -2    2.24    0.55
  -4   5  -2    1.83    0.50
  -4   5  -2    2.14    0.52
   4   5   2    2.31    0.27
  -4   5  -2    2.40    0.54
   4  -5   2    1.89    0.64
   4  -5   2    2.11    0.50
  -4  -5  -2    3.41    0.40
   4   5   3   40.73    1.83
  -4   5  -3   43.82    2.22
  -4   5  -3   40.43    2.14
  -4   5  -3   42.53    2.21
   4  -5   3   37.46    2.17
   4  -5   3   39.92    2.12
  -4  -5  -3   41.30    1.87
  -4   5  -4   95.13    4.06
   4   5   4   91.38    3.78
  -4   5  -4   87.63    4.08
  -4   5  -4   89.49    4.04
   4  -5   4   93.10    4.09
   4  -5   4   89.54    4.03
  -4  -5  -4   92.69    3.80
  -4   5  -5    1.50    0.58
  -4   5  -5    1.19    0.51
  -4   5  -5    1.68    0.60
   4  -5   5    2.51    0.62
   4  -5   5    1.87    0.62
  -4  -5  -5    1.61    0.51
  -4   5  -6   43.92    2.53
  -4   5  -6   41.52    2.37
   4  -5   6   39.30    2.29
   4  -5   6   50.82    2.63
  -4  -5  -6   42.26    2.27
  -4   5  -7   13.34    1.44
  -4   5  -7   12.60    1.53
  -4  -5  -7   14.49    1.43
   4  -5   7   14.31    1.44
  -4   5  -8   52.13    2.95
  -4   5  -8   54.11    2.81
  -4  -5  -8   46.64    2.70
   4  -5   8   45.46    2.63
  -4   5  -9   67.73    3.52
  -4   5  -9   73.58    3.84
   4  -5   9   71.20    3.48
  -4  -5  -9   65.64    3.57
  -4   5 -10   37.19    2.57
  -4   5 -10   38.52    2.39
  -4  -5 -10   32.95    2.41
  -4   5 -11    1.15    0.90
  -4   5 -11    0.86    0.67
  -4  -5 -11    1.07    0.82
  -4   5 -12   16.63    1.83
  -4   5 -12   13.64    1.93
  -4  -5 -12   14.46    1.95
  -4   5 -13    1.00    1.01
  -4   5 -13    3.27    0.98
  -4  -5 -13    1.89    1.07
  -4   5 -14   24.30    2.39
  -4   5 -14   25.74    2.88
  -4  -5 -14   24.82    2.71
  -4   5 -15   13.32    1.85
  -4   5 -15   16.86    2.41
  -4  -5 -15   10.84    1.99
  -4   5 -16   22.99    2.91
  -4   5 -16   25.40    2.55
  -4  -5 -16   23.02    2.76
  -4   5 -17    1.14    0.95
  -4   5 -17   -1.27    0.89
  -4  -5 -17   -0.26    0.75
  -4   5 -18    0.02    1.13
  -4   5 -18    0.59    0.94
  -4  -5 -18   -0.50    1.11
[truncated: 1,650,112 more chars]
