# Supplementary material for: Synthesis and crystal structures of [Ph3PCH2PPh3]I2 di­chloro­methane disolvate and [Ph3PCH2PPh3](BI4)2
Source: Acta Crystallogr E Crystallogr Commun. 2017 Jul 28;73(Pt 8):1259–63. doi: 10.1107/S2056989017010295 (PMC5598861; doi:10.1107/S2056989017010295)
Supplement: Supplementary file 2 [file e-73-01259-Isup2.hkl]

data_I                                                                          
_shelx_title ' dv330 in P2(1)/c'                                                
_shelx_refln_list_code          4                                               
_shelx_F_calc_maximum      490.26                                               
_exptl_crystal_F_000      1896.00                                               
_reflns_d_resolution_high  0.8242                                               
                                                                                
loop_                                                                           
 _space_group_symop_operation_xyz                                               
 'x, y, z'                                                                      
 '-x, y+1/2, -z+1/2'                                                            
 '-x, -y, -z'                                                                   
 'x, -y-1/2, z-1/2'                                                             
                                                                                
_cell_length_a     9.7510                                                       
_cell_length_b    22.9138                                                       
_cell_length_c    18.2039                                                       
_cell_angle_alpha  90.000                                                       
_cell_angle_beta  104.629                                                       
_cell_angle_gamma  90.000                                                       
                                                                                
_shelx_F_squared_multiplier     1.000                                           
                                                                                
loop_                                                                           
 _refln_index_h                                                                 
 _refln_index_k                                                                 
 _refln_index_l                                                                 
 _refln_F_squared_calc                                                          
 _refln_F_squared_meas                                                          
 _refln_F_squared_sigma                                                         
 _refln_observed_status                                                         
   2   0   0       7797.85       8170.67       422.77 o                         
   3   0   0      13078.31      12962.65       289.96 o                         
   4   0   0        112.02         61.45        45.41 o                         
   5   0   0       5623.35       5446.03       203.95 o                         
   6   0   0      24470.17      26053.69       583.97 o                         
   7   0   0      50979.98      50906.09      1006.73 o                         
   8   0   0       5179.37       5835.54       651.20 o                         
   9   0   0         93.85          5.05       323.07 o                         
  10   0   0        348.53       -206.97       335.69 o                         
  11   0   0       3272.92       2804.19       610.81 o                         
   2   1   0        686.76        743.21        38.38 o                         
   3   1   0       1378.56       1514.35       170.16 o                         
   4   1   0      10577.62      10626.84       282.71 o                         
   5   1   0      11367.93      11501.72       222.29 o                         
   6   1   0      19338.69      19706.83       338.79 o                         
   7   1   0         94.96        135.66        62.55 o                         
   8   1   0        968.06       1155.31       275.79 o                         
   9   1   0        272.34        254.68       242.23 o                         
  10   1   0          1.89         22.93       444.23 o                         
  11   1   0         69.09       -115.02       441.70 o                         
   2   2   0      27717.82      28680.62       433.74 o                         
   3   2   0      44310.77      45368.25       565.96 o                         
   4   2   0       3778.91       3803.68       109.53 o                         
   5   2   0      18491.53      18719.08       516.96 o                         
   6   2   0         22.10         44.25        48.92 o                         
   7   2   0         37.02        -44.94        76.87 o                         
   8   2   0        780.50       1010.83       320.55 o                         
   9   2   0      15313.00      14469.85       673.35 o                         
  10   2   0       3049.98       2929.46       423.54 o                         
  11   2   0        195.71         43.52       324.34 o                         
   1   3   0       7788.26       7730.43       505.83 o                         
   2   3   0       8287.59       7974.98       173.43 o                         
   3   3   0       4319.96       4749.42       216.14 o                         
   4   3   0        269.43        336.77        74.62 o                         
   5   3   0        617.32        592.78       117.88 o                         
   6   3   0       1109.56       1273.38       127.81 o                         
   7   3   0        596.26        728.40       119.64 o                         
   8   3   0        171.48         13.19       202.44 o                         
   9   3   0        176.49        445.30       251.18 o                         
  10   3   0        241.90         38.31       662.56 o                         
  11   3   0         28.45       -227.16       392.49 o                         
   0   4   0       6634.91       6893.10       242.31 o                         
   1   4   0       3774.92       3787.47       102.27 o                         
   2   4   0      82620.84      83041.34      1113.33 o                         
   3   4   0      20873.35      20918.51       379.33 o                         
   4   4   0      23083.03      23240.75       438.09 o                         
   5   4   0      37368.07      37964.81       661.97 o                         
   6   4   0          4.99        104.66       132.35 o                         
   7   4   0       5983.25       6188.70       622.83 o                         
   8   4   0       2255.23       2173.11       194.50 o                         
   9   4   0       4181.52       3625.12       413.50 o                         
  10   4   0          3.35        312.62       559.07 o                         
  11   4   0       4095.11       4514.89      1047.47 o                         
   1   5   0        176.27        592.87       159.01 o                         
   2   5   0      42083.23      41269.14       890.86 o                         
   3   5   0        279.83        407.68        80.01 o                         
   4   5   0       4343.75       4201.47       166.15 o                         
   5   5   0       4628.21       4683.22       223.96 o                         
   6   5   0        497.51        415.60       101.39 o                         
   7   5   0        352.09        403.36       113.59 o                         
   8   5   0       6129.37       6281.26       296.25 o                         
   9   5   0        934.03        805.23       348.32 o                         
  10   5   0        333.02         50.48       358.41 o                         
  11   5   0         92.03        112.59       325.60 o                         
   0   6   0     158076.80     160502.56      3553.82 o                         
   1   6   0      30154.48      30970.01       787.49 o                         
   2   6   0        747.43        825.58        78.54 o                         
   3   6   0        598.80        810.95       187.57 o                         
   4   6   0      15190.62      14967.97       336.42 o                         
   5   6   0       5701.34       5900.55       219.53 o                         
   6   6   0      17019.05      17245.19       426.44 o                         
   7   6   0      26810.99      26556.42       583.26 o                         
   8   6   0       7046.90       7175.73       309.42 o                         
   9   6   0          2.90       -135.47       223.98 o                         
  10   6   0         21.79       -182.95       238.93 o                         
  11   6   0       1214.21       1477.82       382.13 o                         
   1   7   0      12606.95      12160.40       402.24 o                         
   2   7   0        409.47        941.86        85.22 o                         
   3   7   0      16551.70      15947.36       330.49 o                         
   4   7   0         16.22         93.57        55.19 o                         
   5   7   0      30786.83      29472.22       567.21 o                         
   6   7   0       6197.70       6164.76       257.22 o                         
   7   7   0        572.26        456.77       117.84 o                         
   8   7   0        905.10       1088.96       164.40 o                         
   9   7   0        819.08        812.29       283.36 o                         
  10   7   0         32.37        178.44       268.50 o                         
  11   7   0        161.63        111.06       418.99 o                         
   0   8   0       2343.54       2539.17       194.35 o                         
   1   8   0      27604.35      27093.36       560.40 o                         
   2   8   0      46629.39      45918.80       705.29 o                         
   3   8   0      27353.04      27434.96       425.14 o                         
   4   8   0      11679.29      11693.62       387.84 o                         
   5   8   0       5450.98       5171.84       220.47 o                         
   6   8   0        932.55       1018.19       135.40 o                         
   7   8   0        525.72        474.18       132.84 o                         
   8   8   0       1146.52       1409.85       200.83 o                         
   9   8   0      13828.73      14863.97       941.46 o                         
  10   8   0       1023.38        586.06       287.20 o                         
   1   9   0       1328.67       1951.29       150.80 o                         
   2   9   0      14421.34      14536.76       313.82 o                         
   3   9   0       7619.01       7456.76       193.31 o                         
   4   9   0       7571.57       7408.92       238.85 o                         
   5   9   0       5117.47       5651.96       230.63 o                         
   6   9   0       2748.44       2897.21       206.75 o                         
   7   9   0       4335.24       4232.03       253.54 o                         
   8   9   0       1080.97       1283.06       186.17 o                         
   9   9   0         30.89       -190.09       222.05 o                         
  10   9   0       1865.92       1940.97       560.33 o                         
   0  10   0       6948.35       7700.79       376.08 o                         
   1  10   0      17273.44      16209.51       416.74 o                         
   2  10   0      11832.14      12589.41       298.23 o                         
   3  10   0        596.65        647.47        92.23 o                         
   4  10   0      15157.22      14281.49       576.34 o                         
   5  10   0       7468.15       7126.75       263.84 o                         
   6  10   0       4402.69       4160.35       239.89 o                         
   7  10   0      11113.06      11634.72       386.93 o                         
   8  10   0        551.65        613.04       150.96 o                         
   9  10   0       2163.30       1812.18       339.48 o                         
  10  10   0         20.62        613.34       459.37 o                         
   1  11   0      28755.11      29332.63       644.29 o                         
   2  11   0      11384.13      11764.52       430.62 o                         
   3  11   0        998.67       1175.82       120.95 o                         
   4  11   0         59.99         45.73        67.08 o                         
   5  11   0      12644.41      12389.91       355.17 o                         
   6  11   0        879.51        679.90       131.56 o                         
   7  11   0       2069.59       2026.78       197.53 o                         
   8  11   0       2050.43       1857.41       211.54 o                         
   9  11   0        136.29        497.23       403.84 o                         
  10  11   0        688.29        641.10       439.18 o                         
   0  12   0       4007.21       4187.35       302.88 o                         
   1  12   0      23571.30      24044.05       575.53 o                         
   2  12   0        233.97        195.61        99.95 o                         
   3  12   0         68.22         44.13        65.89 o                         
   4  12   0        409.55        292.75       141.35 o                         
   5  12   0         59.50        -10.41        82.05 o                         
   6  12   0       4835.21       4654.42       310.52 o                         
   7  12   0       6413.03       5731.75       294.51 o                         
   8  12   0          3.81        -44.79       151.55 o                         
   9  12   0        429.19        272.44       202.44 o                         
  10  12   0        391.34        484.61       403.84 o                         
   1  13   0        624.56        665.58       121.78 o                         
   2  13   0        630.13        992.26       147.23 o                         
   3  13   0       3228.49       3934.54       204.13 o                         
   4  13   0          1.84        -19.37        66.14 o                         
   5  13   0       7480.08       7241.58       283.45 o                         
   6  13   0       1365.56       1401.51       171.26 o                         
   7  13   0       2186.95       2368.77       365.57 o                         
   8  13   0        928.70        924.18       473.25 o                         
   9  13   0         45.66          3.44       166.59 o                         
  10  13   0        873.42         65.62       348.32 o                         
   0  14   0        890.42        984.37       204.45 o                         
   1  14   0       9944.22      10840.87       379.23 o                         
   2  14   0      24707.57      23735.62      1240.56 o                         
   3  14   0       8912.78       8875.00       371.96 o                         
   4  14   0       4759.58       4546.30       201.95 o                         
   5  14   0       5554.11       5529.16       261.47 o                         
   6  14   0         84.01        160.12       150.78 o                         
   7  14   0        119.89         60.95       146.12 o                         
   8  14   0       7779.42       8024.42       463.99 o                         
   9  14   0       6585.07       6081.86       431.59 o                         
   1  15   0       5621.15       5658.15       286.25 o                         
   2  15   0       2431.90       2654.86       241.59 o                         
   3  15   0      40284.14      40103.00       725.93 o                         
   4  15   0      29164.05      29769.21       535.89 o                         
   5  15   0        706.29        628.68       168.41 o                         
   6  15   0        308.86        354.75       129.09 o                         
   7  15   0       1149.95        917.44       199.52 o                         
   8  15   0       5884.91       5999.69       694.11 o                         
   9  15   0          2.75        -54.32       225.90 o                         
   0  16   0      17352.55      17387.99       734.49 o                         
   1  16   0       7312.30       6608.99       406.37 o                         
   2  16   0        185.40        295.12       132.96 o                         
   3  16   0        281.76        316.43       117.48 o                         
   4  16   0       3810.56       3760.75       183.33 o                         
   5  16   0        641.01        672.70       136.05 o                         
   6  16   0        262.72        107.17       154.09 o                         
   7  16   0       4318.45       3772.12       541.40 o                         
   8  16   0       2765.92       2795.30       596.93 o                         
   9  16   0         10.05       -148.01       170.04 o                         
   1  17   0      11174.48      11930.33       596.93 o                         
   2  17   0       8429.91       8807.10       381.89 o                         
   3  17   0        347.68        476.69        98.49 o                         
   4  17   0       1857.49       1714.55       154.00 o                         
   5  17   0       4302.67       4286.29       277.59 o                         
   6  17   0       8810.11       9032.86       572.95 o                         
   7  17   0        749.29        854.47       218.50 o                         
   8  17   0        558.83        543.89       208.29 o                         
   9  17   0        232.83        229.38       206.74 o                         
   0  18   0       1426.61       1216.58       272.59 o                         
   1  18   0        569.46        794.32       165.52 o                         
   2  18   0       7192.64       6108.28       337.26 o                         
   3  18   0        306.48        224.85        91.15 o                         
   4  18   0         79.94        135.99        95.09 o                         
   5  18   0       1632.61       1951.11       223.80 o                         
   6  18   0         87.69        121.99       273.86 o                         
   7  18   0       6639.18       6646.00       579.26 o                         
   8  18   0        768.86        974.27       247.60 o                         
   1  19   0       4462.36       5238.47       364.08 o                         
   2  19   0       1043.78       1494.36       224.35 o                         
   3  19   0       4265.90       4675.30       365.04 o                         
   4  19   0       2039.68       2272.86       193.81 o                         
   5  19   0       1124.90       1033.77       217.06 o                         
   6  19   0       2851.52       2633.25       319.46 o                         
   7  19   0          1.02        353.59       206.37 o                         
   8  19   0       1672.13        989.41       282.69 o                         
   0  20   0        710.11        530.04       232.21 o                         
   1  20   0        319.04        342.18       159.73 o                         
   2  20   0       9886.36      10550.26       461.34 o                         
   3  20   0        177.17        339.75       101.79 o                         
   4  20   0       1334.26       1180.61       178.01 o                         
   5  20   0       2513.71       2394.96       237.86 o                         
   6  20   0        170.23        -56.10       475.78 o                         
   7  20   0        702.83        931.09       253.27 o                         
   1  21   0       6233.68       6510.50       394.54 o                         
   2  21   0        127.09        247.60       164.08 o                         
   3  21   0       6331.35       6836.65       459.03 o                         
   4  21   0      12708.01      12734.85       504.81 o                         
   5  21   0         37.32        182.87       148.58 o                         
   6  21   0        570.64        646.95       223.94 o                         
   7  21   0       1177.26        268.03       220.96 o                         
   0  22   0      11000.95      11113.27       684.01 o                         
   1  22   0       3186.83       3273.47       319.41 o                         
   2  22   0        149.00        306.42       127.34 o                         
   3  22   0         42.60        157.14       122.51 o                         
   4  22   0       1008.30       1187.80       193.51 o                         
   5  22   0        609.50        941.27       197.66 o                         
   6  22   0        241.53        316.02       209.78 o                         
   1  23   0       7129.84       7515.20       422.98 o                         
   2  23   0       4893.76       4944.13       325.43 o                         
   3  23   0         82.58        124.02       131.08 o                         
   4  23   0        472.29        393.83       301.64 o                         
   5  23   0       2838.33       3316.87       296.28 o                         
   6  23   0       5805.59       6154.17       498.15 o                         
   0  24   0        808.62        918.74       297.83 o                         
   1  24   0        139.83        133.47       212.02 o                         
   2  24   0       5483.94       5941.89       361.15 o                         
   3  24   0       1272.93       1904.99       240.11 o                         
   4  24   0         29.11         76.14       193.84 o                         
   5  24   0       1111.21       1085.78       206.76 o                         
   1  25   0       3195.29       3232.50       283.45 o                         
   2  25   0        854.93        984.04       193.84 o                         
   3  25   0      12181.37      12594.03       558.43 o                         
   4  25   0       4041.95       4796.50       376.19 o                         
   5  25   0          2.73       -224.64       224.64 o                         
   0  26   0        146.44         73.20       259.97 o                         
   1  26   0         40.84       -134.39       134.39 o                         
   2  26   0        751.57        920.91       203.38 o                         
   3  26   0          0.41        247.31       157.55 o                         
   4  26   0          9.39       -125.78       183.60 o                         
   1  27   0        389.63        478.06       172.57 o                         
   2  27   0          7.61       -136.53       136.53 o                         
 -11   1   1       1313.17        802.97       335.63 o                         
 -10   1   1       4856.03       5473.85       530.91 o                         
  -9   1   1       3135.83       2730.62       373.00 o                         
  -8   1   1       2281.13       2319.10       213.75 o                         
  -7   1   1        775.79        783.76        90.80 o                         
  -6   1   1       9227.99       8980.40       301.99 o                         
  -5   1   1       6468.72       6854.42       169.59 o                         
  -4   1   1       5451.92       5296.10       215.47 o                         
  -3   1   1      77361.62      80691.68      1077.63 o                         
  -2   1   1       7312.57       6825.09       121.63 o                         
   2   1   1        398.04        414.63        42.17 o                         
   3   1   1      28178.45      28254.04       373.49 o                         
   4   1   1       4210.17       4383.24       107.42 o                         
   5   1   1      32074.66      33605.88       577.07 o                         
   6   1   1      14931.23      15513.50       293.27 o                         
   7   1   1       2412.19       2157.07       150.90 o                         
   8   1   1       4487.94       5220.97       470.81 o                         
   9   1   1       1968.84       1851.93       339.96 o                         
  10   1   1       2002.14       1666.37       362.30 o                         
  11   1   1          1.61       -244.80       271.96 o                         
 -11   2   1       1573.27       1122.20       720.61 o                         
 -10   2   1         16.94       -216.95       216.95 o                         
  -9   2   1       1079.84        575.07       253.27 o                         
  -8   2   1        636.55        625.34       128.98 o                         
  -7   2   1       2913.31       2863.46       199.64 o                         
  -6   2   1        628.00        713.41        79.95 o                         
  -5   2   1      13797.10      13716.33       266.31 o                         
  -4   2   1      12515.79      12046.27       238.62 o                         
  -3   2   1     109469.93     112755.22      1281.97 o                         
  -2   2   1      29277.47      31414.73       394.39 o                         
   1   2   1       1393.44       1172.94       127.73 o                         
   2   2   1      40499.88      41975.54       772.18 o                         
   3   2   1      27733.48      28631.76       468.84 o                         
   4   2   1      20188.65      21831.85       323.41 o                         
   5   2   1      18363.28      19000.54       331.52 o                         
   6   2   1      10513.43      11015.13       301.17 o                         
   7   2   1       8180.78       8013.76       271.41 o                         
   8   2   1         23.02        148.16       360.94 o                         
   9   2   1         11.34        -40.03       219.76 o                         
  10   2   1         73.87        195.91       268.06 o                         
  11   2   1        314.51        260.11       307.83 o                         
 -11   3   1        327.43        377.99       269.86 o                         
 -10   3   1         48.95        -52.35       249.88 o                         
  -9   3   1       6884.35       7033.29       564.12 o                         
  -8   3   1      22038.38      22201.23       525.25 o                         
  -7   3   1       8979.78       9110.72       235.01 o                         
  -6   3   1       3287.01       3440.34       142.51 o                         
  -5   3   1       5156.44       5168.87       154.83 o                         
  -4   3   1       4680.65       4757.48       133.49 o                         
  -3   3   1       8431.87       8398.26       167.37 o                         
  -2   3   1     121211.29     124106.01      1597.47 o                         
  -1   3   1      25420.14      24663.12      1138.94 o                         
   0   3   1        464.51        697.84        35.46 o                         
   1   3   1        766.52       1100.42        60.48 o                         
   2   3   1         91.08        307.07        72.23 o                         
   3   3   1      41887.23      41042.39       634.27 o                         
   4   3   1      18463.32      20156.54       394.60 o                         
   5   3   1        214.91        221.21        69.34 o                         
   6   3   1       7351.50       7854.86       424.80 o                         
   7   3   1         85.93         42.65        85.22 o                         
   8   3   1       4455.73       5484.19       477.82 o                         
   9   3   1        319.05         28.84       230.50 o                         
  10   3   1       5217.55       5147.96      1530.82 o                         
  11   3   1       4891.04       4118.99       518.92 o                         
 -11   4   1        617.07        682.22       329.38 o                         
 -10   4   1       1424.78       1269.14       322.51 o                         
  -9   4   1       4333.50       4770.81      1132.02 o                         
  -8   4   1        448.30        508.64       174.62 o                         
  -7   4   1       1937.54       2151.31       260.38 o                         
  -6   4   1        116.94         47.80        76.58 o                         
  -5   4   1       8490.46       8589.52       259.27 o                         
  -4   4   1       8467.31       8502.08       231.62 o                         
  -3   4   1      52962.76      54922.39       796.69 o                         
  -2   4   1     151284.64     150352.69      1922.34 o                         
  -1   4   1         63.92         63.18        39.28 o                         
   0   4   1      11289.01      10987.90       191.52 o                         
   1   4   1        676.55        924.06        66.21 o                         
   2   4   1       1985.05       1993.85        99.11 o                         
   3   4   1       3506.33       3517.89       135.35 o                         
   4   4   1      11034.93      11672.58       350.65 o                         
   5   4   1      41108.11      42485.59       723.58 o                         
   6   4   1      25430.39      26708.67       858.94 o                         
   7   4   1      23510.45      23693.90       526.20 o                         
   8   4   1        268.10        669.65       247.60 o                         
   9   4   1       1060.51        953.08       306.13 o                         
  10   4   1         26.23       -229.90       229.90 o                         
  11   4   1       1946.69       1298.77       388.11 o                         
 -11   5   1       1716.46       1837.87       393.39 o                         
 -10   5   1      12498.15      12563.44       743.32 o                         
  -9   5   1       2156.51       2246.20       339.79 o                         
  -8   5   1         94.82        185.24       140.17 o                         
  -7   5   1         34.76         -3.28       117.02 o                         
  -6   5   1      28731.14      28716.86       576.08 o                         
  -5   5   1      20442.93      20187.78       517.73 o                         
  -4   5   1        265.45        153.86        81.48 o                         
  -3   5   1      31470.32      31689.52       515.06 o                         
  -2   5   1       4354.16       4328.31       109.19 o                         
  -1   5   1      17915.46      18119.75       364.82 o                         
   0   5   1      44665.23      44713.28       623.00 o                         
   1   5   1     178859.23     181299.88      2797.75 o                         
   2   5   1      32785.69      32126.60       514.96 o                         
   3   5   1       5034.89       4738.63       218.91 o                         
   4   5   1       1690.98       2056.25       145.35 o                         
   5   5   1       5561.24       5683.04       213.94 o                         
   6   5   1      14075.26      14852.55       384.67 o                         
   7   5   1       5537.29       5602.69       333.00 o                         
   8   5   1      15245.01      16051.75      1299.87 o                         
   9   5   1       1857.01       1418.91       321.84 o                         
  10   5   1        674.52        828.16       314.97 o                         
  11   5   1        218.55        174.19       295.37 o                         
 -11   6   1       1097.12        853.12       487.14 o                         
 -10   6   1       1191.30       1025.13       320.36 o                         
  -9   6   1        764.03        908.42       276.65 o                         
  -8   6   1       2230.04       2386.24       207.42 o                         
  -7   6   1       2248.64       2414.04       196.06 o                         
  -6   6   1        338.22        346.47       102.70 o                         
  -5   6   1       4332.93       4334.15       292.20 o                         
  -4   6   1      29210.33      27838.75       502.88 o                         
  -3   6   1       2980.95       2947.43       125.20 o                         
  -2   6   1       1031.38       1606.86        85.61 o                         
  -1   6   1        497.73        427.82        69.33 o                         
   0   6   1      17730.08      17610.54       422.77 o                         
   1   6   1       4234.00       4013.27       170.89 o                         
   2   6   1       5308.30       5527.04       169.69 o                         
   3   6   1       1042.60       1126.28       138.55 o                         
   4   6   1       4947.69       5271.03       223.30 o                         
   5   6   1         12.85         43.45        86.98 o                         
   6   6   1      10226.79       9955.84       316.31 o                         
   7   6   1       3339.38       3785.96       229.20 o                         
   8   6   1       1156.94       1204.26       185.86 o                         
   9   6   1         21.29        220.85       246.30 o                         
  10   6   1        663.16        211.20       388.70 o                         
  11   6   1        145.78       -220.54       368.51 o                         
 -11   7   1       2380.39       1615.37       517.42 o                         
 -10   7   1        653.55       1007.32       312.37 o                         
  -9   7   1        254.03         56.23       229.07 o                         
  -8   7   1       8366.05       8484.78       337.68 o                         
  -7   7   1        377.84        410.03       116.31 o                         
  -6   7   1       1007.80        979.06       171.27 o                         
  -5   7   1       3156.24       2918.87       178.87 o                         
  -4   7   1      18191.94      18081.24       380.22 o                         
  -3   7   1       2267.98       2358.26       118.44 o                         
  -2   7   1       1828.95       2111.28        88.01 o                         
  -1   7   1      27471.63      28254.12       559.99 o                         
   0   7   1       8766.25       8968.26       349.58 o                         
   1   7   1      23764.07      23904.48       694.11 o                         
   2   7   1       2567.48       2625.41       124.81 o                         
   3   7   1      13767.99      13816.11       702.94 o                         
   4   7   1      13431.33      13892.24       333.33 o                         
   5   7   1        705.97        706.40       106.67 o                         
   6   7   1       7530.68       8017.51       429.24 o                         
   7   7   1        315.10        436.76       118.56 o                         
   8   7   1         89.42        -66.25       142.93 o                         
   9   7   1         30.14        -71.21       225.77 o                         
  10   7   1       3255.87       2605.70       408.06 o                         
 -11   8   1        189.32          7.57       413.94 o                         
 -10   8   1        765.22        673.91       446.75 o                         
  -9   8   1        107.02        178.65       290.26 o                         
  -8   8   1        163.83         66.76       135.37 o                         
  -7   8   1       7541.28       8078.26       317.19 o                         
  -6   8   1         15.22         61.08        94.62 o                         
  -5   8   1        825.91        651.24       101.70 o                         
  -4   8   1       3614.89       3317.88       169.24 o                         
  -3   8   1       1335.01       1368.77        89.53 o                         
  -2   8   1       1047.59       1436.90       101.85 o                         
  -1   8   1      14710.35      15037.97       367.19 o                         
   0   8   1        665.02        742.21        97.16 o                         
   1   8   1      16512.47      16467.24       336.01 o                         
   2   8   1        196.49        261.72        62.31 o                         
   3   8   1       1410.38       1591.33       136.52 o                         
   4   8   1       8622.56       8936.15       264.77 o                         
   5   8   1       3465.80       3678.06       309.49 o                         
   6   8   1       3693.85       3868.16       223.56 o                         
   7   8   1       1618.85       1572.12       259.30 o                         
   8   8   1        268.76        -31.27       315.50 o                         
   9   8   1         44.69        113.34       243.56 o                         
  10   8   1        338.88        204.83       271.21 o                         
 -10   9   1       2002.95       1365.50       471.99 o                         
  -9   9   1        232.39         90.84       154.69 o                         
  -8   9   1      21349.36      21788.87       562.70 o                         
  -7   9   1       7818.33       8080.50       437.01 o                         
  -6   9   1       3523.80       3216.02       289.82 o                         
  -5   9   1      11884.63      12087.80       458.62 o                         
  -4   9   1      11895.30      11110.76       293.33 o                         
  -3   9   1       3918.12       3944.64       139.47 o                         
  -2   9   1        429.81        349.45        53.16 o                         
  -1   9   1      24350.36      23535.94       519.13 o                         
   0   9   1      20933.22      20770.18       750.90 o                         
   1   9   1      21696.90      20970.15       728.91 o                         
   2   9   1        753.98        892.48        96.08 o                         
   3   9   1      28119.68      28947.05       535.74 o                         
   4   9   1       9416.37       9226.44       277.43 o                         
   5   9   1       1060.20       1174.20       218.33 o                         
   6   9   1       4507.44       4332.74       236.78 o                         
   7   9   1       1903.61       2271.06       208.08 o                         
   8   9   1       4111.63       4379.04       289.47 o                         
   9   9   1        951.99        780.11       293.97 o                         
  10   9   1       7990.85       8959.05       691.39 o                         
 -10  10   1       1385.22       1693.62       530.04 o                         
  -9  10   1       1484.45       1543.86       244.60 o                         
  -8  10   1        755.62        836.29       161.40 o                         
  -7  10   1       9469.16       9332.45       345.25 o                         
  -6  10   1        589.86        624.66       119.81 o                         
  -5  10   1        122.02        318.32        96.39 o                         
  -4  10   1         98.67        376.33        95.13 o                         
  -3  10   1      20388.06      20162.64       351.42 o                         
  -2  10   1      90318.20      86526.38      1232.61 o                         
  -1  10   1      20216.92      20827.55       493.08 o                         
   0  10   1          2.55         21.35        65.75 o                         
   1  10   1       1666.55       1785.73       128.65 o                         
   2  10   1       5973.96       6376.08       211.22 o                         
   3  10   1       6253.99       6209.65       219.84 o                         
   4  10   1      29354.66      30460.12       605.08 o                         
   5  10   1      18353.64      17624.04       433.12 o                         
   6  10   1      11514.36      11825.56       370.69 o                         
   7  10   1        107.06        150.81       117.18 o                         
   8  10   1       3013.19       2972.24       251.35 o                         
   9  10   1       3025.86       2357.16       371.98 o                         
  10  10   1        352.69        878.36       474.52 o                         
 -10  11   1       4032.60       2917.77       603.24 o                         
  -9  11   1        245.39        530.77       185.28 o                         
  -8  11   1        111.16        101.59       128.93 o                         
  -7  11   1       3564.89       3283.40       319.98 o                         
  -6  11   1      26923.90      26228.89       578.58 o                         
  -5  11   1       8910.67       8484.71       288.18 o                         
  -4  11   1       1686.40       1861.95       234.81 o                         
  -3  11   1      21433.72      21248.64       413.45 o                         
  -2  11   1       1980.65       1570.73       156.57 o                         
  -1  11   1       1750.08       1916.88       166.52 o                         
   0  11   1      10414.23      10970.25       341.50 o                         
   1  11   1      48741.58      47077.55       919.94 o                         
   2  11   1      26497.74      26573.97       508.27 o                         
   3  11   1          2.87         46.62        66.40 o                         
   4  11   1         83.05        282.60        88.85 o                         
   5  11   1        441.03        491.23       105.94 o                         
   6  11   1       9314.73       9202.79       329.05 o                         
   7  11   1         47.20       -100.32       100.32 o                         
   8  11   1      10855.04      10245.09       400.51 o                         
   9  11   1       1623.22       1547.07       319.46 o                         
  10  11   1       1928.84       1039.90       482.09 o                         
 -10  12   1       1676.94       1653.23       522.47 o                         
  -9  12   1         37.65       -137.32       137.32 o                         
  -8  12   1         50.02        118.32       157.47 o                         
  -7  12   1          6.22          2.73       115.96 o                         
  -6  12   1       2119.74       2031.66       186.17 o                         
  -5  12   1      17812.30      17315.29       428.51 o                         
  -4  12   1      31123.49      29823.44       820.30 o                         
  -3  12   1       2635.78       2805.06       143.30 o                         
  -2  12   1       1369.22       1577.83       167.76 o                         
  -1  12   1       2856.88       2830.93       207.70 o                         
   0  12   1       5484.46       5165.79       335.69 o                         
   1  12   1       1051.13       1294.36       151.67 o                         
   2  12   1      10475.20       9939.47       273.93 o                         
   3  12   1       2023.32       2070.54       164.75 o                         
   4  12   1       4251.04       4130.04       185.47 o                         
   5  12   1       1277.83       1271.94       152.09 o                         
   6  12   1       9244.93       8948.16       333.01 o                         
   7  12   1       4000.74       3900.67       451.20 o                         
   8  12   1       1733.36       1516.36       209.90 o                         
   9  12   1        390.60         85.82       353.36 o                         
  10  12   1         73.47        239.78       426.56 o                         
 -10  13   1        675.78        600.72       418.99 o                         
  -9  13   1       1900.68       2363.95       298.78 o                         
  -8  13   1      11881.74      11734.18       651.20 o                         
  -7  13   1       4246.51       4541.58       355.33 o                         
  -6  13   1        837.46        914.28       145.38 o                         
  -5  13   1        222.86        185.92        98.13 o                         
  -4  13   1      14917.22      14623.16       324.92 o                         
  -3  13   1       8974.52       8880.65       233.35 o                         
  -2  13   1       4146.80       4633.05       245.28 o                         
  -1  13   1      55940.34      56638.67      1332.69 o                         
   0  13   1      19829.65      20755.10       713.04 o                         
   1  13   1        104.97         67.66        92.76 o                         
   2  13   1        945.64       1097.08       109.05 o                         
   3  13   1      23055.57      23833.56       510.05 o                         
   4  13   1       4500.60       4225.47       376.77 o                         
   5  13   1         86.01        -12.81        83.54 o                         
   6  13   1       7726.27       7749.43       322.05 o                         
   7  13   1       1149.94       1151.41       172.90 o                         
   8  13   1        511.72        332.33       155.79 o                         
   9  13   1       1039.57       1234.25       471.99 o                         
 -10  14   1        785.04        583.05       446.75 o                         
  -9  14   1       1116.49       1299.61       265.02 o                         
  -8  14   1         19.19        183.81       146.04 o                         
  -7  14   1       3000.68       2828.22       628.48 o                         
  -6  14   1       3609.72       3157.51       240.36 o                         
  -5  14   1          5.85        236.10       101.87 o                         
  -4  14   1        225.48        243.39        81.61 o                         
  -3  14   1      20648.54      19234.84       375.24 o                         
  -2  14   1        100.99        517.52       188.04 o                         
  -1  14   1        547.49        883.33       141.88 o                         
   0  14   1       9437.56       9214.67       341.19 o                         
   1  14   1       1205.67       1348.55       166.81 o                         
   2  14   1       2782.42       2557.18       223.98 o                         
   3  14   1          0.20         13.51        76.50 o                         
   4  14   1        191.52        194.23        84.47 o                         
   5  14   1       3221.89       2940.88       217.91 o                         
   6  14   1         77.78         97.04       111.85 o                         
   7  14   1       1290.70       1215.72       184.96 o                         
   8  14   1         44.15        210.56       150.56 o                         
   9  14   1       2735.46       2614.89       590.62 o                         
  -9  15   1         43.74       -108.24       175.55 o                         
  -8  15   1       3123.70       3684.57       359.77 o                         
  -7  15   1          0.37        -74.36       147.74 o                         
  -6  15   1       2751.92       2511.72       270.43 o                         
  -5  15   1       9558.50       9524.07       332.09 o                         
  -4  15   1       1466.07       1375.17       214.21 o                         
  -3  15   1       4809.11       4589.44       283.21 o                         
  -2  15   1       1377.49       1768.76       201.86 o                         
  -1  15   1      12079.62      12519.24       425.65 o                         
   0  15   1        455.27        700.92       160.28 o                         
   1  15   1      11791.87      12591.11       424.77 o                         
   2  15   1       3930.99       4155.35       288.23 o                         
   3  15   1        171.71        412.04       116.03 o                         
   4  15   1       6126.44       6296.09       272.50 o                         
   5  15   1       4474.23       4323.81       271.98 o                         
   6  15   1       1722.46       1687.84       195.22 o                         
   7  15   1       2771.28       2802.29       271.61 o                         
   8  15   1       4256.17       4115.60       392.49 o                         
   9  15   1        401.65        214.54       368.51 o                         
  -9  16   1       1843.26       1392.69       276.78 o                         
  -8  16   1       1016.26        971.50       339.48 o                         
  -7  16   1       1156.48       1468.98       295.31 o                         
  -6  16   1       3108.26       2598.12       285.01 o                         
  -5  16   1        202.59        117.40       106.60 o                         
  -4  16   1        849.75        707.58       127.21 o                         
  -3  16   1       5725.78       5881.65       265.02 o                         
  -2  16   1      16930.79      16717.72       588.04 o                         
  -1  16   1         94.15        166.59       118.63 o                         
   0  16   1       3415.88       3949.98       279.31 o                         
   1  16   1         47.19        -22.84       105.26 o                         
   2  16   1       5270.64       5824.36       332.76 o                         
   3  16   1         89.54        112.46        82.21 o                         
   4  16   1       7699.31       7616.85       263.91 o                         
   5  16   1       9601.34      10251.24       365.11 o                         
   6  16   1        654.52        976.79       165.37 o                         
   7  16   1        145.49        209.67       201.92 o                         
   8  16   1       4274.41       3688.08       837.98 o                         
   9  16   1       1667.44       1924.99       417.73 o                         
  -9  17   1        202.70        188.74       205.84 o                         
  -8  17   1         28.02        -39.23       246.09 o                         
  -7  17   1       1230.31       1461.10       250.40 o                         
  -6  17   1       7408.76       6856.41      1028.54 o                         
  -5  17   1       2984.89       3536.16       416.46 o                         
  -4  17   1       3085.09       2999.11       187.49 o                         
  -3  17   1       3389.83       3422.41       192.65 o                         
  -2  17   1       1013.58       1072.90       146.44 o                         
  -1  17   1        179.37          4.31       107.33 o                         
   0  17   1       3276.08       3631.33       283.76 o                         
   1  17   1       8868.55       9185.29       383.71 o                         
   2  17   1       8438.62       9200.98       397.10 o                         
   3  17   1        228.88        301.18       155.47 o                         
   4  17   1        417.63        476.88       102.11 o                         
   5  17   1       1393.85       1494.65       182.50 o                         
   6  17   1          6.93        -99.32       140.01 o                         
   7  17   1         98.35        151.70       169.42 o                         
   8  17   1       2054.87       1766.93       283.89 o                         
  -8  18   1        207.21        379.70       214.54 o                         
  -7  18   1         21.06       -144.44       224.64 o                         
  -6  18   1       1414.14       1728.34       312.98 o                         
  -5  18   1       6044.07       6517.74       405.08 o                         
  -4  18   1       6169.21       6069.31       295.21 o                         
  -3  18   1       2299.70       1851.93       152.85 o                         
  -2  18   1       1189.19       1307.34       158.67 o                         
  -1  18   1       6621.35       6516.28       342.45 o                         
   0  18   1       3638.52       3380.38       296.57 o                         
   1  18   1        505.03        571.09       161.45 o                         
   2  18   1       9671.52      10137.58       428.90 o                         
   3  18   1       3722.98       4017.45       257.62 o                         
   4  18   1         37.32        -76.48        77.59 o                         
   5  18   1        980.50        817.84       164.21 o                         
   6  18   1       1822.29       1878.99       464.42 o                         
   7  18   1       5815.18       6532.74       921.27 o                         
   8  18   1       1516.99       1398.31       497.23 o                         
  -8  19   1       3460.75       3230.75       368.10 o                         
  -7  19   1       7155.27       7038.39       986.89 o                         
  -6  19   1          0.87        106.42       165.52 o                         
  -5  19   1         50.28        -60.48       138.66 o                         
  -4  19   1       2832.72       3069.55       241.72 o                         
  -3  19   1       3541.50       3358.73       202.99 o                         
  -2  19   1       3335.60       3823.83       253.45 o                         
  -1  19   1      27899.31      27668.71       781.19 o                         
   0  19   1       2519.98       2318.65       249.69 o                         
   1  19   1       2387.44       2581.07       348.32 o                         
   2  19   1        256.73        337.33       212.02 o                         
   3  19   1      13404.92      13794.62       424.97 o                         
   4  19   1       9333.29       9636.03       309.25 o                         
   5  19   1       1087.82        891.58       151.67 o                         
   6  19   1       2462.17       2427.90       313.46 o                         
   7  19   1        114.82         49.75       169.36 o                         
   8  19   1         65.01        226.93       203.58 o                         
  -8  20   1          0.93        181.73       262.50 o                         
  -7  20   1       4606.23       4212.59       527.52 o                         
  -6  20   1       7069.99       6522.91       983.11 o                         
  -5  20   1          0.37         54.89       149.86 o                         
  -4  20   1          0.35        -30.72       169.65 o                         
  -3  20   1      14549.30      14906.03       766.65 o                         
  -2  20   1      12598.76      13596.52       423.96 o                         
  -1  20   1         46.20        150.83       169.11 o                         
   0  20   1       8671.66       9486.09       745.85 o                         
   1  20   1        390.61         64.14       127.33 o                         
   2  20   1       5077.51       5478.12       393.84 o                         
   3  20   1          0.22        161.63       148.71 o                         
   4  20   1       6798.30       7197.07       294.18 o                         
   5  20   1       9878.64      10293.36       441.93 o                         
   6  20   1         30.56         22.62       157.68 o                         
   7  20   1       1815.36       1297.02       268.66 o                         
  -7  21   1        695.91        804.69       381.13 o                         
  -6  21   1       2622.50       2710.64       335.86 o                         
  -5  21   1        803.70        584.19       182.31 o                         
  -4  21   1          1.34         60.20       121.57 o                         
  -3  21   1         19.50        231.84       112.13 o                         
  -2  21   1        507.58        462.29       133.25 o                         
  -1  21   1       1779.76       2109.68       317.78 o                         
   0  21   1       4517.24       5666.79       393.46 o                         
   1  21   1       5178.22       6538.42       399.10 o                         
   2  21   1       4018.01       4679.03       453.06 o                         
   3  21   1        608.54        554.72       241.40 o                         
   4  21   1        124.23        234.47       155.81 o                         
   5  21   1        551.61        816.70       181.13 o                         
   6  21   1         29.96       -138.77       178.23 o                         
   7  21   1        406.65        265.00       196.09 o                         
  -7  22   1        463.56        498.41       232.18 o                         
  -6  22   1        580.93        506.01       224.38 o                         
  -5  22   1       2291.58       2203.86       327.30 o                         
  -4  22   1       1528.92       1683.21       214.01 o                         
  -3  22   1         76.49        114.88       123.84 o                         
  -2  22   1       1528.49       1639.25       201.91 o                         
  -1  22   1          6.23        -45.29       106.87 o                         
   0  22   1       1546.25       1832.77       250.71 o                         
   1  22   1        452.52        603.59       182.02 o                         
   2  22   1       1863.23       1690.82       251.63 o                         
   3  22   1       2728.76       2664.36       223.31 o                         
   4  22   1       2203.39       2129.85       233.98 o                         
   5  22   1       4463.80       4498.97       380.47 o                         
   6  22   1        489.72        349.58       241.04 o                         
  -6  23   1        129.52         71.78       201.96 o                         
  -5  23   1       1503.56       1321.45       216.83 o                         
  -4  23   1       2028.56       2127.56       238.15 o                         
  -3  23   1       1691.82       1705.13       214.74 o                         
  -2  23   1        146.93        204.67       195.78 o                         
  -1  23   1        616.69        490.43       161.64 o                         
   0  23   1         74.80          0.38       354.63 o                         
   1  23   1        794.71       1284.90       237.17 o                         
   2  23   1        636.49        820.49       197.02 o                         
   3  23   1       1946.47       2438.74       247.08 o                         
   4  23   1       1841.65       1958.75       251.08 o                         
   5  23   1       2379.98       3095.33       340.50 o                         
   6  23   1       1308.72       1758.76       618.39 o                         
  -5  24   1       4429.89       4606.23       346.81 o                         
  -4  24   1       7984.28       8950.74       978.77 o                         
  -3  24   1        278.43        413.19       180.08 o                         
  -2  24   1       1352.16       1605.11       258.75 o                         
  -1  24   1        872.32        867.22       174.07 o                         
   0  24   1       3571.27       3743.35       284.26 o                         
   1  24   1         32.48        139.00       227.16 o                         
   2  24   1       4859.84       4674.07       397.99 o                         
   3  24   1       2694.09       2357.70       252.88 o                         
   4  24   1       2095.00       1980.79       251.96 o                         
   5  24   1         49.74         33.61       153.70 o                         
  -5  25   1        230.73         -2.60       162.57 o                         
  -4  25   1        622.26        877.85       327.32 o                         
  -3  25   1          7.18        308.90       147.56 o                         
  -2  25   1        193.29        213.97       143.79 o                         
  -1  25   1       2071.50       2204.23       231.65 o                         
   0  25   1        787.83        972.40       182.14 o                         
   1  25   1        387.77        434.10       202.28 o                         
   2  25   1       1519.20       1692.79       324.43 o                         
   3  25   1       2659.00       3199.29       294.69 o                         
   4  25   1        732.37        848.89       197.26 o                         
  -4  26   1       1046.60       1091.12       291.69 o                         
  -3  26   1       2635.87       2825.01       278.96 o                         
  -2  26   1       8150.19       9359.54       705.68 o                         
  -1  26   1          1.01         33.80       134.02 o                         
   0  26   1       6503.64       6541.12       610.65 o                         
   1  26   1        428.05        703.81       170.65 o                         
   2  26   1       1789.93       1565.28       193.39 o                         
   3  26   1        818.60        668.47       149.65 o                         
  -2  27   1         52.53        193.96       151.26 o                         
  -1  27   1        154.47        327.70       159.09 o                         
   0  27   1       3818.01       4362.36       331.11 o                         
   1  27   1       3406.62       3490.52       265.30 o                         
   2  27   1       2431.37       2744.43       240.92 o                         
 -11   0   2       1309.79        633.53       434.13 o                         
 -10   0   2       3013.08       2476.07       527.52 o                         
  -9   0   2      16339.13      14876.59       936.41 o                         
  -8   0   2       9667.11       9572.60       368.16 o                         
  -7   0   2       1104.30       1292.38       156.49 o                         
  -6   0   2        562.48        639.10       112.65 o                         
  -5   0   2      34624.59      35756.13       724.17 o                         
  -4   0   2      42597.14      41989.89       785.19 o                         
  -3   0   2      34217.43      36690.09       671.58 o                         
  -2   0   2      25047.85      28002.83       501.28 o                         
  -1   0   2          5.73         40.38        25.24 o                         
   1   0   2       2770.01       2920.29       161.54 o                         
   2   0   2     240359.66     252402.19      5545.28 o                         
   3   0   2     114671.65     122952.96      2709.54 o                         
   4   0   2          8.12         74.29        42.91 o                         
   5   0   2       1071.59       1258.94       103.48 o                         
   6   0   2       5875.21       5678.91       333.17 o                         
   7   0   2      13749.06      14071.42       845.55 o                         
   8   0   2        595.40        156.49       297.83 o                         
  10   0   2       9145.75       8526.15       896.03 o                         
  11   0   2        100.43         93.39       411.42 o                         
 -11   1   2       2398.89       2065.84       380.67 o                         
 -10   1   2       5103.64       5294.89       491.62 o                         
  -9   1   2       3613.00       4179.77       868.26 o                         
  -8   1   2         24.00        -51.49        68.53 o                         
  -7   1   2        283.66        246.47        72.43 o                         
  -6   1   2        784.56        825.72        83.63 o                         
  -5   1   2       6958.55       6830.86       175.66 o                         
  -4   1   2      14671.36      14743.09       255.28 o                         
  -3   1   2      17517.21      17417.31       265.30 o                         
  -2   1   2      30962.74      32406.99       401.64 o                         
  -1   1   2        102.92         40.65        16.88 o                         
   1   1   2       2451.25       2146.65       137.14 o                         
   2   1   2      76876.43      80679.77      1370.56 o                         
   3   1   2      14944.68      15918.85       557.40 o                         
   4   1   2       3278.77       3528.69       267.09 o                         
   5   1   2        524.11        925.27       130.63 o                         
   6   1   2       1068.63       1068.23       100.03 o                         
   7   1   2      10695.35      11026.87       533.63 o                         
   8   1   2       5299.57       4911.92       439.04 o                         
   9   1   2       2146.60       2341.62       373.00 o                         
  10   1   2        338.44        128.18       284.10 o                         
  11   1   2         32.03       -491.62       648.67 o                         
 -11   2   2       1953.45       2229.02       393.46 o                         
 -10   2   2          1.48        527.13       410.15 o                         
  -9   2   2       3045.62       2990.39       367.54 o                         
  -8   2   2       3058.61       2976.55       190.17 o                         
  -7   2   2      20352.67      21269.29       393.86 o                         
  -6   2   2      20778.92      21004.48       368.74 o                         
  -5   2   2        525.31        699.04        71.97 o                         
  -4   2   2        756.09        884.65       102.74 o                         
  -3   2   2       2279.91       2653.39        94.20 o                         
  -2   2   2      17135.44      18665.52       258.61 o                         
  -1   2   2       1867.94       1532.15        68.70 o                         
   0   2   2       3579.75       1880.40       100.96 o                         
   1   2   2      12401.60      12934.58       186.61 o                         
   2   2   2       9125.81       9491.91       413.94 o                         
   3   2   2      18811.37      19133.59       584.31 o                         
   4   2   2      36770.12      36355.55       677.50 o                         
   5   2   2      12618.44      12846.76       307.11 o                         
   6   2   2        115.03         83.89        65.30 o                         
   7   2   2       8862.35       9004.89       330.97 o                         
   8   2   2        386.50        300.86       228.91 o                         
   9   2   2          8.96        223.51       251.63 o                         
  10   2   2        721.99        583.82       307.68 o                         
  11   2   2       3932.04       2535.05       471.50 o                         
 -11   3   2         61.98        406.59       284.96 o                         
 -10   3   2        142.21        301.81       241.79 o                         
  -9   3   2        661.63        727.30       248.93 o                         
  -8   3   2          0.82          7.87        97.04 o                         
  -7   3   2        298.20        287.60        79.56 o                         
  -6   3   2        118.98        203.75        63.05 o                         
  -5   3   2          3.38         30.60        48.61 o                         
  -4   3   2         55.80        112.27        42.33 o                         
  -3   3   2      24799.38      25686.87       364.46 o                         
  -2   3   2      42381.48      42975.02       605.34 o                         
  -1   3   2       3907.73       3709.67       103.68 o                         
   0   3   2       3527.06       3222.84       105.82 o                         
   1   3   2       9593.88       9870.86       159.70 o                         
   2   3   2      23606.10      24264.97       376.81 o                         
   3   3   2          5.95        209.07        85.89 o                         
   4   3   2       6090.79       6552.71       203.38 o                         
   5   3   2          3.45         52.71        57.97 o                         
   6   3   2        111.58        142.71        71.59 o                         
   7   3   2       2010.61       2348.36       181.21 o                         
   8   3   2        153.05        499.85       242.55 o                         
   9   3   2        846.16        575.49       288.15 o                         
  10   3   2        661.67        -14.26       251.35 o                         
  11   3   2          8.33       -285.66       285.66 o                         
 -11   4   2       6924.96       6452.04       567.02 o                         
 -10   4   2          1.80         35.62       233.95 o                         
  -9   4   2       5488.50       5338.13       462.86 o                         
  -8   4   2       1319.01       1347.15       247.64 o                         
  -7   4   2       9871.38       9637.48       319.14 o                         
  -6   4   2       8413.12       8584.57       223.46 o                         
  -5   4   2      28600.46      29011.78       447.74 o                         
  -4   4   2       7795.42       8391.25       227.77 o                         
  -3   4   2       1902.14       2344.30       253.56 o                         
  -2   4   2      31084.26      30918.05       460.38 o                         
  -1   4   2       1126.76       1101.48        58.17 o                         
   0   4   2      13986.39      15001.66       211.01 o                         
   1   4   2       4688.91       4570.34       122.04 o                         
   2   4   2      15530.30      15773.45       247.73 o                         
   3   4   2       5049.85       5271.33       237.26 o                         
   4   4   2      39472.80      41115.96       858.38 o                         
   5   4   2        864.96        906.00       101.03 o                         
   6   4   2        470.66        536.70       100.78 o                         
   7   4   2      15807.19      15758.09       412.16 o                         
   8   4   2        169.31        418.89       231.34 o                         
   9   4   2       1331.46       1391.96       317.24 o                         
  10   4   2          1.26        153.54       283.62 o                         
  11   4   2       2596.01       1654.84       410.01 o                         
 -11   5   2       1001.51       1022.23       454.32 o                         
 -10   5   2       1318.89       1011.06       297.80 o                         
  -9   5   2       2253.39       2744.88       362.80 o                         
  -8   5   2       1847.85       2340.74       398.96 o                         
  -7   5   2        510.32        725.21       250.06 o                         
  -6   5   2       3617.45       3615.03       201.83 o                         
  -5   5   2      21884.07      22351.98       603.07 o                         
  -4   5   2          2.34        152.54        60.14 o                         
  -3   5   2       4351.77       4485.57       145.86 o                         
  -2   5   2      21758.14      21277.55       345.86 o                         
  -1   5   2       1717.01       1725.71        77.65 o                         
   0   5   2       2455.93       2366.31        74.67 o                         
   1   5   2       3998.27       4150.65       107.07 o                         
   2   5   2       5163.88       5269.78       168.95 o                         
   3   5   2       6849.55       7289.92       283.81 o                         
   4   5   2        179.69        436.39        84.42 o                         
   5   5   2        286.46        353.55       182.59 o                         
   6   5   2       1335.24       1615.69       146.04 o                         
   7   5   2        633.30        881.39       134.95 o                         
   8   5   2        234.00        186.83       228.43 o                         
   9   5   2        138.79        399.62       251.18 o                         
  10   5   2       2811.65       2349.31       401.15 o                         
 -11   6   2        157.63       -323.07       323.07 o                         
 -10   6   2       2524.56       2265.94       358.26 o                         
  -9   6   2       8062.94       7838.56       472.12 o                         
  -8   6   2       1051.43       1177.57       167.06 o                         
  -7   6   2       1423.57       1227.64       167.40 o                         
  -6   6   2        282.13        308.67        96.73 o                         
  -5   6   2      24693.50      24922.28       492.85 o                         
  -4   6   2      34709.86      34133.60       579.72 o                         
  -3   6   2        754.27        833.91        76.57 o                         
  -2   6   2      53481.97      54185.41       660.64 o                         
  -1   6   2       1503.77       1760.99        93.95 o                         
   0   6   2       1307.33       1247.32        97.64 o                         
   1   6   2       7746.23       7313.26       191.96 o                         
   2   6   2      79767.57      81163.03      1144.67 o                         
   3   6   2      52736.08      51445.77      1230.46 o                         
   4   6   2       3738.85       3698.29       560.33 o                         
   5   6   2        162.78        140.59        81.09 o                         
   6   6   2       9672.26       9377.99       438.75 o                         
   7   6   2       7355.34       7505.62       298.24 o                         
   8   6   2       2092.33       1965.32       337.61 o                         
   9   6   2      19913.52      19012.93       807.64 o                         
  10   6   2       6833.42       6305.18       586.34 o                         
 -11   7   2       2940.70       3319.09       684.01 o                         
 -10   7   2       8244.22       8465.57       926.32 o                         
  -9   7   2       2238.41       2620.25       239.68 o                         
  -8   7   2        347.38        210.10       122.29 o                         
  -7   7   2       2099.06       1896.18       181.09 o                         
  -6   7   2        582.02        760.37       121.09 o                         
  -5   7   2      16860.13      17385.66       396.95 o                         
  -4   7   2      28780.52      26491.58       485.28 o                         
  -3   7   2      43792.89      41752.79       648.41 o                         
  -2   7   2       3120.79       3327.52       150.18 o                         
  -1   7   2         11.00         50.80        45.14 o                         
   0   7   2      20897.29      20847.25       453.20 o                         
   1   7   2      10008.74      10438.21       430.35 o                         
   2   7   2       2181.45       2674.74       161.39 o                         
   3   7   2       5872.62       5435.98       243.74 o                         
   4   7   2      11550.53      11029.08       403.08 o                         
   5   7   2       4341.42       3959.39       202.74 o                         
   6   7   2        754.99        935.40       132.64 o                         
   7   7   2       3536.36       3588.69       226.05 o                         
   8   7   2       3398.39       4253.09       432.80 o                         
   9   7   2       1199.35       1736.73       357.84 o                         
  10   7   2        196.17        294.85       297.80 o                         
 -11   8   2       1956.07       2503.83       585.57 o                         
 -10   8   2       1016.26       1317.54       456.85 o                         
  -9   8   2        247.16        279.24       202.65 o                         
  -8   8   2       1853.05       1802.58       292.80 o                         
  -7   8   2      28533.96      29131.71       678.93 o                         
  -6   8   2       7912.15       8309.14       290.98 o                         
  -5   8   2       1976.61       2212.25       285.25 o                         
  -4   8   2        292.52        385.81        74.15 o                         
  -3   8   2      19061.31      19182.30       367.16 o                         
  -2   8   2       6972.88       5612.63       191.75 o                         
  -1   8   2      13403.99      13711.28       310.73 o                         
   0   8   2      72006.12      70286.75       982.27 o                         
   1   8   2      26557.77      27001.38       815.26 o                         
   2   8   2        327.24        340.54        71.04 o                         
   3   8   2       5773.02       5543.40       212.83 o                         
   4   8   2      21085.32      21643.37       596.11 o                         
   5   8   2      35584.70      35441.85       714.39 o                         
   6   8   2         21.34         97.07        85.41 o                         
   7   8   2        948.63       1081.28       269.26 o                         
   8   8   2       2350.24       2105.21       341.40 o                         
   9   8   2        454.88        121.12       251.97 o                         
  10   8   2       1561.75       1148.50       345.79 o                         
 -11   9   2        215.89       1072.71       494.71 o                         
 -10   9   2        136.30        542.66       386.18 o                         
  -9   9   2       3044.34       3006.29       325.60 o                         
  -8   9   2        527.93        569.81       144.36 o                         
  -7   9   2       1775.74       1828.56       188.84 o                         
  -6   9   2       4649.47       5122.60       325.69 o                         
  -5   9   2       2543.00       2641.44       172.99 o                         
  -4   9   2        694.67        852.22        96.67 o                         
  -3   9   2      10200.35      10616.48       416.04 o                         
  -2   9   2      14190.19      13244.26       292.88 o                         
  -1   9   2      36246.55      34747.77       725.70 o                         
   0   9   2        953.05       1107.66       116.34 o                         
   1   9   2      17008.61      17991.86       383.57 o                         
   2   9   2      12847.13      12966.87       309.45 o                         
   3   9   2       3783.53       4016.29       189.32 o                         
   4   9   2       1948.04       2348.09       232.26 o                         
   5   9   2       5308.77       5673.08       273.88 o                         
   6   9   2      11453.71      11513.52       611.92 o                         
   7   9   2       8285.50       8263.41       385.56 o                         
   8   9   2       1043.83       1181.31       232.63 o                         
   9   9   2       1202.32       1361.83       329.28 o                         
  10   9   2        342.61        184.33       285.49 o                         
 -10  10   2       2060.19       1756.72       504.80 o                         
  -9  10   2       7800.93       7433.32      1007.08 o                         
  -8  10   2       3270.42       3632.96       323.99 o                         
  -7  10   2        481.23        526.96       134.30 o                         
  -6  10   2          0.21         15.06        88.03 o                         
  -5  10   2      27445.28      25339.34       519.00 o                         
  -4  10   2      10450.48       9687.30       270.30 o                         
  -3  10   2       2878.33       3190.47       193.48 o                         
  -2  10   2      53149.07      52829.81       897.25 o                         
  -1  10   2       2148.68       2577.51       141.69 o                         
   0  10   2      31325.89      33097.39       873.31 o                         
   1  10   2        535.42        463.13        80.47 o                         
   2  10   2      25229.73      24713.55       683.36 o                         
   3  10   2      21850.10      21098.67       452.17 o                         
   4  10   2       2136.23       2214.71       257.45 o                         
   5  10   2      12396.49      12691.70       389.45 o                         
   6  10   2       4832.37       4875.50       431.69 o                         
   7  10   2      10566.96      10876.80       599.27 o                         
   8  10   2        663.07        420.81       144.71 o                         
   9  10   2       5100.55       4492.75       921.27 o                         
  10  10   2        490.28        205.34       281.57 o                         
 -10  11   2        903.12        550.24       426.56 o                         
  -9  11   2        140.10        114.62       166.59 o                         
  -8  11   2        826.64        837.21       340.74 o                         
  -7  11   2       2284.29       1932.90       193.10 o                         
  -6  11   2       9322.74       9605.74       328.03 o                         
  -5  11   2        884.03        972.99       157.35 o                         
  -4  11   2       2121.64       2334.78       249.28 o                         
  -3  11   2       5347.18       4873.15       170.83 o                         
  -2  11   2        283.71        233.45        66.66 o                         
  -1  11   2      15897.50      15047.95       354.04 o                         
   0  11   2       4189.61       4158.76       206.97 o                         
   1  11   2      12237.68      12296.25       349.63 o                         
   2  11   2       9093.90       8659.58       261.49 o                         
   3  11   2       7480.00       7599.74       517.00 o                         
   4  11   2       7566.71       8172.25       452.86 o                         
   5  11   2          8.84        102.42        91.87 o                         
   6  11   2        805.50        647.70       132.01 o                         
   7  11   2       1254.12       1488.85       184.21 o                         
   8  11   2       3560.84       3898.86       283.69 o                         
   9  11   2         47.62        253.89       247.91 o                         
  10  11   2        274.78        199.40       378.60 o                         
 -10  12   2       1604.95       1946.02       532.57 o                         
  -9  12   2       2290.79       2332.43       293.13 o                         
  -8  12   2         42.73        157.22       503.54 o                         
  -7  12   2       1487.65       1451.95       217.83 o                         
  -6  12   2       1381.79       1409.51       165.40 o                         
  -5  12   2       9703.90       9441.11       300.80 o                         
  -4  12   2       2402.34       2309.82       166.66 o                         
  -3  12   2       2074.04       2018.61       120.88 o                         
  -2  12   2       6785.83       6644.68       222.67 o                         
  -1  12   2       4326.90       4580.04       182.56 o                         
   0  12   2       8893.93       8343.92       301.38 o                         
   1  12   2       1908.47       2484.96       319.19 o                         
   2  12   2       7503.29       7413.40       214.87 o                         
   3  12   2      15684.17      14972.04       556.36 o                         
   4  12   2         46.85         26.47        95.18 o                         
   5  12   2        425.92        258.25       102.26 o                         
   6  12   2       1908.81       1637.14       182.78 o                         
   7  12   2        309.20        168.24       121.83 o                         
   8  12   2         39.54         62.93       380.11 o                         
   9  12   2       3180.61       3338.51       442.32 o                         
 -10  13   2       1493.52       1812.25       542.66 o                         
  -9  13   2        512.69        511.46       437.92 o                         
  -8  13   2        473.06        447.63       300.36 o                         
  -7  13   2          0.97         70.87       131.38 o                         
  -6  13   2       1294.75       1432.30       203.78 o                         
  -5  13   2       2734.53       2524.44       182.90 o                         
  -4  13   2       4277.68       3569.59       167.61 o                         
  -3  13   2      14788.41      14830.13       304.69 o                         
  -2  13   2       3019.31       3343.52       265.74 o                         
  -1  13   2        849.26       1452.84       126.99 o                         
   0  13   2        568.10        668.82       124.59 o                         
   1  13   2       4768.59       4824.21       569.17 o                         
   2  13   2        665.20        689.02        97.18 o                         
   3  13   2        201.10         86.38        83.60 o                         
   4  13   2       1362.89       1706.96       185.19 o                         
   5  13   2        473.51        390.96       161.27 o                         
   6  13   2        413.78        394.09       177.37 o                         
   7  13   2       1483.31       1559.51       199.64 o                         
   8  13   2       2272.39       2065.42       232.07 o                         
   9  13   2        751.93        451.80       431.61 o                         
 -10  14   2        406.73        116.11       429.08 o                         
  -9  14   2         10.40        220.89       180.20 o                         
  -8  14   2        938.06       1072.46       238.38 o                         
  -7  14   2      15818.02      15972.12       757.21 o                         
  -6  14   2       9821.27       9584.01       444.46 o                         
  -5  14   2          1.37        -77.85        85.51 o                         
  -4  14   2       5816.51       5345.22       213.53 o                         
  -3  14   2       6558.88       6083.92       193.21 o                         
  -2  14   2       8257.51       7560.42       257.15 o                         
  -1  14   2         21.54        282.79        85.55 o                         
   0  14   2      47692.69      46596.13       964.00 o                         
   1  14   2      13056.67      12794.29       416.49 o                         
   2  14   2        880.72        882.65       110.91 o                         
   3  14   2         92.55        -20.43        81.76 o                         
   4  14   2      18619.40      18662.66       582.41 o                         
   5  14   2      28982.54      30203.59       656.33 o                         
   6  14   2        133.68        430.46       170.47 o                         
   7  14   2       1396.76       1637.70       205.03 o                         
   8  14   2        505.32        641.09       265.33 o                         
   9  14   2        113.16        588.10       421.51 o                         
  -9  15   2        633.97        803.96       342.01 o                         
  -8  15   2       6456.67       5661.62      1047.47 o                         
  -7  15   2        122.09         64.65       145.24 o                         
  -6  15   2       9124.50       8906.54       434.75 o                         
  -5  15   2       8686.98       8418.39       411.15 o                         
  -4  15   2       1586.18       1571.12       131.11 o                         
  -3  15   2        374.24        478.98        91.44 o                         
  -2  15   2      11962.96      11969.39       339.31 o                         
  -1  15   2      47781.49      47311.91       811.46 o                         
   0  15   2       1397.42       1461.97       180.83 o                         
   1  15   2       1856.61       2220.74       214.08 o                         
   2  15   2       1280.30       1495.99       135.65 o                         
   3  15   2       2244.26       2377.62       171.85 o                         
   4  15   2        676.06        760.05       140.70 o                         
   5  15   2       7550.66       7780.72       320.46 o                         
   6  15   2      20656.18      19109.71       606.67 o                         
   7  15   2       3812.84       4076.79       301.26 o                         
   8  15   2         54.34        428.51       336.96 o                         
   9  15   2        293.84        527.52       368.51 o                         
  -9  16   2       3773.65       3406.70       363.84 o                         
  -8  16   2       1071.87       1282.24       290.26 o                         
  -7  16   2        298.58        117.75       149.06 o                         
  -6  16   2       8781.88       8716.72       801.38 o                         
  -5  16   2      11385.57      11012.31       623.43 o                         
  -4  16   2       9455.07       8757.54       354.60 o                         
  -3  16   2       5710.99       5390.17       201.62 o                         
  -2  16   2       3247.32       3417.60       215.31 o                         
  -1  16   2       2472.56       2607.43       290.29 o                         
   0  16   2        854.55       1327.67       266.28 o                         
   1  16   2       4452.59       4581.98       288.56 o                         
   2  16   2      24499.71      24080.69       530.77 o                         
   3  16   2       8675.96       8648.93       276.57 o                         
   4  16   2        558.77        534.41       132.58 o                         
   5  16   2       3423.59       3889.13       368.16 o                         
   6  16   2       2081.88       1937.14       212.77 o                         
   7  16   2       1311.01       1218.43       206.13 o                         
   8  16   2         34.24        -12.61       168.51 o                         
   9  16   2       1410.35       1105.52       471.99 o                         
  -9  17   2         59.71        143.93       276.38 o                         
  -8  17   2          6.39        -51.08       165.32 o                         
  -7  17   2        413.01        483.50       191.48 o                         
  -6  17   2       3493.49       4088.92       456.85 o                         
  -5  17   2        543.59        569.65       179.25 o                         
  -4  17   2       4941.91       4936.85       279.72 o                         
  -3  17   2       3746.58       3981.79       193.49 o                         
  -2  17   2       8718.99       8310.27       303.49 o                         
  -1  17   2        726.08        671.49       123.38 o                         
   0  17   2       4585.09       4689.77       319.73 o                         
   1  17   2       7450.30       7956.26       366.37 o                         
   2  17   2       2276.66       2630.10       208.09 o                         
   3  17   2       5524.77       5833.43       239.93 o                         
   4  17   2       4066.60       3875.60       230.95 o                         
   5  17   2        268.73        292.22       129.53 o                         
   6  17   2        140.27        226.17       136.68 o                         
   7  17   2       2621.14       2247.42       288.95 o                         
   8  17   2       5421.10       4891.91       418.83 o                         
  -8  18   2        641.25        781.12       230.87 o                         
  -7  18   2       5751.11       5696.72       565.38 o                         
  -6  18   2       5059.10       4629.06       514.90 o                         
  -5  18   2        146.19         81.54       162.80 o                         
  -4  18   2       5645.30       5901.74       291.72 o                         
  -3  18   2       5577.87       5182.91       252.83 o                         
  -2  18   2       1687.01       1838.93       177.36 o                         
  -1  18   2       1188.65       1263.88       154.44 o                         
   0  18   2      15798.49      16200.81      1190.08 o                         
   1  18   2       6718.96       6707.26       340.54 o                         
   2  18   2       3880.25       4243.49       260.02 o                         
   3  18   2       1499.40       1899.96       191.34 o                         
   4  18   2       2625.25       2664.88       203.96 o                         
   5  18   2         11.39         20.19        97.20 o                         
   6  18   2          9.57        139.32       149.62 o                         
   7  18   2       3748.11       4035.90       386.18 o                         
   8  18   2        267.02         77.16       196.45 o                         
  -8  19   2       2066.94        901.08       310.45 o                         
  -7  19   2       2152.05       2223.66       401.32 o                         
  -6  19   2        698.96        840.62       219.91 o                         
  -5  19   2       2179.98       1544.13       326.86 o                         
  -4  19   2       3966.00       3813.19       343.72 o                         
  -3  19   2       5066.77       4315.43       266.55 o                         
  -2  19   2        386.25        328.49       107.51 o                         
  -1  19   2       4105.67       4075.38       255.43 o                         
   0  19   2        523.59        779.18       135.38 o                         
   1  19   2        677.60        716.42       173.36 o                         
   2  19   2         82.27         64.30        97.04 o                         
   3  19   2       3396.55       3459.51       248.97 o                         
   4  19   2        539.55        570.32       124.32 o                         
   5  19   2       2138.52       2385.66       185.77 o                         
   6  19   2       1410.06       1104.82       246.45 o                         
   7  19   2         39.29         82.08       183.03 o                         
   8  19   2        466.95        605.77       456.85 o                         
  -8  20   2        170.34        206.97       259.97 o                         
  -7  20   2       3822.23       3481.67       372.97 o                         
  -6  20   2       1510.89       1409.27       259.82 o                         
  -5  20   2        305.79        175.75       174.16 o                         
  -4  20   2        694.64        924.13       163.14 o                         
  -3  20   2        173.69        211.18       121.90 o                         
  -2  20   2       4316.76       4063.98       265.88 o                         
  -1  20   2          2.20        174.37       113.84 o                         
   0  20   2       5671.23       5738.50       445.86 o                         
   1  20   2       1119.00       1309.54       391.22 o                         
   2  20   2        148.26        131.50       105.50 o                         
   3  20   2        339.01        554.90       136.51 o                         
   4  20   2       3551.84       4168.24       297.47 o                         
   5  20   2       4048.75       3958.09       266.22 o                         
   6  20   2         45.45        -26.50       181.30 o                         
   7  20   2        642.91        722.44       236.00 o                         
  -7  21   2        374.58        255.24       209.80 o                         
  -6  21   2       2728.64       2445.87       325.23 o                         
  -5  21   2       5605.06       5367.79       421.90 o                         
  -4  21   2         17.45         27.75       114.02 o                         
  -3  21   2        203.86        274.69       151.60 o                         
  -2  21   2       4044.74       4029.69       275.53 o                         
  -1  21   2      10910.95      11457.90       391.37 o                         
   0  21   2       2591.15       2769.61       230.21 o                         
   1  21   2       6026.75       6416.35       382.46 o                         
   2  21   2         26.20         59.16        99.77 o                         
   3  21   2        620.47        630.01       148.58 o                         
   4  21   2       2244.62       2187.63       200.58 o                         
   5  21   2       5340.65       5593.09       357.31 o                         
   6  21   2       5483.01       5116.73       656.32 o                         
   7  21   2         46.96        100.25       192.34 o                         
  -7  22   2        941.43       1079.82       546.45 o                         
  -6  22   2       3638.85       4178.73       471.99 o                         
  -5  22   2       2791.49       2578.48       326.89 o                         
  -4  22   2       3916.52       3886.21       296.91 o                         
  -3  22   2       2018.76       2116.64       219.93 o                         
  -2  22   2        452.11        573.74       144.79 o                         
  -1  22   2       2929.05       3439.03       287.06 o                         
   0  22   2        156.90        260.74       126.11 o                         
   1  22   2       1700.15       2111.80       210.23 o                         
   2  22   2      10371.45      10363.18       415.31 o                         
   3  22   2       3013.53       2689.89       203.18 o                         
   4  22   2        682.05        730.13       140.05 o                         
   5  22   2        459.09        764.46       191.64 o                         
   6  22   2        162.12        -64.08       178.12 o                         
  -6  23   2        310.83        368.63       219.18 o                         
  -5  23   2        315.39       -126.29       233.47 o                         
  -4  23   2       3385.48       3190.53       309.32 o                         
  -3  23   2       4310.46       4196.62       302.32 o                         
  -2  23   2       1210.98       1259.10       296.77 o                         
  -1  23   2         26.89         60.87       143.31 o                         
   0  23   2       2532.68       2987.63       253.06 o                         
   1  23   2       9819.84      10189.44       388.00 o                         
   2  23   2       1201.21       1274.18       160.53 o                         
   3  23   2       1950.31       1967.50       195.93 o                         
   4  23   2       1610.41       1296.63       183.54 o                         
   5  23   2        294.91        441.18       178.42 o                         
   6  23   2        331.98        284.94       217.56 o                         
  -5  24   2        312.93        389.89       211.66 o                         
  -4  24   2        616.03        620.49       173.79 o                         
  -3  24   2        609.30        891.00       181.36 o                         
  -2  24   2         58.93        -11.54       122.34 o                         
  -1  24   2        521.77        396.32       146.24 o                         
   0  24   2       8750.62       8779.09       504.62 o                         
   1  24   2       4812.58       4536.88       467.89 o                         
   2  24   2        203.56        202.04       114.45 o                         
   3  24   2        257.86        539.78       197.43 o                         
   4  24   2        738.21        628.51       190.67 o                         
   5  24   2       1404.50       1471.05       238.63 o                         
  -5  25   2       2824.91       2602.65       345.32 o                         
  -4  25   2        418.80        441.24       178.42 o                         
  -3  25   2       2602.87       2474.04       404.43 o                         
  -2  25   2       5109.74       5009.24       339.03 o                         
  -1  25   2      10997.79      11076.36       430.95 o                         
   0  25   2       1117.53       1189.97       199.04 o                         
   1  25   2       2520.12       2946.51       332.20 o                         
   2  25   2        752.01        790.33       174.60 o                         
   3  25   2       2472.99       2782.95       229.82 o                         
   4  25   2       1122.70       1143.70       213.20 o                         
  -4  26   2         96.31        -41.45       133.95 o                         
  -3  26   2          1.74         67.03       138.01 o                         
  -2  26   2        326.81        303.07       158.06 o                         
  -1  26   2        204.27        456.57       171.40 o                         
   0  26   2        195.57        434.21       152.59 o                         
   1  26   2        640.83        774.17       170.36 o                         
   2  26   2          3.77        -12.36       133.12 o                         
   3  26   2         24.02         15.91       121.15 o                         
  -2  27   2        422.35        665.18       176.43 o                         
  -1  27   2        231.73        270.98       155.33 o                         
   0  27   2        586.96        634.10       176.46 o                         
   1  27   2        950.84       1258.15       210.29 o                         
   2  27   2         51.20       -121.22       121.22 o                         
 -11   1   3       2455.60       2650.84       579.26 o                         
 -10   1   3       3093.95       3539.01       408.14 o                         
  -9   1   3         28.89         45.07       198.08 o                         
  -8   1   3      21553.47      21625.44       420.32 o                         
  -7   1   3       5388.27       5989.31       367.53 o                         
  -6   1   3       2110.93       2262.48       128.42 o                         
  -5   1   3       8508.32       8085.41       194.67 o                         
  -4   1   3      23330.65      23386.11       354.74 o                         
  -3   1   3      50329.33      51037.59       628.23 o                         
  -2   1   3       1048.37       1417.91        63.93 o                         
  -1   1   3       4618.88       5348.77       147.23 o                         
   0   1   3      14649.58      14067.36       174.90 o                         
   1   1   3      18913.65      18589.75       362.38 o                         
   2   1   3        702.98        894.44       117.87 o                         
   3   1   3       3794.00       4605.55       224.69 o                         
   4   1   3      48583.54      49608.07       769.47 o                         
   5   1   3         76.96        224.45       117.15 o                         
   6   1   3       5594.01       5770.24       439.72 o                         
   7   1   3       2657.69       2738.54       336.81 o                         
   8   1   3       2828.62       2694.01       355.79 o                         
   9   1   3        118.50        144.05       252.16 o                         
  10   1   3       4008.51       3411.44       454.20 o                         
 -11   2   3        152.76        311.80       255.86 o                         
 -10   2   3        618.82        345.58       250.71 o                         
  -9   2   3       1977.34       2227.13       319.23 o                         
  -8   2   3         23.74         95.52        81.62 o                         
  -7   2   3        479.44        494.31        98.12 o                         
  -6   2   3       1494.44       1502.18       109.32 o                         
  -5   2   3        349.90        350.85        67.40 o                         
  -4   2   3       8940.55       9099.94       191.90 o                         
  -3   2   3        132.91        219.57        45.05 o                         
  -2   2   3      15759.54      17236.42       287.38 o                         
  -1   2   3      31003.00      31804.91       385.59 o                         
   0   2   3       4879.97       5108.68        99.89 o                         
   1   2   3      15345.90      15403.30       225.88 o                         
   2   2   3        122.39        255.05        32.55 o                         
   3   2   3      14537.14      14864.74       429.02 o                         
   4   2   3       1122.53       1285.02       141.66 o                         
   5   2   3       7491.66       8028.82       349.79 o                         
   6   2   3       1382.28       1604.27       270.93 o                         
   7   2   3       3576.64       3972.03       370.33 o                         
   8   2   3       4077.92       3432.51       386.37 o                         
   9   2   3       8956.12       9832.17       675.02 o                         
  10   2   3       1280.34       1205.43       374.98 o                         
 -11   3   3        256.44        481.76       276.21 o                         
 -10   3   3       4239.63       4025.35       432.18 o                         
  -9   3   3       1564.69       1821.84       215.63 o                         
  -8   3   3        509.21        454.27        96.37 o                         
  -7   3   3       7122.09       7104.18       219.78 o                         
  -6   3   3      41268.63      41063.38       601.23 o                         
  -5   3   3      64328.18      64225.23       826.22 o                         
  -4   3   3       1631.82       1988.56       164.30 o                         
  -3   3   3       3713.49       3537.01       108.30 o                         
  -2   3   3        559.39        970.11        61.07 o                         
  -1   3   3      18755.07      18803.83       281.92 o                         
   0   3   3         33.85        508.58        60.98 o                         
   1   3   3     119094.59     122294.09      1368.36 o                         
   2   3   3      13858.09      14099.86       462.41 o                         
   3   3   3         53.15        126.33        83.50 o                         
   4   3   3       1622.17       1864.09       200.66 o                         
   5   3   3      18779.54      19664.89       575.23 o                         
   6   3   3       7306.02       7631.74       251.36 o                         
   7   3   3       1781.80       2047.49       312.76 o                         
   8   3   3       4646.79       3612.12       800.11 o                         
   9   3   3         92.00        -25.90       242.71 o                         
  10   3   3         33.04         74.94       269.34 o                         
 -11   4   3       2040.10       1908.16       530.04 o                         
 -10   4   3       1557.75       1523.59       306.85 o                         
  -9   4   3       4305.80       3974.45       266.18 o                         
  -8   4   3       2494.33       2833.56       170.04 o                         
  -7   4   3          8.58         31.59        68.67 o                         
  -6   4   3        406.55        546.36       103.41 o                         
  -5   4   3      20315.70      21358.94       363.13 o                         
  -4   4   3       2704.26       2862.15       182.13 o                         
  -3   4   3       1463.20       1792.53       167.95 o                         
  -2   4   3      26984.67      25775.31       716.82 o                         
  -1   4   3       5728.68       5739.62       117.87 o                         
   0   4   3     109884.38     109812.35      1417.77 o                         
   1   4   3       5856.62       5979.33       129.25 o                         
   2   4   3       2698.05       2662.70       114.43 o                         
   3   4   3      15429.00      16207.78       456.34 o                         
   4   4   3       2335.94       3681.31       548.97 o                         
   5   4   3        653.73        798.90       290.03 o                         
   6   4   3       5918.68       6089.63       238.75 o                         
   7   4   3      18833.94      19883.49       546.86 o                         
   8   4   3      10493.99      11203.63       586.13 o                         
   9   4   3       5120.91       5155.77       510.43 o                         
  10   4   3       1674.38       1742.91       383.61 o                         
 -11   5   3        516.34       1012.13       431.61 o                         
 -10   5   3       7253.91       6863.72       530.77 o                         
  -9   5   3        173.32        204.61       182.60 o                         
  -8   5   3      26505.34      27016.46       603.45 o                         
  -7   5   3      18824.34      19467.79       556.85 o                         
  -6   5   3        662.30        662.18       113.32 o                         
  -5   5   3         43.47        181.53        74.28 o                         
  -4   5   3      35170.21      33623.25       562.86 o                         
  -3   5   3      31748.22      31060.35       832.35 o                         
  -2   5   3       2571.80       2107.56       161.54 o                         
  -1   5   3     141250.02     138122.03      2335.65 o                         
   0   5   3       2303.29       2429.84        79.19 o                         
   1   5   3       1099.98       1166.86        70.55 o                         
   2   5   3         45.34         77.61        31.00 o                         
   3   5   3      27368.20      26910.29       447.01 o                         
   4   5   3      64869.35      65879.97      1304.67 o                         
   5   5   3       1142.41       1278.54       124.18 o                         
   6   5   3       5481.93       5841.13       318.15 o                         
   7   5   3       2408.57       2659.58       226.84 o                         
   8   5   3       6118.91       5205.77       609.55 o                         
   9   5   3          7.06        262.35       244.43 o                         
  10   5   3       6309.65       4916.72       525.75 o                         
 -11   6   3          0.86        234.73       358.41 o                         
 -10   6   3        507.28        926.32       426.56 o                         
  -9   6   3       4642.58       4013.58       271.91 o                         
  -8   6   3      12332.00      12225.12       475.05 o                         
  -7   6   3        172.47        176.71       106.56 o                         
  -6   6   3       1162.51       1168.09       136.34 o                         
  -5   6   3       3407.89       3737.05       178.99 o                         
  -4   6   3          0.46        -37.04        51.81 o                         
  -3   6   3      17283.56      15756.97       301.94 o                         
  -2   6   3        707.56        768.48        75.24 o                         
  -1   6   3      69162.01      68405.34      1225.96 o                         
   0   6   3       5049.33       5235.31       121.19 o                         
   1   6   3       2323.61       2153.37        90.49 o                         
   2   6   3      26148.35      25506.54       378.14 o                         
   3   6   3        116.08        211.77        50.63 o                         
   4   6   3       3603.96       4027.69       259.93 o                         
   5   6   3      10451.98      10479.11       496.01 o                         
   6   6   3         31.63         33.79        70.91 o                         
   7   6   3          1.84        -33.95        90.10 o                         
   8   6   3        990.25       1079.31       421.51 o                         
   9   6   3       3971.45       3615.52       545.19 o                         
  10   6   3       2129.22       2063.94       393.51 o                         
 -11   7   3       2656.07       2079.79       540.14 o                         
 -10   7   3       1109.52       1660.81       444.23 o                         
  -9   7   3         66.56        170.14       142.21 o                         
  -8   7   3       6811.64       7235.40       321.61 o                         
  -7   7   3        253.32        185.69       105.60 o                         
  -6   7   3       8301.29       8825.58       293.89 o                         
  -5   7   3       5992.13       6388.82       226.35 o                         
  -4   7   3       9271.87       9668.65       251.93 o                         
  -3   7   3       9407.28       8872.72       210.11 o                         
  -2   7   3      12831.17      12415.98       224.88 o                         
  -1   7   3      18182.90      18331.10       327.65 o                         
   0   7   3       2122.89       2313.41       107.15 o                         
   1   7   3      18200.05      17944.09       294.63 o                         
   2   7   3       4760.57       5187.35       141.41 o                         
   3   7   3         27.01        -10.39        55.46 o                         
   4   7   3          7.51         47.62        51.84 o                         
   5   7   3       7322.41       7415.40       266.97 o                         
   6   7   3       5764.26       6060.71       329.12 o                         
   7   7   3         31.08        154.05       128.52 o                         
   8   7   3       4298.89       3538.12       397.03 o                         
   9   7   3       2813.26       2452.00       603.24 o                         
  10   7   3        281.16         84.48       294.66 o                         
 -11   8   3        167.86        -75.72       360.94 o                         
 -10   8   3         62.17         27.76       353.36 o                         
  -9   8   3       1264.03       1110.20       254.93 o                         
  -8   8   3       3606.32       3834.60       269.64 o                         
  -7   8   3        898.85        917.94       176.03 o                         
  -6   8   3         10.87        -27.25        90.47 o                         
  -5   8   3        879.43       1049.80       120.53 o                         
  -4   8   3       2330.67       2476.33       144.50 o                         
  -3   8   3       1081.07       1042.25        92.14 o                         
  -2   8   3        530.20        462.57        65.51 o                         
  -1   8   3         27.18         78.35        42.61 o                         
   0   8   3       4311.24       4372.73       123.21 o                         
   1   8   3       2440.74       2455.74       148.10 o                         
   2   8   3       2233.33       2504.29       111.94 o                         
   3   8   3       4097.10       4336.17       136.66 o                         
   4   8   3        183.12        253.31        52.56 o                         
   5   8   3       1205.08       1425.69       250.97 o                         
   6   8   3        200.78        250.90        99.03 o                         
   7   8   3       1462.65       1820.20       279.11 o                         
   8   8   3        375.37        268.81       224.88 o                         
   9   8   3        954.20       1521.75       541.40 o                         
  10   8   3        325.11        388.01       463.16 o                         
 -11   9   3        196.82        547.71       426.56 o                         
 -10   9   3       2030.05       1812.25       487.14 o                         
  -9   9   3       2459.01       2484.36       291.35 o                         
  -8   9   3       1456.76       1422.17       310.45 o                         
  -7   9   3       1502.11       1612.44       185.52 o                         
  -6   9   3      24669.33      24749.89       535.86 o                         
  -5   9   3      31210.68      31684.90       592.65 o                         
  -4   9   3         85.42         96.32        71.89 o                         
  -3   9   3      12575.14      12596.55       312.78 o                         
  -2   9   3       1587.79       1480.55       134.70 o                         
  -1   9   3       8652.12       8019.47       208.64 o                         
   0   9   3        581.37        562.66        63.03 o                         
   1   9   3      24672.81      24098.12       438.25 o                         
   2   9   3      35899.86      36771.00       530.08 o                         
   3   9   3       4773.38       4892.18       155.82 o                         
   4   9   3       1168.66       1221.79       102.68 o                         
   5   9   3       7757.15       7934.79       288.65 o                         
   6   9   3       7798.97       7879.64       306.41 o                         
   7   9   3       1300.45       1295.57       165.15 o                         
   8   9   3       3541.59       4178.66       615.86 o                         
   9   9   3        215.18        -54.59       262.23 o                         
  10   9   3       4064.32       3275.74       449.69 o                         
 -10  10   3       2429.15       2657.80       583.05 o                         
  -9  10   3         13.29       -134.47       134.47 o                         
  -8  10   3       1144.89       1308.69       224.98 o                         
  -7  10   3        171.43        230.57       115.37 o                         
  -6  10   3       2450.24       2393.46       283.02 o                         
  -5  10   3      11680.79      11488.01       318.27 o                         
  -4  10   3      15077.76      15043.71       341.64 o                         
  -3  10   3        511.75        686.92        95.87 o                         
  -2  10   3       2265.75       2527.50       136.04 o                         
  -1  10   3       8631.01       8310.19       223.91 o                         
   0  10   3      40010.99      38126.49       530.80 o                         
   1  10   3       1360.92       1496.26       100.30 o                         
   2  10   3         17.06         37.57        44.89 o                         
   3  10   3       5060.75       5441.53       169.17 o                         
   4  10   3       7083.81       7332.97       344.89 o                         
   5  10   3       2523.15       2875.36       290.36 o                         
   6  10   3       4866.35       4222.95       246.56 o                         
   7  10   3      22732.03      23413.24       583.46 o                         
   8  10   3       5004.40       4574.03       590.62 o                         
   9  10   3         12.64       -225.64       225.64 o                         
  10  10   3       1623.49        670.88       388.70 o                         
 -10  11   3       3377.78       3021.25       600.72 o                         
  -9  11   3        792.85        473.65       192.85 o                         
  -8  11   3       9636.03      10528.16       486.45 o                         
  -7  11   3       9557.04       9489.14       442.76 o                         
  -6  11   3          4.77         90.86       100.54 o                         
  -5  11   3       5575.51       5548.04       223.74 o                         
  -4  11   3      22539.15      20327.15       480.94 o                         
  -3  11   3      27262.29      26386.59       414.42 o                         
  -2  11   3         41.44         66.82        50.38 o                         
  -1  11   3      22376.70      21682.53       420.49 o                         
   0  11   3          7.50         54.43        59.23 o                         
   1  11   3        679.98       1039.79        90.13 o                         
   2  11   3       4948.64       5175.70       168.20 o                         
   3  11   3      65840.48      66721.70       891.43 o                         
   4  11   3      31942.17      32111.52       520.79 o                         
   5  11   3        676.81        764.48       434.13 o                         
   6  11   3       1493.88       1432.14       172.14 o                         
   7  11   3        529.26        482.59       140.47 o                         
   8  11   3       3111.41       3456.01       401.60 o                         
   9  11   3        520.13        232.57       403.84 o                         
 -10  12   3       3089.60       2720.90       588.10 o                         
  -9  12   3       8220.58       8449.86       479.68 o                         
  -8  12   3       1320.92       1183.59       228.62 o                         
  -7  12   3         33.51        311.58       305.41 o                         
  -6  12   3         64.53        206.92       123.03 o                         
  -5  12   3        213.34         76.44       131.90 o                         
  -4  12   3        302.10        250.25        81.13 o                         
  -3  12   3      16898.89      15888.53       302.32 o                         
  -2  12   3      16954.55      16472.59       369.64 o                         
  -1  12   3      14059.03      14167.49       534.79 o                         
   0  12   3         44.51        -44.48        75.78 o                         
   1  12   3      11561.09      11482.78       255.41 o                         
   2  12   3      11553.70      11602.63       267.56 o                         
   3  12   3       3727.86       3698.79       226.92 o                         
   4  12   3        727.07        768.19        92.96 o                         
   5  12   3       8430.12       8082.61       415.97 o                         
   6  12   3       4335.18       4534.13       322.21 o                         
   7  12   3       2426.95       2256.32       218.39 o                         
   8  12   3       2514.32       2269.20       248.11 o                         
   9  12   3       2218.36       1436.85       495.97 o                         
 -10  13   3       2118.71       2291.47       355.02 o                         
  -9  13   3        437.15        717.24       232.48 o                         
  -8  13   3       1528.13       1027.18       213.92 o                         
  -7  13   3        729.16        838.85       200.44 o                         
  -6  13   3      10569.94      11351.60       472.41 o                         
  -5  13   3       3901.11       3381.89       199.38 o                         
  -4  13   3         19.29        118.39        73.92 o                         
  -3  13   3       4101.52       4062.20       234.62 o                         
  -2  13   3      13795.55      13771.77       432.93 o                         
  -1  13   3      24032.04      24226.83       479.35 o                         
   0  13   3       6058.54       6564.03       224.64 o                         
   1  13   3      21479.50      21176.80       384.37 o                         
   2  13   3      16314.53      16688.94       426.55 o                         
   3  13   3       1831.72       2249.07       276.08 o                         
   4  13   3       1738.06       1839.79       145.11 o                         
   5  13   3       8493.95       8378.31       422.09 o                         
   6  13   3       9180.00      10014.65       551.93 o                         
   7  13   3       1278.21        835.45       171.34 o                         
   8  13   3       2407.54       2661.27       257.97 o                         
   9  13   3       1438.71        980.78       328.67 o                         
 -10  14   3        362.22        708.98       282.69 o                         
  -9  14   3         44.80         35.09       329.38 o                         
  -8  14   3        946.43       1148.98       236.29 o                         
  -7  14   3       6508.88       6337.76       402.58 o                         
  -6  14   3       1426.67       1373.38       215.22 o                         
  -5  14   3         15.95         75.72       138.82 o                         
  -4  14   3      10844.16      10043.21       256.38 o                         
  -3  14   3        306.13        289.09        66.71 o                         
  -2  14   3       1010.91        991.06       116.20 o                         
  -1  14   3       9753.79       9217.75       276.70 o                         
   0  14   3      12285.93      11470.01       310.08 o                         
   1  14   3       2384.80       2439.60       147.81 o                         
   2  14   3       1197.01       1218.69       102.80 o                         
   3  14   3       3772.79       4324.76       255.38 o                         
   4  14   3       3325.02       3719.84       185.74 o                         
   5  14   3        285.59         73.34       139.74 o                         
   6  14   3       6620.88       6695.28       455.93 o                         
   7  14   3       1291.01       1201.45       292.10 o                         
   8  14   3        915.92        858.10       180.65 o                         
   9  14   3        155.08        126.20       368.51 o                         
  -9  15   3          0.09        110.50       184.25 o                         
  -8  15   3       4103.26       4141.26       387.31 o                         
  -7  15   3       1086.54        721.56       378.60 o                         
  -6  15   3       7895.37       7296.95       509.85 o                         
  -5  15   3       2235.91       1769.34       290.26 o                         
  -4  15   3        211.24        123.17        73.30 o                         
  -3  15   3       6822.85       7423.92       216.64 o                         
  -2  15   3       2037.70       1847.03       156.78 o                         
  -1  15   3        917.94       1295.44       153.94 o                         
   0  15   3         84.80         59.70        74.72 o                         
   1  15   3      20442.46      19543.81       440.31 o                         
   2  15   3       2485.12       2572.44       179.25 o                         
   3  15   3       7489.79       7514.86       366.13 o                         
   4  15   3       5002.12       4551.80       204.35 o                         
   5  15   3         79.89         47.96       140.91 o                         
   6  15   3       4382.85       4582.95       300.83 o                         
   7  15   3       1547.19       1273.94       204.06 o                         
   8  15   3       4626.29       4385.31       414.40 o                         
   9  15   3         38.49        514.90       421.51 o                         
  -9  16   3       2240.30       2241.59       316.84 o                         
  -8  16   3          6.28        -53.00       172.21 o                         
  -7  16   3       1159.49        661.02       204.66 o                         
  -6  16   3        723.64       1087.85       265.02 o                         
  -5  16   3       6939.76       6287.44       375.38 o                         
  -4  16   3       3052.72       3000.05       271.52 o                         
  -3  16   3         57.39        105.20        68.46 o                         
  -2  16   3       7282.65       7317.84       649.22 o                         
  -1  16   3         32.72        -23.69        78.93 o                         
   0  16   3      11415.21      11257.15       328.68 o                         
   1  16   3       3573.75       3564.57       235.15 o                         
   2  16   3         44.60         10.91        63.41 o                         
   3  16   3       1125.45       1182.81       112.99 o                         
   4  16   3       2285.20       2281.61       231.34 o                         
   5  16   3       1946.20       1648.33       264.89 o                         
   6  16   3       2336.05       2084.71       220.19 o                         
   7  16   3       4438.11       3945.89       593.33 o                         
   8  16   3        616.47        834.70       218.86 o                         
  -9  17   3       1080.84        765.45       240.89 o                         
  -8  17   3       2561.59       1852.78       319.29 o                         
  -7  17   3       4476.49       3374.62       436.66 o                         
  -6  17   3        679.02        673.91       244.83 o                         
  -5  17   3        997.36       1080.16       199.13 o                         
  -4  17   3       8445.69       8483.21       318.95 o                         
  -3  17   3       4812.61       4790.73       256.48 o                         
  -2  17   3       2622.97       2983.26       210.32 o                         
  -1  17   3       2445.08       2585.85       192.13 o                         
   0  17   3        569.83        908.99       125.19 o                         
   1  17   3        585.87        542.50       122.59 o                         
   2  17   3        557.18        466.91        97.82 o                         
   3  17   3      10898.56      11153.17       276.88 o                         
   4  17   3       4289.39       4315.42       312.75 o                         
   5  17   3        877.04       1037.36       178.38 o                         
   6  17   3        224.35        435.42       146.45 o                         
   7  17   3        339.14        237.06       155.05 o                         
   8  17   3         23.36        -62.76       173.03 o                         
  -8  18   3        412.46        368.51       259.97 o                         
  -7  18   3         18.42       -100.96       212.02 o                         
  -6  18   3        574.09        755.37       427.82 o                         
  -5  18   3       1064.05        791.64       192.84 o                         
  -4  18   3         32.76         93.68       107.37 o                         
  -3  18   3       7771.00       7770.28       304.63 o                         
  -2  18   3      18043.90      18370.35       468.40 o                         
  -1  18   3       3835.65       4068.17       244.63 o                         
   0  18   3        924.00       1197.36       146.73 o                         
   1  18   3       4678.39       4678.55       435.84 o                         
   2  18   3       4011.22       4022.34       215.80 o                         
   3  18   3       2168.45       2270.81       156.94 o                         
   4  18   3       2013.63       1674.21       140.79 o                         
   5  18   3       2190.42       1910.75       190.05 o                         
   6  18   3       1609.68       1775.21       236.97 o                         
   7  18   3        370.60        224.19       178.08 o                         
   8  18   3       1965.29       1618.65       281.57 o                         
  -8  19   3        103.35        509.85       265.02 o                         
  -7  19   3         89.18       -108.53       209.49 o                         
  -6  19   3       6454.40       6385.78      1655.76 o                         
  -5  19   3       5156.77       5152.93       393.14 o                         
  -4  19   3       1154.66       1365.51       175.76 o                         
  -3  19   3       1814.07       1937.13       189.29 o                         
  -2  19   3        575.19        792.89       136.36 o                         
  -1  19   3      12469.80      12530.77       556.48 o                         
   0  19   3       1718.74       1596.03       172.91 o                         
   1  19   3      11351.66      11151.80       361.86 o                         
   2  19   3       3867.12       3917.36       302.38 o                         
   3  19   3        249.94        326.44       116.94 o                         
   4  19   3        538.30        620.51       114.13 o                         
   5  19   3      11330.48      10905.24       327.76 o                         
   6  19   3      10208.95      11496.43       561.51 o                         
   7  19   3        316.22        147.80       176.80 o                         
  -8  20   3        304.19        446.75       275.12 o                         
  -7  20   3       7977.45       7023.69       706.73 o                         
  -6  20   3       1566.21       2472.87       426.56 o                         
  -5  20   3       1864.52       1806.62       268.07 o                         
  -4  20   3      15682.21      15144.48       938.10 o                         
  -3  20   3        195.02        291.06       147.13 o                         
  -2  20   3        428.31        428.76       122.90 o                         
  -1  20   3       9318.30       9054.58       450.73 o                         
   0  20   3      21823.12      22678.42       547.69 o                         
   1  20   3       7584.41       8513.03       328.16 o                         
   2  20   3       3982.24       4299.21       232.81 o                         
   3  20   3       2161.33       2356.81       183.08 o                         
   4  20   3         70.36         85.67        91.72 o                         
   5  20   3         27.72          4.49       104.44 o                         
   6  20   3       3744.64       3378.57       360.44 o                         
   7  20   3       7354.00       6845.20       800.11 o                         
  -7  21   3          9.08        -83.17       185.40 o                         
  -6  21   3        495.26        266.09       200.64 o                         
  -5  21   3        338.51        388.27       191.11 o                         
  -4  21   3       3928.69       3941.27       281.54 o                         
  -3  21   3       2118.67       2266.21       222.85 o                         
  -2  21   3         62.59        -98.65        98.65 o                         
  -1  21   3         13.70        328.96       125.43 o                         
   0  21   3          7.79         37.42       107.33 o                         
   1  21   3         19.02        204.29       117.02 o                         
   2  21   3         10.20          2.09        93.26 o                         
   3  21   3       3810.03       3695.06       227.89 o                         
   4  21   3       3809.46       4141.71       305.28 o                         
   5  21   3       2688.10       2885.21       242.92 o                         
   6  21   3        130.20         32.21       159.07 o                         
  -7  22   3       1920.50       2023.84       673.91 o                         
  -6  22   3        108.12        420.40       218.32 o                         
  -5  22   3       2036.64       1764.65       281.57 o                         
  -4  22   3        246.73        307.75       143.28 o                         
  -3  22   3       1159.08       1182.21       178.58 o                         
  -2  22   3       7449.97       7542.50       334.28 o                         
  -1  22   3        783.71        941.67       161.32 o                         
   0  22   3        527.97        611.01       289.68 o                         
   1  22   3        658.53        748.76       165.59 o                         
   2  22   3       2775.98       2774.49       208.28 o                         
   3  22   3         29.12         63.59       110.97 o                         
   4  22   3       1534.53       1614.73       215.01 o                         
   5  22   3       3917.64       4247.88       332.13 o                         
   6  22   3         42.42        104.02       160.13 o                         
  -6  23   3        130.25        186.60       191.75 o                         
  -5  23   3        534.28        922.93       231.27 o                         
  -4  23   3         42.39       -124.18       124.18 o                         
  -3  23   3       3137.73       3184.12       267.88 o                         
  -2  23   3        777.66        859.93       204.07 o                         
  -1  23   3       1507.98       1794.31       208.53 o                         
   0  23   3        282.17        441.77       159.42 o                         
   1  23   3       2222.04       2259.99       229.05 o                         
   2  23   3        266.48        366.86       115.92 o                         
   3  23   3       2660.85       2847.01       215.89 o                         
   4  23   3        272.08        121.19       178.45 o                         
   5  23   3        152.21         81.70       157.06 o                         
  -5  24   3       2276.59       2493.96       338.04 o                         
  -4  24   3       1079.19       1261.57       206.00 o                         
  -3  24   3       1760.50       1737.76       214.08 o                         
  -2  24   3      10977.81      11168.31       816.11 o                         
  -1  24   3       1699.77       1866.37       258.46 o                         
   0  24   3        398.81        617.17       157.50 o                         
   1  24   3         59.53        -44.32       125.19 o                         
   2  24   3       4057.99       4494.12       270.38 o                         
   3  24   3        225.71        484.47       141.49 o                         
   4  24   3       1309.22       1502.28       227.29 o                         
   5  24   3       1108.26       1271.38       234.53 o                         
  -5  25   3       1027.87        970.39       335.69 o                         
  -4  25   3          5.54         58.82       140.20 o                         
  -3  25   3         45.12        144.11       148.87 o                         
  -2  25   3        879.79        719.04       175.69 o                         
  -1  25   3        635.94        755.32       168.47 o                         
   0  25   3          5.89        -53.99       119.03 o                         
   1  25   3        264.77        311.35       148.41 o                         
   2  25   3       2062.86       1944.16       191.24 o                         
   3  25   3        954.07       1077.24       213.45 o                         
   4  25   3       1002.50       1235.02       214.94 o                         
  -4  26   3       4025.84       4527.14       343.51 o                         
  -3  26   3        419.98        425.52       229.29 o                         
  -2  26   3        128.11         26.80       144.98 o                         
  -1  26   3       4731.67       4755.31       330.47 o                         
   0  26   3      12031.55      12579.81       457.28 o                         
   1  26   3       2242.75       2453.43       251.18 o                         
   2  26   3       1515.11       1698.10       253.90 o                         
   3  26   3       2064.26       2070.62       251.27 o                         
  -2  27   3        309.24        390.59       166.08 o                         
  -1  27   3        244.40        381.69       163.14 o                         
   0  27   3        108.45        102.30       144.60 o                         
   1  27   3        133.57        180.70       144.16 o                         
 -11   0   4       2543.74       2713.32       532.57 o                         
 -10   0   4         56.43        -55.53       280.17 o                         
  -9   0   4       1686.61       1686.91       357.15 o                         
  -8   0   4        223.70        271.67       261.24 o                         
  -7   0   4      48698.04      50652.71      1029.93 o                         
  -6   0   4      10171.82       9990.37       473.25 o                         
  -5   0   4        865.87        941.20       248.62 o                         
  -4   0   4         15.73        -19.32        94.65 o                         
  -3   0   4      60714.17      61745.80      1694.88 o                         
  -2   0   4     213853.33     210281.33      4591.20 o                         
  -1   0   4      29484.53      30114.32       524.41 o                         
   0   0   4      71211.23      73679.54       962.71 o                         
   1   0   4      57761.38      60670.44      1016.42 o                         
   2   0   4        491.62        429.08       123.68 o                         
   3   0   4       7049.15       7019.31       401.32 o                         
   4   0   4      13710.20      13994.30       388.70 o                         
   5   0   4     113159.80     115764.27      3028.83 o                         
   6   0   4       1067.75       1398.31       348.32 o                         
   7   0   4       3192.13       2804.19       497.23 o                         
   8   0   4        137.33        267.55       295.31 o                         
   9   0   4       7788.90       7397.91       865.74 o                         
  10   0   4       2053.39       1262.01       502.28 o                         
 -11   1   4        959.71       1240.69       312.76 o                         
 -10   1   4       2468.54       2643.17       345.90 o                         
  -9   1   4       2945.47       2845.81       223.40 o                         
  -8   1   4      17348.44      17182.29       369.02 o                         
  -7   1   4      12261.19      12261.23       288.25 o                         
  -6   1   4       4026.69       4153.79       162.32 o                         
  -5   1   4        688.43        841.18        79.85 o                         
  -4   1   4        572.67        735.81        88.89 o                         
  -3   1   4       4246.63       4361.85       171.23 o                         
  -2   1   4       2498.87       2917.79       223.38 o                         
  -1   1   4     121399.20     122528.55      1351.42 o                         
   0   1   4      24577.07      24609.21       296.57 o                         
   1   1   4      45978.03      46314.04       661.81 o                         
   2   1   4      23837.76      24090.23       546.10 o                         
   3   1   4        641.77        414.65       110.68 o                         
   4   1   4       3508.67       3883.11       266.51 o                         
   5   1   4       5880.81       6511.47       194.85 o                         
   6   1   4       9903.05      10055.03       305.35 o                         
   7   1   4       2471.50       2700.01       347.05 o                         
   8   1   4       1149.78        848.71       262.34 o                         
   9   1   4       1792.89       2001.47       370.31 o                         
  10   1   4       1582.86        904.80       518.69 o                         
 -11   2   4       2568.29       2161.25       358.67 o                         
 -10   2   4        419.59        307.89       219.44 o                         
  -9   2   4       6876.93       7771.41       803.13 o                         
  -8   2   4       1647.16       1594.45       138.40 o                         
  -7   2   4       3351.77       3583.55       175.66 o                         
  -6   2   4       1182.76       1267.24       104.65 o                         
  -5   2   4      33603.45      34028.10       498.41 o                         
  -4   2   4      37163.58      37414.48       510.41 o                         
  -3   2   4       1343.19       1570.13        87.49 o                         
  -2   2   4      35758.55      33964.07       630.86 o                         
   0   2   4      56879.16      58726.67       689.46 o                         
   1   2   4       6073.16       6179.35       129.57 o                         
   2   2   4      60401.69      61551.41       869.48 o                         
   3   2   4      11511.15      10434.92       360.04 o                         
   4   2   4       3682.19       3893.38       342.00 o                         
   5   2   4       1303.73       1468.40       113.08 o                         
   6   2   4       6610.58       6986.41       226.35 o                         
   7   2   4       6212.56       5608.43       437.37 o                         
   8   2   4        426.85        222.56       229.69 o                         
   9   2   4       1180.98        865.05       286.93 o                         
  10   2   4        341.73          4.31       326.86 o                         
 -11   3   4        339.34        618.39       388.70 o                         
 -10   3   4       1392.30       1511.64       304.96 o                         
  -9   3   4         20.58         43.38       110.59 o                         
  -8   3   4          2.08         94.50       138.44 o                         
  -7   3   4         77.41        186.16        77.16 o                         
  -6   3   4        781.61       1022.79       118.40 o                         
  -5   3   4        156.63         94.05        61.57 o                         
  -4   3   4       3689.82       4049.97       127.48 o                         
  -3   3   4       2381.48       2477.83        94.66 o                         
  -2   3   4         21.85        111.06        52.74 o                         
  -1   3   4      22107.77      22839.09       347.60 o                         
   0   3   4       9479.73       8963.84       175.96 o                         
   1   3   4        175.03        381.10        48.09 o                         
   2   3   4        229.48        248.47        41.65 o                         
   3   3   4         17.98        164.11        93.24 o                         
   4   3   4         58.57         68.39       104.73 o                         
   5   3   4       1200.52       1404.76       120.32 o                         
   6   3   4       1176.47       1272.41       129.62 o                         
   7   3   4        114.03        -27.40       187.30 o                         
   8   3   4        481.72        557.58       367.25 o                         
   9   3   4        126.24         56.27       256.86 o                         
  10   3   4        401.64       -213.73       271.95 o                         
 -11   4   4       2364.27       2574.50       542.66 o                         
 -10   4   4        220.25        -13.03       202.09 o                         
  -9   4   4       6456.76       6717.50       324.64 o                         
  -8   4   4       1597.44       1494.43       206.20 o                         
  -7   4   4       8911.46       9097.90       254.35 o                         
  -6   4   4       5051.38       5037.13       180.08 o                         
  -5   4   4      11074.70      11386.34       294.73 o                         
  -4   4   4      19573.38      19640.41       321.37 o                         
  -3   4   4       4672.17       4910.47       165.68 o                         
  -2   4   4      18151.67      17998.80       560.33 o                         
  -1   4   4      14925.86      15066.03       258.40 o                         
   0   4   4      58429.40      57109.30       789.61 o                         
   1   4   4      14481.51      15377.77       248.82 o                         
   2   4   4      25151.38      25764.63       373.37 o                         
   3   4   4      34212.28      34328.93       770.78 o                         
   4   4   4       9606.30       9965.56       397.45 o                         
   5   4   4      11005.36      11776.03       364.43 o                         
   6   4   4       1275.97       1210.96       156.92 o                         
   7   4   4       4488.17       4828.46       429.23 o                         
   8   4   4        131.43        309.26       233.99 o                         
   9   4   4       2209.71       2194.29       782.45 o                         
  10   4   4        103.66         51.63       269.53 o                         
 -11   5   4        428.72       1029.80       431.61 o                         
 -10   5   4         54.07         55.53       302.88 o                         
  -9   5   4       2384.19       2395.81       284.84 o                         
  -8   5   4        592.35        627.03       138.35 o                         
  -7   5   4       2710.90       2730.55       199.83 o                         
  -6   5   4      10316.12      10155.10       252.89 o                         
  -5   5   4       7022.10       7198.94       194.61 o                         
  -4   5   4       1493.10       1241.68       121.99 o                         
  -3   5   4      48857.83      50540.99       854.93 o                         
  -2   5   4       4535.33       4222.69       242.31 o                         
  -1   5   4       5921.26       5570.95       110.31 o                         
   0   5   4      46594.70      46849.04       704.23 o                         
   1   5   4       6966.11       7555.97       162.95 o                         
   2   5   4       7050.93       7291.24       162.30 o                         
   3   5   4       2311.22       2629.18       100.06 o                         
   4   5   4        603.83        716.96       155.55 o                         
   5   5   4          0.91        466.43       160.94 o                         
   6   5   4       1515.89       1543.96       148.12 o                         
   7   5   4       9422.11       9372.47       523.43 o                         
   8   5   4        160.23        242.38       233.29 o                         
   9   5   4        670.10        633.62       297.40 o                         
  10   5   4         21.38         92.37       295.31 o                         
 -11   6   4        175.86        850.60       413.94 o                         
 -10   6   4          3.82        209.49       345.79 o                         
  -9   6   4       2718.11       2545.54       368.51 o                         
  -8   6   4       1614.39       1807.50       193.42 o                         
  -7   6   4      40838.63      42243.62       776.71 o                         
  -6   6   4      10889.82      11124.65       365.82 o                         
  -5   6   4       1193.22       1336.42       128.79 o                         
  -4   6   4       5546.40       5548.39       176.47 o                         
  -3   6   4      25961.18      25692.02       782.45 o                         
  -2   6   4      45101.25      43610.07       822.30 o                         
  -1   6   4       1215.44       1278.53        64.26 o                         
   0   6   4       8235.56       9083.51       170.14 o                         
   1   6   4      11370.39      12012.48       224.48 o                         
   2   6   4      14486.23      14145.00       355.93 o                         
   3   6   4       1202.18       1302.63        80.87 o                         
   4   6   4      29982.12      30699.20       772.59 o                         
   5   6   4      34554.11      35265.18      1330.16 o                         
   6   6   4       1893.75       2401.59       194.84 o                         
   7   6   4        815.78        687.49       244.18 o                         
   8   6   4        524.98        284.62       245.81 o                         
   9   6   4       2636.96       2740.84       406.91 o                         
  10   6   4         56.77         52.69       336.96 o                         
 -11   7   4        441.39        764.78       413.94 o                         
 -10   7   4       1472.12       1413.45       451.80 o                         
  -9   7   4       2067.72       2605.67       516.16 o                         
  -8   7   4       7885.21       8057.91       815.94 o                         
  -7   7   4       5394.38       5854.09       267.86 o                         
  -6   7   4        950.53        952.60       126.37 o                         
  -5   7   4       9503.91      10552.72       307.03 o                         
  -4   7   4       7275.26       7619.62       213.07 o                         
  -3   7   4        574.12        653.72       128.73 o                         
  -2   7   4      15565.08      15522.38       300.54 o                         
  -1   7   4      30635.66      29886.80       399.88 o                         
   0   7   4      24968.27      24483.67       350.51 o                         
   1   7   4      12823.41      12668.58       269.23 o                         
   2   7   4      20915.99      21318.14       346.89 o                         
   3   7   4       9327.64       9007.25       247.65 o                         
   4   7   4        554.25        657.09        67.62 o                         
   5   7   4       5679.47       5452.54       392.49 o                         
   6   7   4      12448.43      11867.79       506.83 o                         
   7   7   4        632.83        653.26       133.38 o                         
   8   7   4        625.43        660.17       299.10 o                         
   9   7   4        650.85        866.26       407.63 o                         
  10   7   4       2975.49       1941.72       392.66 o                         
 -11   8   4       6107.18       6655.85       840.50 o                         
 -10   8   4        880.25        651.20       381.13 o                         
  -9   8   4       4937.74       4724.52       365.60 o                         
  -8   8   4       3991.09       4293.12       339.89 o                         
  -7   8   4        286.91        316.62       113.64 o                         
  -6   8   4       3795.19       3667.19       207.17 o                         
  -5   8   4      10837.86      10681.01       295.23 o                         
  -4   8   4      51171.12      49395.85       767.43 o                         
  -3   8   4         89.17        140.21        44.67 o                         
  -2   8   4        167.65        449.56        65.51 o                         
  -1   8   4      14167.37      13814.68       278.62 o                         
   0   8   4       1393.77       1424.26        83.48 o                         
   1   8   4        321.62        556.93        64.38 o                         
   2   8   4      61447.88      61751.06       800.86 o                         
   3   8   4       9314.19       9511.08       214.36 o                         
   4   8   4       4077.99       4221.79       275.66 o                         
   5   8   4          4.01        103.54       199.40 o                         
   6   8   4       3569.17       3840.66       535.21 o                         
   7   8   4      19689.46      20502.91       812.13 o                         
   8   8   4       1314.48       1121.96       523.73 o                         
   9   8   4        288.72       -137.99       247.07 o                         
  10   8   4        258.36       -228.81       266.95 o                         
 -11   9   4       1028.30        916.22       446.75 o                         
 -10   9   4       4815.57       5925.85       508.87 o                         
  -9   9   4       1230.97       1333.02       239.19 o                         
  -8   9   4       1075.18       1081.29       201.39 o                         
  -7   9   4        620.44        472.33       142.89 o                         
  -6   9   4       2717.71       2660.82       190.75 o                         
  -5   9   4       3972.18       4083.40       189.51 o                         
  -4   9   4       2157.94       2479.20       367.25 o                         
  -3   9   4       5371.25       5219.60       537.62 o                         
  -2   9   4       2422.22       2413.79       224.48 o                         
  -1   9   4       8830.65       8601.44       258.69 o                         
   0   9   4      13364.39      13177.79       243.15 o                         
   1   9   4      17559.97      17613.75       389.45 o                         
   2   9   4       4474.89       4522.40       148.83 o                         
   3   9   4        586.88        774.25        79.04 o                         
   4   9   4        190.21        271.12        62.60 o                         
   5   9   4       2492.82       2418.39       451.80 o                         
   6   9   4       2467.57       2565.76       456.58 o                         
   7   9   4       3979.59       3734.61       441.80 o                         
   8   9   4       4547.71       4626.28       959.13 o                         
   9   9   4       1322.51       1564.78       375.53 o                         
  10   9   4        354.27        562.25       329.95 o                         
 -11  10   4        624.36        694.11       456.85 o                         
 -10  10   4       1101.28        791.50       226.42 o                         
  -9  10   4       4063.18       4312.45       484.61 o                         
  -8  10   4         95.96        -80.62       247.35 o                         
  -7  10   4       9695.92       8870.60       414.49 o                         
  -6  10   4      12186.54      11664.39       342.08 o                         
  -5  10   4        674.77        720.84       109.07 o                         
  -4  10   4       1501.61       1348.03       138.82 o                         
  -3  10   4      22762.52      22174.79       597.59 o                         
  -2  10   4      24448.49      24328.59       450.14 o                         
  -1  10   4       4687.02       4768.19       174.98 o                         
   0  10   4      24831.24      24367.86       420.87 o                         
   1  10   4       3786.51       3666.19       133.58 o                         
   2  10   4       4585.55       4730.42       156.10 o                         
   3  10   4        118.12        163.65        69.70 o                         
   4  10   4      24986.24      24635.53       485.23 o                         
   5  10   4      16820.14      17364.27       608.56 o                         
   6  10   4        243.90        128.17       105.07 o                         
   7  10   4       4507.12       4207.88       261.58 o                         
   8  10   4        320.60        329.90       256.56 o                         
   9  10   4       3879.31       3367.23       456.41 o                         
 -10  11   4        976.40        773.03       236.59 o                         
  -9  11   4        591.99        710.58       217.78 o                         
  -8  11   4       1307.33        926.42       204.09 o                         
  -7  11   4       1405.09       1211.61       241.04 o                         
  -6  11   4       2768.53       2991.84       678.96 o                         
  -5  11   4       2443.93       2111.90       173.42 o                         
  -4  11   4         98.63        175.60        72.69 o                         
  -3  11   4       5354.77       4871.98       176.33 o                         
  -2  11   4        140.26        113.30        66.70 o                         
  -1  11   4       2199.01       2408.38       143.02 o                         
   0  11   4       1831.75       1920.91       111.36 o                         
   1  11   4       7333.89       7162.17       233.52 o                         
   2  11   4        503.08        638.06        82.86 o                         
   3  11   4       2381.57       2374.63       135.68 o                         
   4  11   4       4890.53       4971.84       176.39 o                         
   5  11   4        172.58        136.91       145.46 o                         
   6  11   4       2453.24       2459.99       491.78 o                         
   7  11   4         43.40         32.60       113.42 o                         
   8  11   4       1920.99       2486.80       373.88 o                         
   9  11   4          1.40       -240.00       240.00 o                         
 -10  12   4         96.42         -2.81       184.25 o                         
  -9  12   4        841.75        775.68       214.67 o                         
  -8  12   4       3090.23       2828.30       304.44 o                         
  -7  12   4       3876.72       4363.78       623.43 o                         
  -6  12   4       5867.85       5762.46       354.70 o                         
  -5  12   4       3417.12       3190.36       330.65 o                         
  -4  12   4       1736.52       1470.46       130.21 o                         
  -3  12   4       2750.04       2665.31       120.73 o                         
  -2  12   4         84.34        190.30        68.21 o                         
  -1  12   4        326.31        388.93        77.38 o                         
   0  12   4       9937.92      11086.26       243.14 o                         
   1  12   4       1106.30       1204.48       101.78 o                         
   2  12   4        291.01        231.56        67.80 o                         
   3  12   4       1172.91       1406.08       119.67 o                         
   4  12   4       5149.82       4981.65       188.79 o                         
   5  12   4        414.11        213.66       157.85 o                         
   6  12   4       1128.73       1125.80       164.44 o                         
   7  12   4        161.27         49.03       119.68 o                         
   8  12   4       1225.42        952.05       293.26 o                         
   9  12   4       2800.83       1909.67       379.26 o                         
 -10  13   4         82.74        110.41       295.31 o                         
  -9  13   4       1549.14       1713.56       284.99 o                         
  -8  13   4       5105.34       5546.65       418.52 o                         
  -7  13   4       4452.52       4211.19       349.31 o                         
  -6  13   4        113.87        282.69       171.63 o                         
  -5  13   4        241.00        113.58       143.87 o                         
  -4  13   4         46.76          2.95        75.45 o                         
  -3  13   4       1369.82       1246.36        96.58 o                         
  -2  13   4      21801.54      20209.09       734.31 o                         
  -1  13   4       7005.45       6576.87       231.85 o                         
   0  13   4      29531.52      29968.34       551.27 o                         
   1  13   4          1.93        155.87        64.06 o                         
   2  13   4       2803.59       2898.15       139.46 o                         
   3  13   4       6827.28       6505.19       249.19 o                         
   4  13   4       3680.72       3789.24       303.47 o                         
   5  13   4        769.40        858.73       216.41 o                         
   6  13   4       3713.86       4129.67       464.72 o                         
   7  13   4         60.47       -125.80       134.55 o                         
   8  13   4        168.72        663.18       273.61 o                         
   9  13   4        510.76        174.69       262.29 o                         
 -10  14   4        323.05        297.23       454.32 o                         
  -9  14   4       6354.32       6533.27       477.26 o                         
  -8  14   4       4887.96       4684.58       646.15 o                         
  -7  14   4         15.77         48.58       153.97 o                         
  -6  14   4         33.14       -136.30       141.35 o                         
  -5  14   4      18223.85      16840.28       747.11 o                         
  -4  14   4      25673.41      23607.74       661.08 o                         
  -3  14   4       1922.07       2108.38       151.55 o                         
  -2  14   4       4355.10       4446.14       206.71 o                         
  -1  14   4        986.59       1170.28       121.94 o                         
   0  14   4       5370.27       5273.59       209.50 o                         
   1  14   4         27.45        108.26        63.18 o                         
   2  14   4      17193.07      16418.42       310.96 o                         
   3  14   4      12553.01      12136.36       299.67 o                         
   4  14   4        320.18        314.18       120.59 o                         
   5  14   4        161.88        380.87       175.37 o                         
   6  14   4       5026.59       5426.25       523.03 o                         
   7  14   4       9397.84       9266.42       442.10 o                         
   8  14   4        975.19        959.42       439.18 o                         
   9  14   4       1686.74        972.76       363.46 o                         
  -9  15   4       2887.27       2561.75       326.16 o                         
  -8  15   4       1272.02        930.64       225.10 o                         
  -7  15   4        177.62       -153.97       153.97 o                         
  -6  15   4       7166.78       5981.93       479.56 o                         
  -5  15   4       4683.33       4798.17       449.28 o                         
  -4  15   4        890.91       1192.48       187.79 o                         
  -3  15   4      18832.61      17691.96       345.48 o                         
  -2  15   4       1084.32       1069.17       128.92 o                         
  -1  15   4        478.21        563.97        99.33 o                         
   0  15   4       1436.21       1332.38       135.16 o                         
   1  15   4      46065.17      45064.66       675.64 o                         
   2  15   4      21306.62      21426.67       475.05 o                         
   3  15   4       1559.47       1781.84       140.41 o                         
   4  15   4       3700.24       3627.38       191.60 o                         
   5  15   4         88.45        143.75       176.93 o                         
   6  15   4       2272.40       2448.47       360.56 o                         
   7  15   4       1282.86       1345.20       203.54 o                         
   8  15   4       6743.96       6594.87       456.56 o                         
  -9  16   4       2550.12       2503.04       334.29 o                         
  -8  16   4        259.81        280.17       229.69 o                         
  -7  16   4       4600.34       3765.84       446.75 o                         
  -6  16   4       2883.42       2809.24       391.22 o                         
  -5  16   4       1132.22       1165.26       205.96 o                         
  -4  16   4       8208.18       7549.74       347.93 o                         
  -3  16   4      15250.38      15208.24       404.37 o                         
  -2  16   4      16506.04      16072.93       408.71 o                         
  -1  16   4          6.55         13.76        77.96 o                         
   0  16   4        628.42        780.43       117.57 o                         
   1  16   4        280.07        472.96       102.29 o                         
   2  16   4        804.75        763.47        96.74 o                         
   3  16   4       6569.58       6800.16       216.72 o                         
   4  16   4      18218.39      18415.73       408.98 o                         
   5  16   4      16888.02      16648.45       840.50 o                         
   6  16   4        731.34        677.79       167.77 o                         
   7  16   4       1014.22        894.72       185.20 o                         
   8  16   4        368.35        511.96       192.85 o                         
  -9  17   4       1752.51       1789.53       358.41 o                         
  -8  17   4       3596.39       3674.98       477.04 o                         
  -7  17   4         23.25        191.83       222.11 o                         
  -6  17   4       1874.54       1751.67       325.60 o                         
  -5  17   4       4026.86       4141.98       341.60 o                         
  -4  17   4       2289.37       2700.12       210.48 o                         
  -3  17   4        500.57        614.29       123.40 o                         
  -2  17   4       3519.33       3225.84       367.10 o                         
  -1  17   4       4228.64       4053.50       308.78 o                         
   0  17   4        594.45        581.38       111.25 o                         
   1  17   4        830.66       1042.29       167.80 o                         
   2  17   4       1030.35       1067.31       111.07 o                         
   3  17   4       6709.84       7293.75       292.72 o                         
   4  17   4       5747.63       5972.04       253.27 o                         
   5  17   4          4.41        -64.20       287.74 o                         
   6  17   4        830.20        903.92       255.74 o                         
   7  17   4       2129.67       2141.08       250.70 o                         
   8  17   4         42.01         94.04       175.64 o                         
  -8  18   4         56.23       -229.69       229.69 o                         
  -7  18   4       1343.14       1198.91       315.50 o                         
  -6  18   4       2353.38       2170.05       281.16 o                         
  -5  18   4       3438.78       3460.12       322.71 o                         
  -4  18   4       9441.96       8855.46       331.97 o                         
  -3  18   4       1347.96       1218.28       189.97 o                         
  -2  18   4       1552.10       1819.80       177.36 o                         
  -1  18   4        730.02       1139.68       185.34 o                         
   0  18   4      13549.68      13683.75       388.93 o                         
   1  18   4       1025.19        840.71       167.51 o                         
   2  18   4       4981.00       4704.80       226.60 o                         
   3  18   4      10820.51      11344.56       289.05 o                         
   4  18   4         68.60         67.45       108.11 o                         
   5  18   4         29.51         90.61       126.62 o                         
   6  18   4        235.30        571.79       163.03 o                         
   7  18   4        951.22        864.93       221.12 o                         
  -8  19   4       2443.99       2397.82       444.23 o                         
  -7  19   4       1312.45       1617.30       286.00 o                         
  -6  19   4       1457.43       1905.66       345.79 o                         
  -5  19   4       2599.26       2496.96       393.75 o                         
  -4  19   4       3791.96       4236.96       273.99 o                         
  -3  19   4       3658.41       3679.48       289.26 o                         
  -2  19   4         59.25        124.13       109.71 o                         
  -1  19   4      13542.35      14071.23       406.22 o                         
   0  19   4       2189.00       2356.04       200.23 o                         
   1  19   4       2476.51       2655.03       287.88 o                         
   2  19   4       1244.91       1121.45       136.51 o                         
   3  19   4       1667.33       1869.23       152.65 o                         
   4  19   4        122.01        243.32       121.92 o                         
   5  19   4        230.70        170.70       151.62 o                         
   6  19   4       3922.47       3679.36       401.73 o                         
   7  19   4          0.06        -75.50       225.90 o                         
  -8  20   4        367.09        242.05       215.29 o                         
  -7  20   4        535.41        214.40       187.32 o                         
  -6  20   4        579.21        567.20       203.18 o                         
  -5  20   4       6742.78       7167.17       450.25 o                         
  -4  20   4       1916.67       1939.92       296.02 o                         
  -3  20   4       1166.07       1384.06       174.98 o                         
  -2  20   4        186.05        212.46       124.83 o                         
  -1  20   4         26.29        -80.96        94.07 o                         
   0  20   4       2954.39       3163.77       234.01 o                         
   1  20   4        277.56        368.18       122.80 o                         
   2  20   4       1205.98       1325.94       145.53 o                         
   3  20   4       7231.20       8341.99       289.28 o                         
   4  20   4         16.99         40.84       108.14 o                         
   5  20   4        253.38        323.39       140.63 o                         
   6  20   4        857.74        846.62       277.64 o                         
   7  20   4       1375.22       1290.48       522.47 o                         
  -7  21   4         24.03        -99.04       252.40 o                         
  -6  21   4       4570.47       4452.19       402.93 o                         
  -5  21   4        845.54       1073.78       234.08 o                         
  -4  21   4       1863.60       2059.11       240.46 o                         
  -3  21   4      10885.06      11609.39       494.11 o                         
  -2  21   4         23.60         95.42       117.46 o                         
  -1  21   4       2753.85       2695.39       223.96 o                         
   0  21   4        339.62        263.39       115.39 o                         
   1  21   4      11634.25      12757.56       874.21 o                         
   2  21   4       8993.91       9113.79       304.33 o                         
   3  21   4        549.67        383.75       153.01 o                         
   4  21   4       1763.67       1736.60       190.84 o                         
   5  21   4        591.37        589.61       138.12 o                         
   6  21   4       1170.49       1277.82       218.11 o                         
  -7  22   4       3525.91       3360.54       395.52 o                         
  -6  22   4       2388.88       2284.54       488.40 o                         
  -5  22   4         41.94         26.86       174.97 o                         
  -4  22   4       3396.76       3620.59       281.80 o                         
  -3  22   4       4896.82       5157.61       618.96 o                         
  -2  22   4       5359.14       5564.89       327.82 o                         
  -1  22   4        576.39        468.77       267.28 o                         
   0  22   4       1149.43       1198.28       186.36 o                         
   1  22   4       1135.66       1360.74       182.67 o                         
   2  22   4        392.84        416.23       114.43 o                         
   3  22   4       1413.63       1334.26       162.64 o                         
   4  22   4       7185.69       7628.67       551.15 o                         
   5  22   4       4561.61       4724.93       323.87 o                         
   6  22   4        565.73        454.48       178.24 o                         
  -6  23   4       1446.09       1766.32       331.91 o                         
  -5  23   4        730.00        582.02       230.25 o                         
  -4  23   4       1449.42       1323.30       200.86 o                         
  -3  23   4        367.30        316.51       162.06 o                         
  -2  23   4       2714.89       2744.65       336.97 o                         
  -1  23   4      10540.92      11304.13       408.68 o                         
   0  23   4        148.16        143.80       118.97 o                         
   1  23   4         69.38        249.30       127.80 o                         
   2  23   4        342.42        355.90       118.57 o                         
   3  23   4       3077.15       3493.88       252.47 o                         
   4  23   4       2434.53       2512.49       271.68 o                         
   5  23   4        339.69        332.42       170.64 o                         
  -5  24   4       4360.92       4162.00       477.04 o                         
  -4  24   4       8113.50       7522.04       387.00 o                         
  -3  24   4       1756.92       1830.32       212.63 o                         
  -2  24   4        752.59        933.39       178.43 o                         
  -1  24   4         20.02        412.59       141.19 o                         
   0  24   4       3251.99       3764.79       418.99 o                         
   1  24   4          1.32        254.22       148.56 o                         
   2  24   4       4124.83       4733.38       274.13 o                         
   3  24   4       4947.03       5923.97       308.88 o                         
   4  24   4        709.84        327.94       215.06 o                         
  -5  25   4       1889.44       1624.31       296.48 o                         
  -4  25   4       3150.60       3114.13       281.52 o                         
  -3  25   4       2934.72       3073.40       282.16 o                         
  -2  25   4         72.99        -75.37       148.65 o                         
  -1  25   4       6464.81       6630.86       472.90 o                         
   0  25   4        156.96        155.39       143.12 o                         
   1  25   4       7472.86       7684.65       377.00 o                         
   2  25   4       2894.26       2901.90       258.09 o                         
   3  25   4        356.68        395.63       168.80 o                         
   4  25   4       2419.92       2359.12       324.77 o                         
  -4  26   4         54.40        358.58       266.28 o                         
  -3  26   4        797.28       1094.45       199.00 o                         
  -2  26   4        422.26        318.69       151.13 o                         
  -1  26   4          0.46         43.77       144.96 o                         
   0  26   4        460.59        836.35       182.54 o                         
   1  26   4        425.97        282.97       147.77 o                         
   2  26   4        180.29        353.02       126.30 o                         
  -2  27   4        108.42        105.06       191.36 o                         
  -1  27   4       1901.58       2406.86       420.95 o                         
   0  27   4        459.77        520.06       179.49 o                         
   1  27   4        528.85        562.06       176.08 o                         
 -11   1   5        152.93        531.19       249.21 o                         
 -10   1   5       2319.87       2601.92       484.61 o                         
  -9   1   5        588.52        429.08       112.21 o                         
  -8   1   5       9194.56       9134.31       268.48 o                         
  -7   1   5       2009.81       2022.38       138.82 o                         
  -6   1   5      29250.94      29431.03       471.29 o                         
  -5   1   5      10373.82      10671.85       232.44 o                         
  -4   1   5        137.54         95.66        44.69 o                         
  -3   1   5      14870.12      14687.11       357.81 o                         
  -2   1   5      63758.74      59512.89      2101.25 o                         
  -1   1   5      48696.29      48260.49       512.87 o                         
   0   1   5        208.72        305.75        34.50 o                         
   1   1   5      24365.20      25320.62       418.61 o                         
   2   1   5      32080.32      31707.87       682.67 o                         
   3   1   5      25045.80      24654.52       617.52 o                         
   4   1   5          4.99        -52.06        97.39 o                         
   5   1   5       9242.61       9172.30       519.96 o                         
   6   1   5      18927.75      17663.64       655.85 o                         
   7   1   5       2115.71       1876.07       301.09 o                         
   8   1   5       5016.38       5524.93       509.49 o                         
   9   1   5         42.65       -100.50       260.70 o                         
  10   1   5       1131.51        677.49       322.87 o                         
 -11   2   5       2514.42       3112.12       547.71 o                         
 -10   2   5       5176.57       5837.02       458.97 o                         
  -9   2   5        524.06        709.78       117.20 o                         
  -8   2   5       5577.21       5791.82       225.44 o                         
  -7   2   5       1484.76       1890.63       139.68 o                         
  -6   2   5       5321.94       5593.31       182.49 o                         
  -5   2   5       1908.47       2348.76       149.37 o                         
  -4   2   5       5516.73       5316.16       146.59 o                         
  -3   2   5        171.58        108.08        59.29 o                         
  -2   2   5       1116.92       1425.01       181.73 o                         
  -1   2   5       2989.39       3357.99        69.11 o                         
   0   2   5      35318.10      35361.37       408.30 o                         
   1   2   5       7104.37       7026.99       150.09 o                         
   2   2   5      20928.46      21287.36       378.46 o                         
   3   2   5        206.33        322.35       102.98 o                         
   4   2   5       1027.92       1291.57       291.52 o                         
   5   2   5         74.70         78.49       144.04 o                         
   6   2   5         88.55        -39.79       158.81 o                         
   7   2   5         82.87        328.90       224.54 o                         
   8   2   5       1778.80       1320.38       311.13 o                         
   9   2   5          5.70        -53.48       263.03 o                         
  10   2   5        900.66        849.35       353.70 o                         
 -11   3   5       3671.66       4475.09       643.63 o                         
 -10   3   5       8899.39       9121.99       533.07 o                         
  -9   3   5         47.39         97.61       102.54 o                         
  -8   3   5       1012.84       1051.12       124.02 o                         
  -7   3   5        446.13        493.27        91.17 o                         
  -6   3   5        106.77        202.96        67.80 o                         
  -5   3   5       1206.75       1290.67       102.74 o                         
  -4   3   5      59575.41      59443.12       799.99 o                         
  -3   3   5     103347.66     104717.30      1733.85 o                         
  -2   3   5      14211.50      14276.06       253.11 o                         
  -1   3   5       2617.93       3176.52        93.05 o                         
   0   3   5      50113.40      49843.86       616.97 o                         
   1   3   5      15453.03      15378.16       252.81 o                         
   2   3   5        905.96       1200.90       115.29 o                         
   3   3   5      72205.98      74489.83      1407.76 o                         
   4   3   5      53493.83      54461.88      1158.83 o                         
   5   3   5        219.63        283.00       254.93 o                         
   6   3   5        727.26        649.04       143.88 o                         
   7   3   5       7491.12       8230.78       530.31 o                         
   8   3   5       7637.05       7109.05       904.86 o                         
   9   3   5        451.47        328.17       265.56 o                         
  10   3   5        462.24        287.40       309.19 o                         
 -11   4   5        813.99       1347.83       436.66 o                         
 -10   4   5       6541.29       5827.97       673.91 o                         
  -9   4   5       5158.76       5263.00       290.03 o                         
  -8   4   5       6567.85       6920.21       241.13 o                         
  -7   4   5       4522.59       4434.34       235.35 o                         
  -6   4   5       7659.42       7460.69       245.91 o                         
  -5   4   5      11104.35      11351.24       244.38 o                         
  -4   4   5          4.78        384.01        60.87 o                         
  -3   4   5       6775.23       7250.29       335.69 o                         
  -2   4   5      21473.79      20918.31       464.49 o                         
  -1   4   5      27057.15      28152.07       672.46 o                         
   0   4   5      25546.92      25933.92       368.99 o                         
   1   4   5       8729.95       8911.43       182.55 o                         
   2   4   5      20084.22      20411.86       323.07 o                         
   3   4   5       9562.77       9057.04       205.68 o                         
   4   4   5         22.26        143.87       113.41 o                         
   5   4   5       4235.81       4987.65       382.93 o                         
   6   4   5        665.71        965.04       151.31 o                         
   7   4   5       1735.68       1537.05       300.85 o                         
   8   4   5       2405.13       2123.29       367.25 o                         
   9   4   5       1550.01       1136.14       328.74 o                         
  10   4   5       1053.34       1412.17       396.20 o                         
 -11   5   5        204.97        694.11       393.75 o                         
 -10   5   5       2121.41       2922.82       547.71 o                         
  -9   5   5        187.75        401.84       167.39 o                         
  -8   5   5       9110.26       8494.24       266.69 o                         
  -7   5   5       6509.69       6689.11       223.44 o                         
  -6   5   5      11862.51      11971.33       274.83 o                         
  -5   5   5      23875.08      22885.31       494.73 o                         
  -4   5   5        345.15        467.70        64.34 o                         
  -3   5   5       4362.64       4964.75       282.69 o                         
  -2   5   5      25113.64      23367.38      1254.44 o                         
  -1   5   5     182913.58     179610.36      2650.73 o                         
   0   5   5       4802.47       5112.73       152.31 o                         
   1   5   5      22400.26      22742.01       349.25 o                         
   2   5   5      26748.95      28437.08       420.90 o                         
   3   5   5        557.69        499.72        77.35 o                         
   4   5   5       1905.92       2150.43       230.37 o                         
   5   5   5      21666.99      21809.39       682.32 o                         
   6   5   5      43844.04      43986.82       802.61 o                         
   7   5   5       2163.06       2689.36       849.33 o                         
   8   5   5       2652.97       2999.81       548.97 o                         
   9   5   5         18.30       -150.63       262.50 o                         
  10   5   5       3059.43       2888.50       571.69 o                         
 -11   6   5       3530.65       3056.59       555.28 o                         
 -10   6   5        721.48        684.24       229.20 o                         
  -9   6   5        240.10        355.00       258.71 o                         
  -8   6   5       1463.19       1435.59       309.82 o                         
  -7   6   5      13860.09      14254.05       388.78 o                         
  -6   6   5      21755.64      21661.51       460.01 o                         
  -5   6   5       1513.53       1784.38       127.94 o                         
  -4   6   5       5292.24       5131.05       171.16 o                         
  -3   6   5      13570.73      13556.52       514.90 o                         
  -2   6   5       3347.53       2879.60       155.55 o                         
  -1   6   5       6421.57       6561.89       133.70 o                         
   0   6   5        341.54        328.57        43.48 o                         
   1   6   5      42782.86      40707.99       553.43 o                         
   2   6   5       4181.57       4453.14       133.11 o                         
   3   6   5        245.17        416.83        58.71 o                         
   4   6   5       5184.35       5337.97       372.29 o                         
   5   6   5        356.74        689.78       199.90 o                         
   6   6   5         31.38        310.87        91.68 o                         
   7   6   5       3614.25       3037.22       603.24 o                         
   8   6   5        456.07        441.75       265.81 o                         
   9   6   5         32.76       -182.08       250.75 o                         
  10   6   5        283.92        253.50       420.25 o                         
 -11   7   5       1653.62       2296.86       522.47 o                         
 -10   7   5       5027.78       5580.62       417.52 o                         
  -9   7   5       1509.83       1282.04       225.11 o                         
  -8   7   5       4592.31       4706.62       348.99 o                         
  -7   7   5       3983.27       4330.72       240.10 o                         
  -6   7   5      18027.44      18363.88       418.30 o                         
  -5   7   5         29.49         12.00        63.79 o                         
  -4   7   5       8050.36       7811.51       208.28 o                         
  -3   7   5      18452.64      17312.27       623.43 o                         
  -2   7   5       9445.25       9934.66       306.42 o                         
  -1   7   5      14144.30      13817.05       223.97 o                         
   0   7   5         22.40        122.50        48.09 o                         
   1   7   5       9541.81      10004.54       242.27 o                         
   2   7   5       3834.38       4039.09       136.52 o                         
   3   7   5       6030.09       5649.90       158.13 o                         
   4   7   5        157.45         90.29       123.10 o                         
   5   7   5        243.10        263.22       306.67 o                         
   6   7   5        138.66        153.78        87.62 o                         
   7   7   5        106.91        400.96       224.13 o                         
   8   7   5       3123.67       2494.88       376.08 o                         
   9   7   5        280.34        -36.97       271.65 o                         
  10   7   5        509.45        201.13       308.75 o                         
 -11   8   5          4.77        446.75       416.46 o                         
 -10   8   5          8.09       -147.36       147.36 o                         
  -9   8   5        565.77        751.06       198.14 o                         
  -8   8   5       2068.61       1878.72       243.72 o                         
  -7   8   5       3757.75       4069.36       308.39 o                         
  -6   8   5       1133.60       1316.46       165.05 o                         
  -5   8   5       1916.00       1993.88       249.25 o                         
  -4   8   5       2613.81       2329.67       257.45 o                         
  -3   8   5       1478.66       1345.30       191.83 o                         
  -2   8   5       1482.55       1862.86       104.77 o                         
  -1   8   5       1788.30       1824.56        81.42 o                         
   0   8   5        448.67        521.86        56.93 o                         
   1   8   5       5037.16       5258.46       157.53 o                         
   2   8   5        529.63        654.86        71.99 o                         
   3   8   5        886.61       1229.32       131.15 o                         
   4   8   5        247.41        337.44        57.83 o                         
   5   8   5       4040.13       4292.20       360.81 o                         
   6   8   5        963.31        673.88       130.65 o                         
   7   8   5        204.31        194.17       217.11 o                         
   8   8   5        106.06        106.18       240.06 o                         
   9   8   5        222.12        -95.29       265.02 o                         
 -11   9   5        205.31         -2.52       371.03 o                         
 -10   9   5       3964.89       4151.87       378.59 o                         
  -9   9   5       3398.47       3833.73       349.26 o                         
  -8   9   5       1895.45       1693.22       248.82 o                         
  -7   9   5       2849.40       3122.48       349.58 o                         
  -6   9   5       8867.29       8640.05       292.64 o                         
  -5   9   5       1283.64       1047.40       119.05 o                         
  -4   9   5       6798.43       6355.49       386.18 o                         
  -3   9   5      43386.72      42028.96       872.49 o                         
  -2   9   5      43043.48      41645.86       812.18 o                         
  -1   9   5      11802.11      11783.23       217.74 o                         
   0   9   5        732.14        876.53        73.04 o                         
   1   9   5      20720.79      19393.56       482.35 o                         
   2   9   5       1214.66       1312.87       119.38 o                         
   3   9   5      13646.32      14212.81       392.36 o                         
   4   9   5      23690.91      23932.43       467.56 o                         
   5   9   5       6517.48       6288.53       629.74 o                         
   6   9   5        856.79        957.20       149.42 o                         
   7   9   5       4831.15       5336.54       673.86 o                         
   8   9   5       3061.33       2845.59       400.53 o                         
   9   9   5         56.43       -237.29       237.29 o                         
 -11  10   5        293.96        547.71       411.42 o                         
 -10  10   5       1702.74       1802.97       289.01 o                         
  -9  10   5      11758.17      12202.90      1346.57 o                         
  -8  10   5       2769.06       3392.86       389.96 o                         
  -7  10   5        401.00        258.20       150.21 o                         
  -6  10   5        539.08        541.09       159.01 o                         
  -5  10   5       7945.70       7659.46       306.67 o                         
  -4  10   5       5350.05       5583.14       365.98 o                         
  -3  10   5        475.71        423.78       100.37 o                         
  -2  10   5      26755.36      25433.25       463.27 o                         
  -1  10   5      11402.96      10373.93       515.75 o                         
   0  10   5        933.02       1389.88        92.50 o                         
   1  10   5       9662.43      10280.08       239.28 o                         
   2  10   5      12844.14      12894.67       276.62 o                         
   3  10   5       5901.68       6010.13       187.25 o                         
   4  10   5        552.68        558.17        85.34 o                         
   5  10   5        179.80        312.77       173.57 o                         
   6  10   5        436.57        524.92       135.50 o                         
   7  10   5       2306.33       2117.19       212.93 o                         
   8  10   5        190.65        318.40       253.21 o                         
   9  10   5       5338.29       4488.03       699.15 o                         
 -10  11   5        645.47        767.77       251.14 o                         
  -9  11   5       1326.49       1578.49       267.99 o                         
  -8  11   5      14010.08      14971.95       582.09 o                         
  -7  11   5        448.08        419.31       169.36 o                         
  -6  11   5      13880.62      12819.51       638.58 o                         
  -5  11   5      31151.27      28352.34       984.37 o                         
  -4  11   5        554.13        519.95       156.49 o                         
  -3  11   5       5109.90       4791.44       413.94 o                         
  -2  11   5       8145.80       7402.21       222.64 o                         
  -1  11   5      29423.83      27101.48       548.86 o                         
   0  11   5      12171.86      12899.02       258.84 o                         
   1  11   5       9576.17       9777.38       208.86 o                         
   2  11   5       2968.41       3602.59       161.05 o                         
   3  11   5        467.62        382.90        92.17 o                         
   4  11   5         28.15         52.88        52.65 o                         
   5  11   5      21317.80      21601.22       711.52 o                         
   6  11   5      15524.92      14959.88       455.34 o                         
   7  11   5       3790.64       4047.77       580.46 o                         
   8  11   5          2.97       -366.88       464.42 o                         
   9  11   5         67.48       -360.94       360.94 o                         
 -10  12   5       1382.03       1311.79       277.75 o                         
  -9  12   5       1242.85       1298.28       248.62 o                         
  -8  12   5       2415.41       2411.17       281.57 o                         
  -7  12   5      12623.92      12312.02       854.38 o                         
  -6  12   5       7221.85       6953.68       494.71 o                         
  -5  12   5        628.07        744.59       194.35 o                         
  -4  12   5         49.14         -1.45        99.92 o                         
  -3  12   5       3226.23       3020.27       145.72 o                         
  -2  12   5       4144.49       3905.22       175.80 o                         
  -1  12   5      16392.79      16428.37       391.34 o                         
   0  12   5      25989.73      25287.90       412.02 o                         
   1  12   5      15633.33      14919.37       301.47 o                         
   2  12   5       6258.94       5952.55       193.84 o                         
   3  12   5       1045.35       1010.93       104.51 o                         
   4  12   5       2449.20       2517.11       145.90 o                         
   5  12   5       3959.50       4050.08       370.96 o                         
   6  12   5         14.00       -186.28       189.66 o                         
   7  12   5       2739.79       2612.48       264.77 o                         
   8  12   5       1019.16        604.05       264.82 o                         
   9  12   5       1233.98       1093.22       586.84 o                         
 -10  13   5       1961.80       2078.13       326.31 o                         
  -9  13   5          0.89       -164.66       164.66 o                         
  -8  13   5       3139.41       3013.85       326.38 o                         
  -7  13   5       2388.15       2907.67       373.56 o                         
  -6  13   5         39.44        126.20       174.16 o                         
  -5  13   5       1820.05       1577.51       267.55 o                         
  -4  13   5      18559.54      16512.44       530.60 o                         
  -3  13   5      20629.64      19478.00       504.57 o                         
  -2  13   5       1735.55       1864.27       142.27 o                         
  -1  13   5       1360.50       1793.53       199.55 o                         
   0  13   5        953.08       1221.05       117.31 o                         
   1  13   5       9295.42       9165.16       236.51 o                         
   2  13   5         22.17         13.82        60.57 o                         
   3  13   5       4057.65       4591.86       197.68 o                         
   4  13   5      10044.60       9884.49       284.69 o                         
   5  13   5       1154.39        973.92       271.33 o                         
   6  13   5        760.90        661.45       148.53 o                         
   7  13   5       1001.55       1236.78       203.46 o                         
   8  13   5       5287.17       5332.42       519.24 o                         
   9  13   5         87.67        -77.74       265.93 o                         
 -10  14   5        956.88        987.78       260.16 o                         
  -9  14   5        839.06       1058.54       299.10 o                         
  -8  14   5       1390.32       1663.33       323.07 o                         
  -7  14   5          1.48        305.41       217.07 o                         
  -6  14   5        195.57        -12.62       161.54 o                         
  -5  14   5      12283.93      11984.06       628.48 o                         
  -4  14   5       1920.82       2004.18       222.56 o                         
  -3  14   5        488.69        542.40        80.00 o                         
  -2  14   5      12590.18      12439.91       329.09 o                         
  -1  14   5        837.66        858.95       142.00 o                         
   0  14   5        335.00        437.89        86.35 o                         
   1  14   5       3394.73       3349.24       171.31 o                         
   2  14   5      18338.75      18471.49       336.93 o                         
   3  14   5       2166.30       2356.51       160.81 o                         
   4  14   5       1379.36       1559.18       191.79 o                         
   5  14   5        843.27       1139.76       368.51 o                         
   6  14   5        377.42        461.52       145.70 o                         
   7  14   5        213.01         58.51       152.19 o                         
   8  14   5       2629.26       2417.61       386.03 o                         
  -9  15   5        604.48        424.04       272.59 o                         
  -8  15   5       3369.68       3975.33       469.47 o                         
  -7  15   5        222.86       -151.44       179.21 o                         
  -6  15   5      13925.54      11395.96       646.15 o                         
  -5  15   5       4294.64       3852.68       532.57 o                         
  -4  15   5         40.87        109.37       110.37 o                         
  -3  15   5      21176.40      19610.99       456.60 o                         
  -2  15   5        349.21        463.47       100.43 o                         
  -1  15   5        273.46        376.44        98.52 o                         
   0  15   5       1106.42       1114.71       127.37 o                         
   1  15   5       4661.57       4925.49       190.36 o                         
   2  15   5        582.70        670.90        90.59 o                         
   3  15   5       1691.93       1670.24       145.21 o                         
   4  15   5       5665.67       6436.73       331.67 o                         
   5  15   5        263.24        398.09       192.26 o                         
   6  15   5        512.98        720.28       170.52 o                         
   7  15   5         25.04         13.21       130.77 o                         
   8  15   5        676.22        914.62       308.51 o                         
  -9  16   5       5901.18       5199.49       562.86 o                         
  -8  16   5       2568.42       1877.87       355.89 o                         
  -7  16   5         46.66         40.38       214.54 o                         
  -6  16   5        802.29        557.81       227.16 o                         
  -5  16   5       4026.15       3853.46       315.87 o                         
  -4  16   5        109.93         -6.20       107.86 o                         
  -3  16   5       7215.41       6944.69       270.06 o                         
  -2  16   5      17084.24      15911.51       495.58 o                         
  -1  16   5       1636.63       1758.69       157.05 o                         
   0  16   5       7038.63       7157.36       259.85 o                         
   1  16   5        311.51        191.59        82.95 o                         
   2  16   5       1801.87       2008.97       139.61 o                         
   3  16   5       7136.60       7134.84       222.86 o                         
   4  16   5        970.39       1225.67       180.52 o                         
   5  16   5       1737.73       1770.00       295.31 o                         
   6  16   5       1144.27       1336.85       205.03 o                         
   7  16   5       1530.74       1575.39       224.26 o                         
   8  16   5         52.99       -437.71       516.16 o                         
  -9  17   5        887.83        777.40       310.45 o                         
  -8  17   5       2367.13       1898.06       383.65 o                         
  -7  17   5        228.22       -148.92       194.35 o                         
  -6  17   5       1679.80       1488.36       248.62 o                         
  -5  17   5       4176.39       3705.62       783.71 o                         
  -4  17   5        183.14         68.07       101.64 o                         
  -3  17   5        118.14        205.63        98.18 o                         
  -2  17   5       6988.86       7183.01       276.96 o                         
  -1  17   5      14018.20      13841.50       380.24 o                         
   0  17   5       7130.13       7018.57       267.64 o                         
   1  17   5       4628.35       4880.73       241.38 o                         
   2  17   5       3648.25       3997.52       191.58 o                         
   3  17   5        492.48        504.90        94.88 o                         
   4  17   5        436.33        559.39       154.07 o                         
   5  17   5       3135.97       2873.82       403.84 o                         
   6  17   5       2272.72       2319.20       399.87 o                         
   7  17   5        107.16        187.38       155.46 o                         
  -8  18   5       4412.65       5186.87       605.77 o                         
  -7  18   5       8654.10       7995.49       571.69 o                         
  -6  18   5       4428.69       3671.34       350.50 o                         
  -5  18   5         60.98        166.46       149.83 o                         
  -4  18   5        230.82        207.80       105.68 o                         
  -3  18   5       1448.82       1487.13       167.71 o                         
  -2  18   5         22.86        133.41        99.42 o                         
  -1  18   5      11841.24      11329.37       351.46 o                         
   0  18   5      33063.66      32639.39       653.72 o                         
   1  18   5       1618.12       1906.11       179.88 o                         
   2  18   5       2753.74       2802.40       169.44 o                         
   3  18   5       1483.35       1471.41       162.28 o                         
   4  18   5       1275.26       1860.99       190.50 o                         
   5  18   5       1846.56       1770.21       291.12 o                         
   6  18   5       1480.94       1680.47       231.34 o                         
   7  18   5       3594.96       3631.55       510.91 o                         
  -8  19   5       2123.25       2521.50       444.23 o                         
  -7  19   5       2222.02       2575.28       518.69 o                         
  -6  19   5       2056.28       2299.25       299.06 o                         
  -5  19   5        321.92        261.52       246.09 o                         
  -4  19   5      11206.75      10509.12       369.67 o                         
  -3  19   5      13065.52      12661.22       401.99 o                         
  -2  19   5       1315.11       1366.66       311.46 o                         
  -1  19   5        309.23        455.96       122.77 o                         
   0  19   5       1061.54       1504.05       201.02 o                         
   1  19   5       3028.97       3450.99       349.37 o                         
   2  19   5        215.65        232.12        86.18 o                         
   3  19   5       2586.07       2926.54       179.18 o                         
   4  19   5       5924.84       6157.52       315.11 o                         
   5  19   5        323.92        514.05       165.61 o                         
   6  19   5        138.72        242.98       163.86 o                         
   7  19   5       1745.52       1199.05       272.59 o                         
  -8  20   5       1574.58        894.78       348.32 o                         
  -7  20   5         11.01          7.80       178.12 o                         
  -6  20   5        337.37        208.37       186.11 o                         
  -5  20   5       3179.91       3119.69       512.38 o                         
  -4  20   5       7973.03       8165.29       346.70 o                         
  -3  20   5        247.26        118.91       113.71 o                         
  -2  20   5       5135.34       4961.34       271.28 o                         
  -1  20   5       1653.72       1688.99       182.58 o                         
   0  20   5        167.69        105.30       109.91 o                         
   1  20   5       1196.09       1422.61       168.45 o                         
   2  20   5      33738.49      33212.29       611.78 o                         
   3  20   5      14777.66      15226.61       356.32 o                         
   4  20   5       1292.85       1526.10       183.96 o                         
   5  20   5       3979.49       3678.04       363.58 o                         
   6  20   5          5.25          2.51       148.95 o                         
  -7  21   5       4370.37       3940.77       401.92 o                         
  -6  21   5       3633.59       2867.71       347.21 o                         
  -5  21   5       1682.76       2058.23       672.65 o                         
  -4  21   5          2.75        -65.16       121.84 o                         
  -3  21   5       1352.71       1503.41       318.50 o                         
  -2  21   5       5868.66       5956.48       297.79 o                         
  -1  21   5       1142.95       1450.75       180.94 o                         
   0  21   5         91.65         91.58       113.92 o                         
   1  21   5        877.90       1061.46       169.87 o                         
   2  21   5        561.85        766.58       136.04 o                         
   3  21   5         54.25        149.86        97.64 o                         
   4  21   5       1347.32       1265.02       210.21 o                         
   5  21   5        515.71        117.38       139.46 o                         
   6  21   5        943.51        693.89       199.53 o                         
  -7  22   5       5211.31       5044.45       457.82 o                         
  -6  22   5        485.01        427.22       212.18 o                         
  -5  22   5        376.86        223.75       177.51 o                         
  -4  22   5       1479.23       1290.38       192.42 o                         
  -3  22   5       2816.89       2694.59       242.05 o                         
  -2  22   5       2252.13       2045.03       224.74 o                         
  -1  22   5        934.06        853.55       160.52 o                         
   0  22   5       1220.92       1330.09       175.14 o                         
   1  22   5         73.08         91.08       126.17 o                         
   2  22   5       1237.16       1527.48       165.29 o                         
   3  22   5         20.19        113.59       106.50 o                         
   4  22   5       3172.71       3104.13       249.24 o                         
   5  22   5       2190.51       2408.06       312.21 o                         
  -6  23   5        736.98        880.32       257.89 o                         
  -5  23   5        803.07        295.01       206.20 o                         
  -4  23   5          0.33         -4.65       197.42 o                         
  -3  23   5        696.21        651.50       290.25 o                         
  -2  23   5        681.75        961.86       164.75 o                         
  -1  23   5       1210.33       1450.14       192.36 o                         
   0  23   5        234.75        201.54       130.50 o                         
   1  23   5       4196.73       4649.08       301.55 o                         
   2  23   5        165.83        126.06       112.21 o                         
   3  23   5       2530.41       2836.90       251.58 o                         
   4  23   5          1.43         61.90       136.00 o                         
   5  23   5        339.42        340.80       178.38 o                         
  -5  24   5        542.70        156.79       191.43 o                         
  -4  24   5       3138.37       3200.73       277.78 o                         
  -3  24   5        973.41       1034.40       183.53 o                         
  -2  24   5        221.49        520.21       153.98 o                         
  -1  24   5          3.07         24.82       118.44 o                         
   0  24   5       9847.71      10800.50       404.97 o                         
   1  24   5       3142.95       3312.05       269.90 o                         
   2  24   5        506.93        403.28       126.96 o                         
   3  24   5        289.04         -5.82       141.45 o                         
   4  24   5       1308.22       1560.67       244.29 o                         
  -4  25   5       1159.11       1140.02       258.91 o                         
  -3  25   5       2008.98       1807.43       439.18 o                         
  -2  25   5         18.31        116.99       182.99 o                         
  -1  25   5         41.01        493.59       164.22 o                         
   0  25   5         84.95        159.87       156.13 o                         
   1  25   5        349.62        459.74       137.04 o                         
   2  25   5         26.55        107.60       115.53 o                         
   3  25   5        569.74        856.23       208.26 o                         
  -3  26   5        667.94        389.35       216.18 o                         
  -2  26   5       3253.13       3091.80       363.77 o                         
  -1  26   5       1042.32        916.27       246.22 o                         
   0  26   5        450.36        116.42       187.39 o                         
   1  26   5       1621.31       1848.36       232.41 o                         
   2  26   5       8262.04       9132.53       592.99 o                         
  -1  27   5        304.16        459.70       221.29 o                         
   0  27   5         80.78        141.35       307.93 o                         
 -11   0   6      18482.05      18889.78      1203.96 o                         
 -10   0   6       4686.61       5080.86       580.53 o                         
  -9   0   6       2793.85       2888.95       264.31 o                         
  -8   0   6        970.83        974.53       170.90 o                         
  -7   0   6       3312.24       3766.77       256.14 o                         
  -6   0   6       6773.28       6765.31       282.70 o                         
  -5   0   6      28901.66      27971.29       616.63 o                         
  -4   0   6      56834.71      56414.41      1461.41 o                         
  -3   0   6       7466.84       6688.66       325.60 o                         
  -2   0   6       1875.72       2228.71       204.45 o                         
  -1   0   6      17535.02      18004.86       304.49 o                         
   0   0   6      69909.92      70275.08       954.70 o                         
   1   0   6       5367.08       5466.20       197.96 o                         
   2   0   6      22289.74      21534.96       764.78 o                         
   3   0   6      10360.54      12067.35       585.57 o                         
   4   0   6       2010.48       2465.97       343.27 o                         
   5   0   6         67.62        318.03       212.02 o                         
   6   0   6       8306.22       9384.31       704.20 o                         
   7   0   6      32508.46      31858.21      1393.26 o                         
   8   0   6       5502.83       4798.17       666.34 o                         
   9   0   6       1706.38       2069.70       552.76 o                         
  10   0   6        231.50        911.17       504.80 o                         
 -11   1   6        248.87        557.81       333.17 o                         
 -10   1   6        416.17       1029.69       244.49 o                         
  -9   1   6       2610.05       2961.36       189.07 o                         
  -8   1   6        705.34        719.40       110.58 o                         
  -7   1   6       6765.05       6764.30       240.08 o                         
  -6   1   6       4269.20       4459.79       169.72 o                         
  -5   1   6      33143.18      32956.54       491.40 o                         
  -4   1   6       1767.83       1866.85       191.83 o                         
  -3   1   6        608.82        632.82        88.22 o                         
  -2   1   6          3.11         67.91        56.03 o                         
  -1   1   6       5233.31       5748.92        99.64 o                         
   0   1   6        959.87       1214.31        65.13 o                         
   1   1   6      31867.45      31083.20       540.22 o                         
   2   1   6      21772.49      21924.38       546.10 o                         
   3   1   6      16568.65      16917.19       505.00 o                         
   4   1   6      15582.30      15760.03       526.89 o                         
   5   1   6       2495.02       2043.62       367.25 o                         
   6   1   6       1509.17       1065.84       237.35 o                         
   7   1   6        691.88       1092.00       278.27 o                         
   8   1   6       2312.76       1897.98       336.35 o                         
   9   1   6       5228.99       4686.72       498.36 o                         
  10   1   6       1005.19       1349.19       387.59 o                         
 -11   2   6         17.35        348.32       320.55 o                         
 -10   2   6       4141.26       4024.56       397.95 o                         
  -9   2   6      11431.70      11792.42       324.19 o                         
  -8   2   6        680.26        778.54       150.43 o                         
  -7   2   6       5507.07       5916.35       208.90 o                         
  -6   2   6      15020.46      15066.62       309.95 o                         
  -5   2   6       3102.30       3296.61       137.56 o                         
  -4   2   6       1750.79       1902.48       150.42 o                         
  -3   2   6      45269.39      44670.41      1085.33 o                         
  -2   2   6      10687.06      11154.34       308.62 o                         
  -1   2   6      23294.52      23694.71       314.25 o                         
   0   2   6       6781.01       6820.29       226.70 o                         
   1   2   6       1705.21       1757.85        88.56 o                         
   2   2   6       6763.90       6322.73       180.06 o                         
   3   2   6       1925.15       2035.13       224.64 o                         
   4   2   6       9643.52      10363.72       429.02 o                         
   5   2   6      10430.08      10403.16       474.53 o                         
   6   2   6         10.63        243.36       190.40 o                         
   7   2   6          2.02         94.67       205.67 o                         
   8   2   6       1637.20       1864.29       337.42 o                         
   9   2   6       2736.03       2976.57       436.57 o                         
  10   2   6        702.94        372.19       331.07 o                         
 -11   3   6         74.57        971.75       376.08 o                         
 -10   3   6        418.15        441.59       237.26 o                         
  -9   3   6        340.41        639.18       144.79 o                         
  -8   3   6       3304.45       3611.18       227.69 o                         
  -7   3   6        134.17        150.76        86.34 o                         
  -6   3   6        907.85        851.69        96.03 o                         
  -5   3   6        114.42         64.23        54.22 o                         
  -4   3   6       6531.15       6212.13       243.57 o                         
  -3   3   6        117.48        355.98        77.50 o                         
  -2   3   6        335.21        251.18        39.99 o                         
  -1   3   6        889.24       1155.52        71.35 o                         
   0   3   6       7303.85       7354.67       159.61 o                         
   1   3   6       5959.60       5782.99       144.67 o                         
   2   3   6       7937.15       8326.62       211.55 o                         
   3   3   6       2775.57       3426.64       269.53 o                         
   4   3   6       2176.87       2076.55       228.17 o                         
   5   3   6          6.72         54.48       140.05 o                         
   6   3   6        871.13        664.27       221.77 o                         
   7   3   6         59.94        -88.59       191.56 o                         
   8   3   6        650.83        624.67       278.27 o                         
   9   3   6        315.56       -196.56       244.83 o                         
  10   3   6         89.78       -231.73       283.54 o                         
 -11   4   6       1419.88       1494.22       434.13 o                         
 -10   4   6        380.87        534.13       180.78 o                         
  -9   4   6      10337.16      10816.95       466.77 o                         
  -8   4   6        100.20        107.69       102.01 o                         
  -7   4   6       6072.79       5705.03       209.00 o                         
  -6   4   6       9094.17       9535.99       315.93 o                         
  -5   4   6       1179.62       1288.70       109.50 o                         
  -4   4   6      33278.77      32869.90       999.51 o                         
  -3   4   6       2746.41       2081.58       230.95 o                         
  -2   4   6       8722.81       9420.88       176.72 o                         
  -1   4   6      14195.25      14334.15       481.94 o                         
   0   4   6      34323.05      34036.93       466.99 o                         
   1   4   6       1057.07       1488.12        88.24 o                         
   2   4   6      14952.38      14790.61       266.67 o                         
   3   4   6       2477.91       2699.35       185.34 o                         
   4   4   6        789.71        743.37       164.84 o                         
   5   4   6      15359.60      15511.98       582.23 o                         
   6   4   6       1558.81       1699.52       280.49 o                         
   7   4   6       3163.62       2899.17       706.73 o                         
   8   4   6        401.14        -10.40       222.07 o                         
   9   4   6       4491.98       4735.69       522.70 o                         
  10   4   6         36.02        -10.42       374.82 o                         
 -11   5   6          1.04        668.87       376.08 o                         
 -10   5   6         17.23         66.77       209.49 o                         
  -9   5   6       1680.94       1823.05       241.38 o                         
  -8   5   6       1731.92       1942.28       159.54 o                         
  -7   5   6        102.83        187.84        82.97 o                         
  -6   5   6        430.80        453.28        83.66 o                         
  -5   5   6        497.65        571.45        80.38 o                         
  -4   5   6      18506.28      18829.91       480.79 o                         
  -3   5   6       2552.70       2671.94       246.09 o                         
  -2   5   6        864.84        836.96        90.07 o                         
  -1   5   6      25945.94      26504.84       435.21 o                         
   0   5   6       1775.50       1897.84       101.69 o                         
   1   5   6        177.32        352.00        53.32 o                         
   2   5   6       1630.98       1603.00        93.21 o                         
   3   5   6       5141.44       4849.88       156.79 o                         
   4   5   6      13330.79      13826.01       504.73 o                         
   5   5   6      11590.57      12485.74       525.49 o                         
   6   5   6       2440.14       2460.05       181.53 o                         
   7   5   6          2.40       -103.83       324.34 o                         
   8   5   6         21.94        -25.32       231.94 o                         
   9   5   6       1725.28       1646.78       365.40 o                         
  10   5   6        834.60        152.31       303.65 o                         
 -11   6   6       7126.12       5992.03       737.01 o                         
 -10   6   6       2532.27       2137.63       281.97 o                         
  -9   6   6       1328.66       1603.17       240.26 o                         
  -8   6   6        684.61        778.68       242.31 o                         
  -7   6   6      11158.88      10650.94       324.32 o                         
  -6   6   6        115.94         41.39       119.94 o                         
  -5   6   6      35753.82      35306.43       689.49 o                         
  -4   6   6      68623.32      68749.31      1774.39 o                         
  -3   6   6       1664.30       1872.82       212.02 o                         
  -2   6   6        290.91        360.00        84.28 o                         
  -1   6   6      11445.97      11519.59       246.28 o                         
   0   6   6      19943.91      18268.17       307.84 o                         
   1   6   6         93.66        161.18        47.38 o                         
   2   6   6      13339.20      13803.27       265.92 o                         
   3   6   6      13407.97      13505.71       299.92 o                         
   4   6   6       2550.33       2750.12       271.06 o                         
   5   6   6        248.44        322.34       169.06 o                         
   6   6   6       3443.65       3716.16       218.41 o                         
   7   6   6      11614.46      11931.38       607.36 o                         
   8   6   6       1546.64       1811.82       357.44 o                         
   9   6   6        108.83         12.16       263.98 o                         
 -11   7   6          5.14        396.27       355.89 o                         
 -10   7   6       1160.99       1437.31       249.34 o                         
  -9   7   6         69.44        161.27       164.35 o                         
  -8   7   6       2798.25       2938.06       288.09 o                         
  -7   7   6       2428.25       2402.72       250.74 o                         
  -6   7   6       6495.24       6488.09       229.02 o                         
  -5   7   6      25904.69      25785.10       533.26 o                         
  -4   7   6         52.32         55.53        90.86 o                         
  -3   7   6        556.70        588.10       141.35 o                         
  -2   7   6      12781.94      12810.19       362.80 o                         
  -1   7   6       1886.66       1974.16        76.58 o                         
   0   7   6       9009.65       9308.27       218.49 o                         
   1   7   6      30314.55      28836.60       441.69 o                         
   2   7   6      33455.22      32223.80       488.04 o                         
   3   7   6      20954.91      21003.44       365.40 o                         
   4   7   6       3385.47       4249.04       342.45 o                         
   5   7   6       8712.75       7986.91       428.25 o                         
   6   7   6       3564.74       3402.36       365.67 o                         
   7   7   6          7.14        300.82       221.36 o                         
   8   7   6       3497.76       3485.22       470.73 o                         
   9   7   6       2856.36       1739.13       374.01 o                         
 -11   8   6        221.91        653.72       358.41 o                         
 -10   8   6       7415.56       6969.54       759.73 o                         
  -9   8   6      12682.80      12246.92       536.71 o                         
  -8   8   6       2894.45       3019.12       289.27 o                         
  -7   8   6       5890.40       6146.57       364.99 o                         
  -6   8   6      10256.66      10189.48       537.62 o                         
  -5   8   6       2040.66       2382.82       236.00 o                         
  -4   8   6        613.26        790.02       166.59 o                         
  -3   8   6      34506.20      34072.75       802.64 o                         
  -2   8   6      86139.21      82407.10      1462.37 o                         
  -1   8   6       3529.97       3234.70       101.28 o                         
   0   8   6       2210.56       2846.14       107.76 o                         
   1   8   6        208.79        314.10        56.61 o                         
   2   8   6       6045.14       6126.20       177.07 o                         
   3   8   6       2945.29       3333.88       226.34 o                         
   4   8   6      21050.02      21912.62       786.23 o                         
   5   8   6      16225.36      16671.33       615.02 o                         
   6   8   6       4249.91       4795.38       654.98 o                         
   7   8   6        200.48        169.23       213.23 o                         
   8   8   6       4503.04       4248.00       858.17 o                         
   9   8   6       4359.15       4218.96       546.45 o                         
 -11   9   6        300.79        774.87       406.37 o                         
 -10   9   6       1228.40       1475.16       280.98 o                         
  -9   9   6       1917.52       1869.54       265.77 o                         
  -8   9   6      10621.76      11804.32       642.36 o                         
  -7   9   6        557.20        703.77       173.14 o                         
  -6   9   6       5246.52       4959.70       391.22 o                         
  -5   9   6        602.49        790.02       189.30 o                         
  -4   9   6      30054.48      28486.11       946.51 o                         
  -3   9   6       2511.58       2704.29       207.46 o                         
  -2   9   6        546.69        625.83        76.02 o                         
  -1   9   6      17134.43      16171.69       270.32 o                         
   0   9   6      15202.48      15122.48       269.85 o                         
   1   9   6       1588.18       1857.16       232.07 o                         
   2   9   6      16073.83      15202.84       392.00 o                         
   3   9   6       7425.70       7566.66       254.29 o                         
   4   9   6      11043.16      10591.66       462.22 o                         
   5   9   6        511.80        798.96       211.65 o                         
   6   9   6        437.32        899.34       285.21 o                         
   7   9   6         75.58       -120.08       206.97 o                         
   8   9   6        534.03        298.73       241.14 o                         
   9   9   6        236.06         47.84       280.58 o                         
 -11  10   6       2126.37       2312.00       567.90 o                         
 -10  10   6        199.25        354.69       212.29 o                         
  -9  10   6       2489.89       2733.67       322.03 o                         
  -8  10   6          1.64         97.98       159.76 o                         
  -7  10   6       8952.77       9525.66       565.38 o                         
  -6  10   6        299.70        194.35       166.59 o                         
  -5  10   6       7236.26       7294.42       456.85 o                         
  -4  10   6      18100.72      17418.28       704.20 o                         
  -3  10   6         96.52        122.11        88.76 o                         
  -2  10   6      13365.12      12778.34       513.82 o                         
  -1  10   6      10340.71      10349.71       232.07 o                         
   0  10   6      50761.18      49344.71       835.00 o                         
   1  10   6       8459.00       7815.28       211.69 o                         
   2  10   6       2788.12       2830.59       143.88 o                         
   3  10   6      19846.85      20431.70       384.06 o                         
   4  10   6        192.71        216.77       147.91 o                         
   5  10   6       2979.94       3256.54       826.62 o                         
   6  10   6       8110.95       7921.36       500.92 o                         
   7  10   6       7489.81       7632.19       575.63 o                         
   8  10   6       3792.95       3181.94       593.15 o                         
   9  10   6        408.09         71.96       468.21 o                         
 -10  11   6        866.49        977.84       260.94 o                         
  -9  11   6       4537.42       4333.88       389.34 o                         
  -8  11   6       1730.55       2248.10       274.72 o                         
  -7  11   6          1.84        -83.29       164.06 o                         
  -6  11   6       4216.32       3849.13       396.27 o                         
  -5  11   6       6003.51       6774.48       456.85 o                         
  -4  11   6       5948.18       5897.98       301.86 o                         
  -3  11   6       4886.44       5109.03       360.93 o                         
  -2  11   6       4051.99       4060.56       168.38 o                         
  -1  11   6       7249.53       7205.19       178.35 o                         
   0  11   6       1038.16        958.95        86.68 o                         
   1  11   6       7330.20       6932.04       249.52 o                         
   2  11   6        411.32        573.65        84.20 o                         
   3  11   6         39.53         75.16        62.68 o                         
   4  11   6      12955.64      13318.34       534.01 o                         
   5  11   6         53.29         26.66       165.76 o                         
   6  11   6       1120.99       1722.27       868.26 o                         
   7  11   6         26.84       -186.01       186.01 o                         
   8  11   6        271.73        460.30       261.20 o                         
   9  11   6          6.95       -147.56       376.08 o                         
 -10  12   6         18.69       -202.32       223.38 o                         
  -9  12   6       2478.52       2398.76       309.06 o                         
  -8  12   6        104.11        -37.86       189.30 o                         
  -7  12   6       3881.60       3929.90       439.18 o                         
  -6  12   6        375.39        151.44       164.06 o                         
  -5  12   6      11025.79      10265.20       560.33 o                         
  -4  12   6       9318.09       9052.08       377.60 o                         
  -3  12   6        548.91        819.90       247.35 o                         
  -2  12   6       7242.36       7122.75       227.72 o                         
  -1  12   6       1068.37       1000.34       103.62 o                         
   0  12   6      17937.47      17207.49       319.89 o                         
   1  12   6        445.88        519.44        72.74 o                         
   2  12   6       6659.51       6402.91       207.34 o                         
   3  12   6       4493.29       4960.79       195.44 o                         
   4  12   6        263.35        412.30       132.70 o                         
   5  12   6       2118.34       2503.79       636.05 o                         
   6  12   6       1522.23       1199.81       269.86 o                         
   7  12   6       1514.67       1444.30       236.05 o                         
   8  12   6          1.46       -194.14       223.09 o                         
   9  12   6       1052.21       1070.21       348.55 o                         
 -10  13   6        649.78        398.80       300.36 o                         
  -9  13   6        704.48       1297.35       323.07 o                         
  -8  13   6        374.49        365.98       224.64 o                         
  -7  13   6       2252.56       2551.79       368.51 o                         
  -6  13   6       5676.59       6158.61       479.56 o                         
  -5  13   6       4634.54       5161.63       461.90 o                         
  -4  13   6         70.87        125.74       111.09 o                         
  -3  13   6          4.62         61.07        73.44 o                         
  -2  13   6       4555.35       4941.22       204.43 o                         
  -1  13   6       1590.90       1759.76       135.58 o                         
   0  13   6       6486.11       6467.24       192.30 o                         
   1  13   6       4204.17       4057.10       176.83 o                         
   2  13   6      11776.87      12064.55       298.81 o                         
   3  13   6       3399.23       3498.13       181.05 o                         
   4  13   6       3447.12       3407.71       259.86 o                         
   5  13   6       5501.72       5415.19       435.21 o                         
   6  13   6        269.00        546.17       309.19 o                         
   7  13   6         80.52        106.11       127.27 o                         
   8  13   6       1708.98       1249.20       588.10 o                         
 -10  14   6       1781.69       1572.47       371.03 o                         
  -9  14   6       5136.86       6012.22       583.05 o                         
  -8  14   6       2622.82       2539.17       396.27 o                         
  -7  14   6       5022.22       4777.97       477.04 o                         
  -6  14   6      11390.79      11948.72       663.82 o                         
  -5  14   6         12.77        -52.29       148.92 o                         
  -4  14   6         16.87        -75.95        88.27 o                         
  -3  14   6      13719.90      12970.83       348.53 o                         
  -2  14   6      62536.38      57294.35       958.04 o                         
  -1  14   6       2983.08       3166.44       185.70 o                         
   0  14   6       1427.04       1399.04       115.12 o                         
   1  14   6       6646.94       7042.65       217.51 o                         
   2  14   6       3825.79       3706.97       167.24 o                         
   3  14   6       5826.80       5898.46       226.44 o                         
   4  14   6       5660.90       5859.32       365.62 o                         
   5  14   6      11380.20      11535.75       541.91 o                         
   6  14   6       4247.89       4328.35       420.60 o                         
   7  14   6         24.97        -35.27       119.83 o                         
   8  14   6        682.37        453.06       281.99 o                         
  -9  15   6        707.81       1085.33       312.98 o                         
  -8  15   6       6992.88       7203.56       580.53 o                         
  -7  15   6       7720.66       7440.82       565.38 o                         
  -6  15   6       1120.57       1776.91       315.50 o                         
  -5  15   6        544.17        508.49       204.45 o                         
  -4  15   6       5331.47       5236.36       323.17 o                         
  -3  15   6      12140.37      12714.92       354.00 o                         
  -2  15   6         18.98        146.35        84.47 o                         
  -1  15   6      14318.44      13710.64       354.02 o                         
   0  15   6       9873.24       9323.17       249.07 o                         
   1  15   6         28.37         12.52        60.32 o                         
   2  15   6        408.83        508.68        85.46 o                         
   3  15   6      19222.47      18829.46       407.35 o                         
   4  15   6      12974.26      12999.86       437.42 o                         
   5  15   6        255.91         52.18       184.25 o                         
   6  15   6       1392.79       1297.73       274.72 o                         
   7  15   6         89.24        124.26       139.11 o                         
   8  15   6       1168.90       1037.78       328.85 o                         
  -9  16   6         65.49        -68.15       247.35 o                         
  -8  16   6        251.31        489.66       270.07 o                         
  -7  16   6       4796.18       5032.90       525.00 o                         
  -6  16   6        243.62        332.92       158.81 o                         
  -5  16   6      14877.67      14773.10       742.06 o                         
  -4  16   6       5484.87       5133.07       339.99 o                         
  -3  16   6       8228.90       8491.42       294.87 o                         
  -2  16   6        757.40        966.64       129.20 o                         
  -1  16   6      15131.02      14068.92       371.36 o                         
   0  16   6      12194.54      11714.44       334.09 o                         
   1  16   6       1771.57       1912.01       135.25 o                         
   2  16   6       6798.56       6802.15       211.88 o                         
   3  16   6        912.18       1073.41       113.89 o                         
   4  16   6        234.21        533.14       151.67 o                         
   5  16   6        534.19        525.72       226.19 o                         
   6  16   6       4639.01       4169.67       455.59 o                         
   7  16   6       8760.27       8446.71       427.31 o                         
   8  16   6       1016.66        850.60       429.08 o                         
  -9  17   6       4162.75       3982.91       525.00 o                         
  -8  17   6         40.41       -121.15       209.49 o                         
  -7  17   6       2608.85       3056.59       434.13 o                         
  -6  17   6      11442.58      10383.50       508.59 o                         
  -5  17   6       3726.98       3861.84       333.85 o                         
  -4  17   6        312.40        282.51       146.59 o                         
  -3  17   6       3551.00       3141.11       214.11 o                         
  -2  17   6        244.79        232.97        97.46 o                         
  -1  17   6        570.25        775.24       307.49 o                         
   0  17   6       6066.06       6683.46       262.52 o                         
   1  17   6       7235.40       7490.23       225.86 o                         
   2  17   6        175.46        158.38        80.91 o                         
   3  17   6          0.28        -65.87        65.87 o                         
   4  17   6       1207.71       1089.84       189.08 o                         
   5  17   6       2661.75       2591.12       331.07 o                         
   6  17   6        803.01        715.21       255.32 o                         
   7  17   6         15.03         54.71       155.39 o                         
  -8  18   6         29.37        169.11       239.78 o                         
  -7  18   6        340.54        861.70       232.80 o                         
  -6  18   6        210.01        292.19       181.15 o                         
  -5  18   6       4617.58       4472.43       711.77 o                         
  -4  18   6       4111.64       3695.93       321.08 o                         
  -3  18   6       1440.55       1191.84       233.33 o                         
  -2  18   6      10788.59       9804.06       498.13 o                         
  -1  18   6       2849.22       2991.37       216.65 o                         
   0  18   6         14.82        135.19        97.18 o                         
   1  18   6       1675.07       1729.97       153.02 o                         
   2  18   6      11179.75      11497.86       289.69 o                         
   3  18   6       1317.22       1464.65       135.01 o                         
   4  18   6        640.02        571.93       139.86 o                         
   5  18   6       8560.01       8257.58       624.70 o                         
   6  18   6        920.47        973.79       506.07 o                         
   7  18   6        239.56        251.67       175.24 o                         
  -8  19   6       3234.45       2776.74       344.26 o                         
  -7  19   6       2673.94       2519.32       418.99 o                         
  -6  19   6        803.01        797.28       209.66 o                         
  -5  19   6       2359.18       2378.52       281.93 o                         
  -4  19   6        380.14        165.89       140.47 o                         
  -3  19   6        151.06        211.91       132.05 o                         
  -2  19   6         12.17         87.60        96.32 o                         
  -1  19   6       6154.28       5793.44       301.81 o                         
   0  19   6       3279.37       3455.17       308.12 o                         
   1  19   6       2943.03       3096.46       199.46 o                         
   2  19   6       3472.47       3304.26       182.88 o                         
   3  19   6       1374.84       1451.19       143.33 o                         
   4  19   6         11.71        -39.34       112.94 o                         
   5  19   6       1294.25       1594.84       287.90 o                         
   6  19   6       1373.05       1263.80       291.06 o                         
  -8  20   6        196.78        135.25       198.06 o                         
  -7  20   6       3054.15       2419.06       323.88 o                         
  -6  20   6       3330.92       2960.81       338.75 o                         
  -5  20   6         75.86         65.36       150.17 o                         
  -4  20   6         98.27        136.63       114.94 o                         
  -3  20   6       3827.40       3924.94       396.24 o                         
  -2  20   6       5090.58       4777.62       262.87 o                         
  -1  20   6        535.59        675.20       132.89 o                         
   0  20   6        610.93        495.33       123.65 o                         
   1  20   6       1650.22       1697.11       163.18 o                         
   2  20   6        391.24        465.87       121.26 o                         
   3  20   6         14.04        203.54        94.97 o                         
   4  20   6        978.26       1076.83       171.92 o                         
   5  20   6       1300.61       1345.79       192.30 o                         
   6  20   6        230.84        319.57       220.48 o                         
  -7  21   6       7089.83       7334.42      1643.14 o                         
  -6  21   6        104.11        161.54       186.76 o                         
  -5  21   6        277.78        220.63       180.12 o                         
  -4  21   6        554.97        565.87       150.63 o                         
  -3  21   6       3432.43       3695.97       326.20 o                         
  -2  21   6       1112.66       1375.30       172.71 o                         
  -1  21   6      12291.71      12455.52       397.09 o                         
   0  21   6       1280.92       1371.67       199.45 o                         
   1  21   6        596.08        803.75       126.43 o                         
   2  21   6        660.64        680.23       142.01 o                         
   3  21   6       5082.78       5774.23       309.75 o                         
   4  21   6       2976.67       3284.34       249.19 o                         
   5  21   6          5.96       -124.36       126.56 o                         
   6  21   6        281.04         85.82       320.55 o                         
  -7  22   6       1467.99       1282.67       266.60 o                         
  -6  22   6        135.66         22.44       178.59 o                         
  -5  22   6       2471.28       2159.39       418.99 o                         
  -4  22   6       1808.70       1678.86       317.18 o                         
  -3  22   6       2305.14       2547.94       234.05 o                         
  -2  22   6        664.24        891.15       155.26 o                         
  -1  22   6       4778.17       4856.83       297.92 o                         
   0  22   6       6341.54       6348.26       318.98 o                         
   1  22   6       1400.99       1818.68       263.03 o                         
   2  22   6       1080.72       1077.41       149.77 o                         
   3  22   6        103.63         96.11       132.72 o                         
   4  22   6         21.76         28.39       176.87 o                         
   5  22   6       2043.40       2505.89       244.05 o                         
  -6  23   6       7013.92       7608.54      1262.01 o                         
  -5  23   6       3529.43       3641.19       384.90 o                         
  -4  23   6        138.26        118.64       179.84 o                         
  -3  23   6       2287.35       2343.99       498.49 o                         
  -2  23   6         71.17         94.59       161.16 o                         
  -1  23   6         27.39        159.03       164.06 o                         
   0  23   6       5319.07       5991.74       434.94 o                         
   1  23   6       7176.68       7235.81       389.00 o                         
   2  23   6       1536.66       1489.23       209.48 o                         
   3  23   6         59.01        155.67       158.05 o                         
   4  23   6          0.01       -129.63       129.63 o                         
  -5  24   6         99.74         54.28       179.89 o                         
  -4  24   6         73.54        -45.63       182.54 o                         
  -3  24   6        695.91        526.12       217.19 o                         
  -2  24   6       8408.42       8769.69       531.31 o                         
  -1  24   6       2775.49       3057.87       675.18 o                         
   0  24   6        291.46        336.34       185.34 o                         
   1  24   6          1.20         45.38       127.01 o                         
   2  24   6       1350.16       1494.91       203.17 o                         
   3  24   6       1333.08       1148.02       362.20 o                         
   4  24   6        990.70       1234.27       289.95 o                         
  -4  25   6        622.40        351.12       307.93 o                         
  -3  25   6       3464.06       3124.74       383.71 o                         
  -2  25   6        611.45        626.50       215.01 o                         
  -1  25   6       5678.36       6163.75       472.87 o                         
   0  25   6       3828.78       4074.32       378.76 o                         
   1  25   6       2257.41       2255.44       395.86 o                         
   2  25   6        427.36        169.52       217.05 o                         
   3  25   6       2957.63       2597.58       364.98 o                         
  -3  26   6        689.81        780.68       241.83 o                         
  -2  26   6        122.06        102.95       174.27 o                         
  -1  26   6        868.14        929.62       252.16 o                         
   0  26   6        159.10         29.16       162.29 o                         
   1  26   6         26.57        -80.98       133.01 o                         
 -10   1   7       9050.44       9452.32       617.56 o                         
  -9   1   7        576.47        581.90       115.99 o                         
  -8   1   7      10204.21      10654.52       409.85 o                         
  -7   1   7       2599.70       2982.82       169.34 o                         
  -6   1   7      14562.05      14438.18       303.91 o                         
  -5   1   7       5871.18       5916.22       263.76 o                         
  -4   1   7       4464.72       4866.96       218.58 o                         
  -3   1   7      51703.80      52847.84      1023.49 o                         
  -2   1   7       2166.75       1911.81       128.83 o                         
  -1   1   7      20245.29      20393.98       244.06 o                         
   0   1   7         80.39        110.77        32.71 o                         
   1   1   7      15634.30      14993.66       314.68 o                         
   2   1   7      17557.94      16776.04       747.11 o                         
   3   1   7       2459.49       2883.35       287.74 o                         
   4   1   7       6139.08       6282.25       678.96 o                         
   5   1   7        154.26        250.23       165.02 o                         
   6   1   7       2743.61       2245.35       318.72 o                         
   7   1   7       1880.98       1546.89       303.65 o                         
   8   1   7       5688.93       6175.77       529.93 o                         
   9   1   7       1599.67       1029.45       328.10 o                         
 -11   2   7         95.79        676.44       353.36 o                         
 -10   2   7        858.70        920.56       316.76 o                         
  -9   2   7         44.35         63.28        93.18 o                         
  -8   2   7       8443.51       8659.96       269.61 o                         
  -7   2   7       4397.85       4775.18       201.91 o                         
  -6   2   7      12966.31      12305.45       277.88 o                         
  -5   2   7       3262.29       3453.26       221.22 o                         
  -4   2   7      22370.13      23026.75       544.34 o                         
  -3   2   7         22.78        206.66        73.11 o                         
  -2   2   7        928.30       1138.42        73.39 o                         
  -1   2   7        843.76        869.26        91.05 o                         
   0   2   7          2.04        206.78        41.12 o                         
   1   2   7       7137.58       7075.78       167.91 o                         
   2   2   7      11995.59      11574.58       276.98 o                         
   3   2   7      13993.89      13850.88       468.29 o                         
   4   2   7       7717.57       7174.84       572.95 o                         
   5   2   7        283.39        163.25       163.94 o                         
   6   2   7       3236.77       3182.46       354.58 o                         
   7   2   7         20.40        114.83       214.13 o                         
   8   2   7          9.79       -216.84       216.84 o                         
   9   2   7        383.68        355.83       277.18 o                         
 -11   3   7        278.53        353.36       318.03 o                         
 -10   3   7         33.72        -68.71       144.94 o                         
  -9   3   7       2374.92       2096.90       196.19 o                         
  -8   3   7      18611.65      19352.56       479.91 o                         
  -7   3   7        994.48       1174.99       120.06 o                         
  -6   3   7      14274.15      15367.65       357.55 o                         
  -5   3   7       8349.39       8158.67       306.08 o                         
  -4   3   7        452.27        803.07       113.24 o                         
  -3   3   7       4389.85       4068.23       198.11 o                         
  -2   3   7      12437.72      11651.74       238.87 o                         
  -1   3   7      21971.28      20572.77       319.16 o                         
   0   3   7      28454.98      26829.28       393.91 o                         
   1   3   7        360.83        750.71        69.22 o                         
   2   3   7      16797.99      17641.25       593.34 o                         
   3   3   7       4834.98       4968.79       284.95 o                         
   4   3   7       7013.36       7667.39       387.66 o                         
   5   3   7       3594.78       4050.37       599.46 o                         
   6   3   7      22312.29      22547.48      1072.71 o                         
   7   3   7       2111.59       2182.04       348.83 o                         
   8   3   7       1516.63       1653.06       352.52 o                         
   9   3   7       5094.46       4519.80      1244.34 o                         
 -11   4   7          0.88        -35.34       277.64 o                         
 -10   4   7        919.97       1005.01       214.40 o                         
  -9   4   7       2776.31       3053.79       229.58 o                         
  -8   4   7       6310.39       6793.43       255.05 o                         
  -7   4   7      17625.85      18164.33       374.24 o                         
  -6   4   7       7958.00       8050.95       334.50 o                         
  -5   4   7       4720.60       4335.36       232.02 o                         
  -4   4   7      32173.11      32620.24       711.18 o                         
  -3   4   7      11190.21      10773.33       228.58 o                         
  -2   4   7         46.23        372.37        48.83 o                         
  -1   4   7       3044.55       2954.00       118.80 o                         
   0   4   7      21724.50      21617.72       341.88 o                         
   1   4   7       4411.53       5247.65       148.99 o                         
   2   4   7       9649.54       9790.84       238.31 o                         
   3   4   7      12810.47      12299.16       335.03 o                         
   4   4   7      11858.88      11590.46       475.86 o                         
   5   4   7       7947.42       8158.88       508.59 o                         
   6   4   7        486.91        740.28       233.72 o                         
   7   4   7         22.42        -23.56       204.98 o                         
   8   4   7         11.14        326.86       253.43 o                         
   9   4   7        509.73        593.19       327.69 o                         
 -11   5   7       2335.96       2264.05       492.18 o                         
 -10   5   7      11277.67      11085.14       511.13 o                         
  -9   5   7       6450.41       6922.85       310.83 o                         
  -8   5   7       2937.67       3037.87       220.35 o                         
  -7   5   7        405.50        412.59        93.01 o                         
  -6   5   7       3898.06       4144.61       185.84 o                         
  -5   5   7       9742.67       9773.50       347.10 o                         
  -4   5   7       4133.72       4256.55       223.73 o                         
  -3   5   7      69335.91      69241.67      1263.42 o                         
  -2   5   7        872.87       1038.97        93.02 o                         
  -1   5   7       1556.91       1894.46       112.58 o                         
   0   5   7       5367.81       6066.77       160.66 o                         
   1   5   7      70722.47      69240.03       876.46 o                         
   2   5   7      28400.10      28141.37       577.80 o                         
   3   5   7       1064.14       1505.41       106.24 o                         
   4   5   7      11223.04      11311.21       471.43 o                         
   5   5   7         35.44         86.90       157.50 o                         
   6   5   7        464.74        341.60       495.97 o                         
   7   5   7       4151.89       5056.66      1043.68 o                         
   8   5   7      18822.77      19235.08       839.41 o                         
   9   5   7      10094.79       6824.06       935.15 o                         
 -11   6   7        884.85       1453.84       431.61 o                         
 -10   6   7        522.96        234.47       273.86 o                         
  -9   6   7       2897.73       3252.59       377.34 o                         
  -8   6   7       8728.23       9034.53       425.02 o                         
  -7   6   7       1015.97       1281.68       195.26 o                         
  -6   6   7       1651.42       1781.79       135.20 o                         
  -5   6   7       7208.67       7527.88       335.69 o                         
  -4   6   7       2312.19       2559.36       267.55 o                         
  -3   6   7      10738.80      10013.18       755.94 o                         
  -2   6   7       8872.29       9124.77       332.06 o                         
  -1   6   7        442.17        692.36        77.96 o                         
   0   6   7       2977.26       3556.52       128.71 o                         
   1   6   7       1958.10       2029.78       124.23 o                         
   2   6   7       4029.89       3341.78       132.85 o                         
   3   6   7      13517.01      12667.62       298.71 o                         
   4   6   7       1653.94       2265.85       259.91 o                         
   5   6   7          6.22        113.13       166.17 o                         
   6   6   7        602.22        776.23       234.65 o                         
   7   6   7       2169.23       1852.59       410.15 o                         
   8   6   7        986.44       1095.79       317.50 o                         
   9   6   7       2433.57       1964.17       473.25 o                         
 -10   7   7       3042.04       2579.96       318.94 o                         
  -9   7   7       5748.25       5430.08       684.01 o                         
  -8   7   7       7956.03       7886.32       411.27 o                         
  -7   7   7       4560.53       5232.30       431.61 o                         
  -6   7   7      13301.40      13930.08       636.05 o                         
  -5   7   7       2439.67       2418.01       277.64 o                         
  -4   7   7       6238.17       5802.73       360.94 o                         
  -3   7   7       3281.60       3308.65       234.73 o                         
  -2   7   7      10574.75       9362.45       210.04 o                         
  -1   7   7      26931.39      25011.97       442.44 o                         
   0   7   7       4112.03       4453.50       114.67 o                         
   1   7   7       2001.22       1895.67       116.92 o                         
   2   7   7       5324.29       5389.00       167.14 o                         
   3   7   7       3259.90       3059.73       172.67 o                         
   4   7   7        119.05        282.80       154.97 o                         
   5   7   7       4136.75       4076.93       379.23 o                         
   6   7   7       2420.36       2588.82       343.39 o                         
   7   7   7        299.45        262.79       233.29 o                         
   8   7   7       1002.04       1459.45       353.26 o                         
   9   7   7          4.21       -254.30       254.30 o                         
 -11   8   7        455.16        292.79       345.79 o                         
 -10   8   7        750.02        795.75       233.64 o                         
  -9   8   7        121.76         52.21       166.68 o                         
  -8   8   7       1331.55       1151.08       213.29 o                         
  -7   8   7          9.61       -113.58       138.82 o                         
  -6   8   7       4236.49       4518.00       408.89 o                         
  -5   8   7       2673.28       2231.24       275.12 o                         
  -4   8   7        922.62        777.40       174.16 o                         
  -3   8   7       7472.68       7441.14       299.27 o                         
  -2   8   7        163.70        226.05        75.29 o                         
  -1   8   7         77.01        187.38        38.50 o                         
   0   8   7       4172.34       5125.92       159.73 o                         
   1   8   7         33.29         15.99        43.41 o                         
   2   8   7      10728.13      10224.22       241.33 o                         
   3   8   7          9.07        102.83        65.21 o                         
   4   8   7         43.64         75.78       134.75 o                         
   5   8   7        160.73        175.77       173.84 o                         
   6   8   7        182.76        447.54       230.95 o                         
   7   8   7          2.27        292.88       233.34 o                         
   8   8   7        283.03         23.38       446.75 o                         
   9   8   7        264.72       -283.36       283.36 o                         
 -11   9   7       1135.73        542.66       381.13 o                         
 -10   9   7       1054.08       1061.23       257.23 o                         
  -9   9   7       1029.76        722.37       223.17 o                         
  -8   9   7       2059.99       2069.70       330.65 o                         
  -7   9   7       4656.77       4389.27       429.08 o                         
  -6   9   7       4363.23       5050.57       408.89 o                         
  -5   9   7       8323.08       7907.76       466.94 o                         
  -4   9   7       3745.05       3624.50       340.74 o                         
  -3   9   7       4896.32       4331.84       240.76 o                         
  -2   9   7       1504.46       1301.44       152.71 o                         
  -1   9   7      27262.02      25471.97       446.65 o                         
   0   9   7      21489.08      21622.40       346.72 o                         
   1   9   7       2706.31       2819.74       145.47 o                         
   2   9   7       1654.60       2080.63       203.29 o                         
   3   9   7      28044.79      28500.21       514.77 o                         
   4   9   7       3270.83       2958.42       302.14 o                         
   5   9   7        935.28        995.51       232.86 o                         
   6   9   7      10370.09      11341.14       575.86 o                         
   7   9   7       5298.09       5028.38       480.97 o                         
   8   9   7         21.09        -24.31       252.16 o                         
   9   9   7       1256.84       1337.28       848.07 o                         
 -10  10   7        179.23        321.56       210.18 o                         
  -9  10   7        217.10         60.58       232.21 o                         
  -8  10   7       2426.11       1850.11       325.60 o                         
  -7  10   7      17641.82      17597.48       792.54 o                         
  -6  10   7       8629.50       8071.82       512.38 o                         
  -5  10   7      14982.77      14684.76       666.34 o                         
  -4  10   7        139.22        -19.04       236.00 o                         
  -3  10   7       9562.25       8389.37       335.61 o                         
  -2  10   7        313.90        392.92       180.47 o                         
  -1  10   7       4609.81       4596.30       135.89 o                         
   0  10   7       9519.35       8815.97       203.17 o                         
   1  10   7      23043.62      23004.40       411.00 o                         
   2  10   7         73.09         29.10        56.38 o                         
   3  10   7       4271.59       4745.18       177.20 o                         
   4  10   7       7426.30       7193.98       398.84 o                         
   5  10   7      13685.82      14380.93       602.24 o                         
   6  10   7        115.82        -37.29       179.15 o                         
   7  10   7       1077.84        927.84       378.60 o                         
   8  10   7        548.44        908.09       316.61 o                         
   9  10   7        343.58        483.26       322.91 o                         
 -10  11   7       8461.36       7640.21       676.44 o                         
  -9  11   7       1628.72       1837.49       373.56 o                         
  -8  11   7       2352.85       2433.16       373.56 o                         
  -7  11   7       1502.72       1620.42       297.83 o                         
  -6  11   7       5402.96       5850.68       451.80 o                         
  -5  11   7       2485.34       2193.38       297.83 o                         
  -4  11   7      11153.05      10909.82       418.81 o                         
  -3  11   7      43784.82      40806.80      1727.69 o                         
  -2  11   7         79.71        104.28        61.40 o                         
  -1  11   7       2520.79       2335.45       176.33 o                         
   0  11   7       6155.75       6175.77       174.71 o                         
   1  11   7      37537.64      36394.59       496.73 o                         
   2  11   7       5579.93       5260.30       189.80 o                         
   3  11   7        869.33        992.32       150.82 o                         
   4  11   7       3480.97       4313.49       557.81 o                         
   5  11   7         51.37         50.68       170.88 o                         
   6  11   7         55.39         17.21       180.70 o                         
   7  11   7       3963.02       4966.27      1681.00 o                         
   8  11   7       9743.80       9387.35       805.16 o                         
 -10  12   7         13.54        121.15       257.45 o                         
  -9  12   7       3173.85       3160.08       439.18 o                         
  -8  12   7       5103.61       5416.55       535.09 o                         
  -7  12   7        598.59        618.39       227.16 o                         
  -6  12   7       3219.06       2884.96       365.98 o                         
  -5  12   7      17966.28      17435.95       767.30 o                         
  -4  12   7      10352.20       9788.05       405.50 o                         
  -3  12   7         37.26        102.62       105.04 o                         
  -2  12   7       1535.49       1730.40       127.89 o                         
  -1  12   7       2102.31       2204.41       119.21 o                         
   0  12   7        617.15        806.11       102.01 o                         
   1  12   7       1831.55       1918.49       116.42 o                         
   2  12   7      23453.33      23551.97       501.75 o                         
   3  12   7      21223.07      20940.12       415.94 o                         
   4  12   7       4134.35       3756.82       274.02 o                         
   5  12   7         15.51       -119.60       156.67 o                         
   6  12   7       1131.30       1029.17       271.08 o                         
   7  12   7       1355.89       1327.00       495.97 o                         
   8  12   7          0.22          8.13       261.26 o                         
 -10  13   7          0.66       -217.07       217.07 o                         
  -9  13   7       1222.59       1832.44       388.70 o                         
  -8  13   7       8248.14       8632.16       605.77 o                         
  -7  13   7       1744.80       1390.74       292.79 o                         
  -6  13   7         15.50        373.56       201.92 o                         
  -5  13   7       5571.65       4730.50       384.91 o                         
  -4  13   7        995.84       1324.18       194.00 o                         
  -3  13   7        632.02        767.19       162.80 o                         
  -2  13   7      18912.22      17262.01       385.82 o                         
  -1  13   7      26705.16      25157.52       411.18 o                         
   0  13   7       5528.19       5625.39       182.13 o                         
   1  13   7       2620.36       2779.80       142.61 o                         
   2  13   7       1050.19       1358.26       160.30 o                         
   3  13   7       9018.71       9379.99       271.08 o                         
   4  13   7       1248.82       1234.03       265.88 o                         
   5  13   7       2283.68       2588.32       334.04 o                         
   6  13   7      10395.76      10958.27       607.03 o                         
   7  13   7        858.68        576.97       266.27 o                         
   8  13   7        213.74        403.26       301.61 o                         
 -10  14   7        625.74        242.31       285.21 o                         
  -9  14   7       1819.12       2546.74       424.04 o                         
  -8  14   7        772.18        684.01       272.59 o                         
  -7  14   7       2753.93       2632.56       386.18 o                         
  -6  14   7       1838.83       1569.94       300.36 o                         
  -5  14   7        422.87        510.92       163.12 o                         
  -4  14   7        224.06        222.60       134.03 o                         
  -3  14   7         45.13        134.14       113.37 o                         
  -2  14   7       7024.42       7117.64       244.14 o                         
  -1  14   7        248.11        320.69        85.81 o                         
   0  14   7        178.30        169.08        71.77 o                         
   1  14   7       1382.90       1506.44       115.89 o                         
   2  14   7       2276.90       2278.20       140.74 o                         
   3  14   7       2004.49       2042.83       182.78 o                         
   4  14   7       5554.07       5561.28       320.71 o                         
   5  14   7       3514.56       3939.11       394.18 o                         
   6  14   7       1413.50       1244.54       285.63 o                         
   7  14   7        473.96        154.49       429.08 o                         
   8  14   7         38.82       -238.98       238.98 o                         
  -9  15   7        382.27        -70.67       234.73 o                         
  -8  15   7        163.98         80.77       239.78 o                         
  -7  15   7       1657.02       2082.32       365.98 o                         
  -6  15   7       4409.65       3845.86       329.54 o                         
  -5  15   7       3316.42       3115.79       298.98 o                         
  -4  15   7       3886.35       3312.43       291.52 o                         
  -3  15   7       7174.13       6863.33       452.02 o                         
  -2  15   7       2664.41       2923.13       187.58 o                         
  -1  15   7      11755.96      11793.65       349.55 o                         
   0  15   7        475.30        693.98       187.98 o                         
   1  15   7       2253.73       2431.41       144.65 o                         
   2  15   7        764.62       1012.26       128.76 o                         
   3  15   7       7149.28       6661.58       244.30 o                         
   4  15   7       4241.23       4144.13       300.23 o                         
   5  15   7        210.30        227.65       194.06 o                         
   6  15   7       1935.02       1812.87       307.00 o                         
   7  15   7        480.02        458.97       199.57 o                         
  -9  16   7        326.28        502.28       287.74 o                         
  -8  16   7          6.31       -224.64       224.64 o                         
  -7  16   7       6994.44       7859.80       613.34 o                         
  -6  16   7       5495.12       4991.15       410.15 o                         
  -5  16   7       1685.14       1803.17       239.68 o                         
  -4  16   7       7502.81       8039.30       410.15 o                         
  -3  16   7       2599.65       2745.23       192.63 o                         
  -2  16   7       4179.41       3900.16       306.85 o                         
  -1  16   7       1710.33       1702.89       153.37 o                         
   0  16   7      16053.97      15967.28       342.63 o                         
   1  16   7       7318.67       7152.24       220.26 o                         
   2  16   7       1452.98       1413.81       122.92 o                         
   3  16   7       1437.77       1376.19       144.77 o                         
   4  16   7       1381.42       1520.41       205.40 o                         
   5  16   7       3027.16       3304.78      1172.41 o                         
   6  16   7         24.82        312.98       230.19 o                         
   7  16   7       1028.90        776.47       201.42 o                         
  -9  17   7        123.68       -189.30       224.64 o                         
  -8  17   7       1925.84       2102.51       418.99 o                         
  -7  17   7        133.28          8.19       173.84 o                         
  -6  17   7       3396.98       3449.91       333.23 o                         
  -5  17   7        239.12        213.94       143.62 o                         
  -4  17   7       4268.67       3945.58       324.66 o                         
  -3  17   7       1886.40       2041.35       177.41 o                         
  -2  17   7        673.98        696.71       119.10 o                         
  -1  17   7       4883.33       4445.25       229.11 o                         
   0  17   7       9556.67       9143.70       300.06 o                         
   1  17   7      17531.58      17153.83       538.82 o                         
   2  17   7       6300.49       5882.71       213.81 o                         
   3  17   7        347.68        405.02        94.61 o                         
   4  17   7       1850.30       1963.36       245.03 o                         
   5  17   7        179.84        144.33       238.52 o                         
   6  17   7        312.83        316.29       234.08 o                         
   7  17   7       1337.20       1266.34       222.92 o                         
  -8  18   7       1378.48       1277.25       397.53 o                         
  -7  18   7        697.60        696.45       227.13 o                         
  -6  18   7       2016.01       1673.49       320.55 o                         
  -5  18   7       8564.47       8322.83       439.13 o                         
  -4  18   7       9306.75       9374.57       691.58 o                         
  -3  18   7        734.65        601.51       126.40 o                         
  -2  18   7       1314.28       1387.06       153.16 o                         
  -1  18   7         55.03        140.98        98.06 o                         
   0  18   7         64.09        229.59       111.23 o                         
   1  18   7        409.43        366.36        86.52 o                         
   2  18   7       7069.06       7355.53       239.66 o                         
   3  18   7       4394.17       4566.11       262.99 o                         
   4  18   7       2528.09       2742.36       268.15 o                         
   5  18   7        487.26        415.65       280.17 o                         
   6  18   7       2736.40       2928.23      1169.88 o                         
  -8  19   7       6328.67       5639.74       949.03 o                         
  -7  19   7       3232.88       3512.63       371.81 o                         
  -6  19   7        213.41        122.60       167.65 o                         
  -5  19   7       6831.99       6382.84       923.79 o                         
  -4  19   7        802.38        785.28       200.07 o                         
  -3  19   7       1006.92        796.90       147.38 o                         
  -2  19   7       2741.23       2640.78       213.42 o                         
  -1  19   7      11685.34      11445.15       360.98 o                         
   0  19   7       4771.08       4701.07       242.12 o                         
   1  19   7         85.41        197.98        91.78 o                         
   2  19   7         29.64         -1.12        72.47 o                         
   3  19   7        271.43        435.45       144.98 o                         
   4  19   7       2875.39       3130.14       245.40 o                         
   5  19   7       2897.94       2938.63       366.37 o                         
   6  19   7       7289.14       6444.45       537.99 o                         
  -8  20   7          1.41        504.80       358.41 o                         
  -7  20   7       1445.39       1671.97       290.11 o                         
  -6  20   7       4531.19       4209.33       646.15 o                         
  -5  20   7        230.71        292.27       182.90 o                         
  -4  20   7        205.40        -42.72       144.07 o                         
  -3  20   7       1799.51       1776.55       251.63 o                         
  -2  20   7      14024.30      13702.11       463.09 o                         
  -1  20   7        293.65        405.27       129.90 o                         
   0  20   7       4656.86       4862.23       266.61 o                         
   1  20   7       3161.53       3255.87       212.59 o                         
   2  20   7          0.06         45.31        86.36 o                         
   3  20   7         12.37       -102.92       102.92 o                         
   4  20   7      10308.64      10285.05       366.27 o                         
   5  20   7      10699.68      11632.29       562.61 o                         
   6  20   7        581.81       1064.42       294.69 o                         
  -7  21   7        844.52        791.98       248.93 o                         
  -6  21   7       1444.76       1326.52       258.72 o                         
  -5  21   7         83.22        -24.38       159.18 o                         
  -4  21   7       8164.38       8096.06       811.47 o                         
  -3  21   7       8633.58       8765.84      1066.40 o                         
  -2  21   7       2432.11       2649.65       294.69 o                         
  -1  21   7       1663.86       1767.17       244.64 o                         
   0  21   7       4134.85       4174.65       347.48 o                         
   1  21   7       4087.07       3862.51       332.74 o                         
   2  21   7        185.57        126.42       113.49 o                         
   3  21   7       2698.84       2693.31       275.18 o                         
   4  21   7       2857.73       2871.28       288.08 o                         
   5  21   7        354.49        175.17       166.92 o                         
  -6  22   7        760.99        769.43       236.39 o                         
  -5  22   7       5353.62       4659.05       421.28 o                         
  -4  22   7       4700.03       4487.27       437.92 o                         
  -3  22   7         19.76        -51.77       181.73 o                         
  -2  22   7       2100.62       2538.97       298.05 o                         
  -1  22   7         69.41        202.32       153.76 o                         
   0  22   7       3778.10       4162.13       356.64 o                         
   1  22   7          2.32        -37.86       106.78 o                         
   2  22   7       1307.28       1286.90       180.33 o                         
   3  22   7        712.89        999.63       206.67 o                         
   4  22   7        215.19        227.01       159.79 o                         
   5  22   7        336.42        164.25       202.23 o                         
  -6  23   7        191.87        247.88       217.71 o                         
  -5  23   7        762.32        401.30       315.50 o                         
  -4  23   7        230.02        150.58       199.40 o                         
  -3  23   7        574.61        954.47       238.52 o                         
  -2  23   7        107.59        121.08       228.42 o                         
  -1  23   7       2757.25       2895.64       322.09 o                         
   0  23   7          0.21       -109.59       172.90 o                         
   1  23   7        430.95        549.85       158.06 o                         
   2  23   7       2046.49       2197.69       242.90 o                         
   3  23   7         67.87        179.66       193.90 o                         
   4  23   7        302.56        143.76       168.32 o                         
  -5  24   7       2243.06       3021.86       377.60 o                         
  -4  24   7       4551.18       4368.59       420.07 o                         
  -3  24   7         39.26         72.37       246.09 o                         
  -2  24   7       2664.02       2554.89       319.29 o                         
  -1  24   7        731.36       1110.23       239.92 o                         
   0  24   7       3117.79       3536.16       565.38 o                         
   1  24   7         32.07          4.80       127.47 o                         
   2  24   7       3501.11       3422.37       315.95 o                         
   3  24   7       5241.88       5615.66       496.12 o                         
  -4  25   7        282.32       -156.27       181.63 o                         
  -3  25   7        631.66        802.15       238.76 o                         
  -2  25   7       2951.55       2994.81       360.83 o                         
  -1  25   7       4055.26       4796.08       656.25 o                         
   0  25   7       1626.27       1802.28       287.45 o                         
   1  25   7         22.15        352.79       177.15 o                         
   2  25   7        153.59        222.15       166.06 o                         
  -2  26   7       4032.87       3514.10       386.29 o                         
  -1  26   7        206.91        654.07       231.28 o                         
   0  26   7       3801.24       4070.37       795.07 o                         
 -10   0   8       2683.22       2451.71       588.10 o                         
  -9   0   8      19285.78      18865.81       999.51 o                         
  -8   0   8      18450.18      18364.43       562.48 o                         
  -7   0   8       1430.42       1327.64       242.31 o                         
  -6   0   8       4224.93       4732.54       358.41 o                         
  -5   0   8      23485.60      21794.93       779.92 o                         
  -4   0   8       4457.34       4172.21       310.45 o                         
  -3   0   8       2766.99       3245.89       262.50 o                         
  -2   0   8     178517.14     175317.39      2264.16 o                         
  -1   0   8      26659.21      25507.79       422.35 o                         
   0   0   8       3196.34       3310.97       122.13 o                         
   1   0   8       3867.56       3855.87       192.09 o                         
   2   0   8      30683.01      28115.08       974.27 o                         
   3   0   8      51394.66      49142.70      1524.51 o                         
   4   0   8       8566.83       8049.11       557.81 o                         
   5   0   8      14528.39      13513.62       802.64 o                         
   6   0   8       2661.01       2173.18       454.32 o                         
   7   0   8        361.39        461.90       355.89 o                         
   8   0   8       1502.25        858.17       426.56 o                         
   9   0   8      10615.98      12072.40      1052.52 o                         
 -10   1   8       1084.31       1364.89       180.25 o                         
  -9   1   8        386.41        582.23       118.38 o                         
  -8   1   8       4420.02       4844.27       216.92 o                         
  -7   1   8       7591.67       7315.52       325.68 o                         
  -6   1   8      13579.62      13555.54       579.26 o                         
  -5   1   8       2853.41       2612.89       227.16 o                         
  -4   1   8         71.88        247.65        90.97 o                         
  -3   1   8      13623.78      14450.76       401.57 o                         
  -2   1   8      11534.30      11894.50       191.62 o                         
  -1   1   8        935.44       1254.72        57.55 o                         
   0   1   8       1364.13       1820.43        84.18 o                         
   1   1   8        450.66        819.85        91.56 o                         
   2   1   8        208.06        572.24       129.31 o                         
   3   1   8       6423.00       6960.86       338.18 o                         
   4   1   8       7630.07       7644.49       388.16 o                         
   5   1   8       8293.00       8374.40       753.42 o                         
   6   1   8       2746.03       2709.49       427.82 o                         
   7   1   8       3300.86       3405.37       409.60 o                         
   8   1   8       1007.32       1054.06       328.12 o                         
   9   1   8       1818.23       2219.72       416.67 o                         
 -10   2   8          4.57        162.89       126.40 o                         
  -9   2   8        106.17        167.15       149.46 o                         
  -8   2   8       3465.89       3860.88       207.95 o                         
  -7   2   8      17455.13      17966.58       528.25 o                         
  -6   2   8       8433.76       8261.24       333.73 o                         
  -5   2   8      11803.84      11821.97       844.29 o                         
  -4   2   8       9930.70       8944.43       316.79 o                         
  -3   2   8          2.66        106.51        75.71 o                         
  -2   2   8       4029.18       3519.66        93.44 o                         
  -1   2   8      26855.37      25882.76       307.57 o                         
   0   2   8      38897.29      36688.88       457.32 o                         
   1   2   8      33117.57      32651.80       478.07 o                         
   2   2   8         51.81         35.77        55.89 o                         
   3   2   8       6174.62       6253.86       327.32 o                         
   4   2   8       5534.46       5536.61       676.44 o                         
   5   2   8        287.43        271.30       158.72 o                         
   6   2   8       2100.41       2392.96       328.99 o                         
   7   2   8       9865.98      10453.36      1018.44 o                         
   8   2   8       1205.08       1077.68       331.07 o                         
   9   2   8         28.54       -140.59       326.86 o                         
 -11   3   8        297.32       1060.09       363.46 o                         
 -10   3   8        464.50        716.38       398.80 o                         
  -9   3   8        525.40        400.00       129.37 o                         
  -8   3   8       1079.98        916.01       145.42 o                         
  -7   3   8        177.32        286.25       116.89 o                         
  -6   3   8       1823.77       1892.05       190.02 o                         
  -5   3   8        945.61       1036.09       144.27 o                         
  -4   3   8       6550.95       6751.39       279.31 o                         
  -3   3   8        256.83        264.38        67.07 o                         
  -2   3   8      17637.30      17728.41       303.92 o                         
  -1   3   8        356.79        376.88        50.51 o                         
   0   3   8       1140.66       1294.87        88.68 o                         
   1   3   8        882.11       1053.92        86.14 o                         
   2   3   8         45.29         86.06        73.12 o                         
   3   3   8        402.21        461.45       142.75 o                         
   4   3   8       4254.36       3869.96       323.03 o                         
   5   3   8       1908.90       1887.23       280.17 o                         
   6   3   8       1350.85       1217.16       258.75 o                         
   7   3   8        272.02        354.44       252.40 o                         
   8   3   8          3.08        -22.38       240.72 o                         
   9   3   8        454.45        -61.99       338.22 o                         
 -11   4   8       1633.86       1824.87       449.28 o                         
 -10   4   8        523.82        702.04       307.93 o                         
  -9   4   8       6515.70       6377.07       307.72 o                         
  -8   4   8       1207.24       1767.73       536.35 o                         
  -7   4   8      23107.82      23413.31       634.48 o                         
  -6   4   8       4202.39       4226.14       397.53 o                         
  -5   4   8       1700.51       1992.13       273.86 o                         
  -4   4   8      11674.64      11016.76       367.61 o                         
  -3   4   8         26.51         44.98        63.75 o                         
  -2   4   8      43704.70      44726.50       597.86 o                         
  -1   4   8       2252.06       2135.95       112.67 o                         
   0   4   8      30195.00      30992.80       458.85 o                         
   1   4   8      27484.21      26935.95       421.43 o                         
   2   4   8       7144.89       6236.51       204.09 o                         
   3   4   8       7316.62       7263.81       253.95 o                         
   4   4   8        328.00        527.26       178.83 o                         
   5   4   8       2008.84       2536.56       317.65 o                         
   6   4   8         38.67        -69.34       174.65 o                         
   7   4   8       1772.36       2028.01       346.14 o                         
   8   4   8       1235.35        583.32       454.32 o                         
   9   4   8        724.20        353.32       302.48 o                         
 -11   5   8        995.54       1698.67       449.28 o                         
 -10   5   8       1639.27       1504.48       260.54 o                         
  -9   5   8         23.51        139.02       119.53 o                         
  -8   5   8        961.73        886.26       171.06 o                         
  -7   5   8       1082.88       1149.84       178.05 o                         
  -6   5   8       4873.66       4781.51       274.70 o                         
  -5   5   8       1036.17        909.44       140.96 o                         
  -4   5   8       1222.15       1110.10       143.27 o                         
  -3   5   8         18.73         79.13        37.61 o                         
  -2   5   8         83.28        139.95        51.66 o                         
  -1   5   8       1353.63       1454.81       104.80 o                         
   0   5   8       1190.58       1465.04       100.58 o                         
   1   5   8        951.10       1373.51       100.89 o                         
   2   5   8       8122.85       8786.42       216.14 o                         
   3   5   8        998.39       1046.12       106.07 o                         
   4   5   8        289.98        477.56       169.81 o                         
   5   5   8       6193.58       6227.78       548.97 o                         
   6   5   8       3158.25       2768.04       333.35 o                         
   7   5   8       5610.68       4701.46       458.88 o                         
   8   5   8        323.71        277.38       277.52 o                         
   9   5   8          1.31       -425.30       425.30 o                         
 -11   6   8        416.64        971.75       411.42 o                         
 -10   6   8       4759.69       4688.24       395.03 o                         
  -9   6   8      14999.46      15565.64       787.49 o                         
  -8   6   8       5753.58       5856.23       350.03 o                         
  -7   6   8         30.57        216.35       125.82 o                         
  -6   6   8        363.73        451.02       131.49 o                         
  -5   6   8      10818.38      10664.41       385.20 o                         
  -4   6   8       2862.48       2882.43       297.83 o                         
  -3   6   8      10508.45      10943.40       357.68 o                         
  -2   6   8      49336.42      47577.37       719.72 o                         
  -1   6   8      23369.94      22705.57       419.57 o                         
   0   6   8         86.81        162.89        52.71 o                         
   1   6   8       6451.97       6702.46       186.74 o                         
   2   6   8      32401.72      31706.68       498.42 o                         
   3   6   8       9268.71       8615.15       247.70 o                         
   4   6   8       4158.22       4526.88       366.40 o                         
   5   6   8      10889.62      10953.96       528.05 o                         
   6   6   8       3117.08       3034.47       431.61 o                         
   7   6   8       1050.07        875.67       372.29 o                         
   8   6   8       2143.27       1855.88       388.88 o                         
   9   6   8       3786.37       3209.31       559.07 o                         
 -11   7   8         18.46        -96.43       225.64 o                         
 -10   7   8        976.32       1264.54       328.12 o                         
  -9   7   8        536.84        883.41       267.55 o                         
  -8   7   8       1414.55       1542.18       300.36 o                         
  -7   7   8       8758.63       8829.03       542.66 o                         
  -6   7   8       2795.30       2458.40       312.98 o                         
  -5   7   8       5364.50       5022.80       378.60 o                         
  -4   7   8       2889.52       2334.72       275.12 o                         
  -3   7   8      16011.83      16494.93       697.89 o                         
  -2   7   8       7349.30       7310.91       197.22 o                         
  -1   7   8        220.58        655.59        84.88 o                         
   0   7   8      11082.71      11374.75       249.16 o                         
   1   7   8       2777.13       3287.01       214.21 o                         
   2   7   8       1835.55       2480.38       141.61 o                         
   3   7   8      14083.45      13801.51       356.32 o                         
   4   7   8      13313.03      13380.59       537.26 o                         
   5   7   8       1473.18       1019.42       257.34 o                         
   6   7   8       3743.78       4554.04       796.33 o                         
   7   7   8       3610.99       2816.37       725.66 o                         
   8   7   8       2104.51       3195.41       651.20 o                         
   9   7   8         40.69       -351.78       637.32 o                         
 -11   8   8       8793.21       9071.33       704.20 o                         
 -10   8   8       1524.19       1365.50       335.69 o                         
  -9   8   8         76.61         65.62       227.16 o                         
  -8   8   8       3997.74       5479.65       514.90 o                         
  -7   8   8      14548.14      15184.52       724.39 o                         
  -6   8   8      16625.51      16789.79       737.01 o                         
  -5   8   8      15505.53      16282.47       696.63 o                         
  -4   8   8       9679.76       9751.11       548.97 o                         
  -3   8   8       1782.49       1911.51       180.08 o                         
  -2   8   8       1109.52       1277.87       116.18 o                         
  -1   8   8      13095.46      11970.18       367.36 o                         
   0   8   8      64849.18      61500.84       764.93 o                         
   1   8   8      11392.92      10791.47       322.05 o                         
   2   8   8         10.14        300.54        68.91 o                         
   3   8   8       1594.14       2113.07       251.74 o                         
   4   8   8       3587.43       3553.13       329.85 o                         
   5   8   8       1294.75       1564.37       278.15 o                         
   6   8   8       5161.84       5963.63       493.37 o                         
   7   8   8      11713.10      12633.22       661.08 o                         
   8   8   8        641.19        339.01       289.82 o                         
   9   8   8         35.72       -188.15       297.48 o                         
 -11   9   8        179.53        179.21       295.31 o                         
 -10   9   8         14.56       -204.45       204.45 o                         
  -9   9   8         20.47         17.67       217.07 o                         
  -8   9   8         21.55       -148.92       148.92 o                         
  -7   9   8       1347.10       1943.50       318.03 o                         
  -6   9   8      12351.16      12342.47       636.05 o                         
  -5   9   8       6461.67       5583.14       416.46 o                         
  -4   9   8       5246.12       5284.80       300.80 o                         
  -3   9   8       2898.41       3003.89       343.27 o                         
  -2   9   8       1537.08       1663.58       157.59 o                         
  -1   9   8      11037.25      10179.51       233.85 o                         
   0   9   8         80.62        291.34        75.32 o                         
   1   9   8       1943.01       2022.33       131.59 o                         
   2   9   8       3112.86       2935.42       195.27 o                         
   3   9   8          4.47        129.81        65.01 o                         
   4   9   8       6343.90       6186.07       695.37 o                         
   5   9   8       7548.29       8526.75       475.30 o                         
   6   9   8      12435.34      12092.49       607.26 o                         
   7   9   8        262.83        193.62       244.97 o                         
   8   9   8        245.97        416.78       363.46 o                         
 -10  10   8        215.87        161.54       249.88 o                         
  -9  10   8       5342.73       5812.82       580.53 o                         
  -8  10   8       2308.36       2501.31       376.08 o                         
  -7  10   8       1496.44       1718.86       315.50 o                         
  -6  10   8       1675.14       1574.99       285.21 o                         
  -5  10   8        668.52        752.16       204.45 o                         
  -4  10   8       9306.53       9979.10       397.31 o                         
  -3  10   8       2101.10       1835.84       318.03 o                         
  -2  10   8      29183.29      28417.76       493.88 o                         
  -1  10   8       1249.65       1295.15        81.88 o                         
   0  10   8       5258.30       5062.61       142.15 o                         
   1  10   8       1786.81       2268.03       146.14 o                         
   2  10   8      10042.66      10095.45       261.92 o                         
   3  10   8       7703.73       7780.83       231.85 o                         
   4  10   8        362.62        389.42       189.13 o                         
   5  10   8       8795.73       8514.34       489.10 o                         
   6  10   8          1.20        -40.93       197.66 o                         
   7  10   8       1559.82       1067.37       507.33 o                         
   8  10   8         11.07        123.32       330.65 o                         
 -10  11   8       2381.97       2375.10       418.99 o                         
  -9  11   8       1866.03       2183.28       396.27 o                         
  -8  11   8        223.45        454.32       252.40 o                         
  -7  11   8       2682.55       2882.43       398.80 o                         
  -6  11   8        649.42        656.25       227.16 o                         
  -5  11   8        526.61        569.85       151.00 o                         
  -4  11   8       2034.19       2126.90       223.78 o                         
  -3  11   8      11982.39      11313.95       409.33 o                         
  -2  11   8       4326.44       3893.27       267.64 o                         
  -1  11   8       3038.60       2683.32       180.05 o                         
   0  11   8        670.23        842.65        83.44 o                         
   1  11   8         46.84         62.19        61.54 o                         
   2  11   8       1265.08       1374.68       124.39 o                         
   3  11   8       5585.47       5323.06       210.91 o                         
   4  11   8       3676.54       3378.50       344.24 o                         
   5  11   8          1.57        -91.97       174.16 o                         
   6  11   8        751.43        581.05       255.86 o                         
   7  11   8        257.50         40.68       231.50 o                         
   8  11   8        383.18        334.02       294.11 o                         
 -10  12   8       1947.84       1870.30       408.89 o                         
  -9  12   8       7834.07       7882.52       618.39 o                         
  -8  12   8       1788.82       1739.05       350.84 o                         
  -7  12   8       5047.93       5156.58       497.23 o                         
  -6  12   8         14.78       -138.82       151.44 o                         
  -5  12   8       7677.39       7218.52       367.88 o                         
  -4  12   8        849.07        643.87       220.85 o                         
  -3  12   8      15572.92      15328.92       502.53 o                         
  -2  12   8       7623.86       7393.42       225.17 o                         
  -1  12   8       5232.57       5256.55       160.41 o                         
   0  12   8       2778.45       2676.50       134.31 o                         
   1  12   8       1392.07       1502.68       109.24 o                         
   2  12   8      11721.82      11394.47       296.40 o                         
   3  12   8       1984.85       2186.56       158.06 o                         
   4  12   8       3196.50       2864.10       543.93 o                         
   5  12   8       4555.74       5597.91       479.14 o                         
   6  12   8         28.34        -30.00       199.03 o                         
   7  12   8        779.85        326.05       295.31 o                         
   8  12   8         50.47       -163.70       264.99 o                         
 -10  13   8       1313.22       1234.25       360.94 o                         
  -9  13   8       1565.11       2243.86       413.94 o                         
  -8  13   8       3598.78       4207.54       502.28 o                         
  -7  13   8       4745.44       5073.28       514.90 o                         
  -6  13   8        333.68        656.25       244.83 o                         
  -5  13   8       1203.76        861.79       177.62 o                         
  -4  13   8       6295.03       5869.41       651.20 o                         
  -3  13   8         90.14        335.05       131.25 o                         
  -2  13   8        521.09        493.49        89.65 o                         
  -1  13   8       2973.75       2968.63       139.86 o                         
   0  13   8       4081.96       4075.82       163.92 o                         
   1  13   8       1902.86       2214.67       131.74 o                         
   2  13   8          7.06         88.81       103.68 o                         
   3  13   8       2255.23       2209.32       163.20 o                         
   4  13   8       3425.61       3903.07       359.71 o                         
   5  13   8        612.92        297.36       242.31 o                         
   6  13   8       1189.08       1942.17       342.31 o                         
   7  13   8       2395.78       2254.16       384.09 o                         
   8  13   8       1830.15       1969.14       407.63 o                         
 -10  14   8       2861.95       2683.04       482.09 o                         
  -9  14   8         27.85        335.69       262.50 o                         
  -8  14   8        889.94        691.58       295.31 o                         
  -7  14   8       7230.06       7508.97       567.90 o                         
  -6  14   8       5499.79       5215.24       379.49 o                         
  -5  14   8        498.17        674.28       169.26 o                         
  -4  14   8      14719.23      14049.79       641.10 o                         
  -3  14   8       4174.75       3844.13       297.65 o                         
  -2  14   8         15.91         53.56        75.47 o                         
  -1  14   8       1610.83       1643.65       114.96 o                         
   0  14   8      29450.77      29719.06       487.53 o                         
   1  14   8      12199.05      12295.03       268.15 o                         
   2  14   8         29.66        277.72        90.30 o                         
   3  14   8       2043.24       2176.22       189.97 o                         
   4  14   8        112.64        272.23       142.69 o                         
   5  14   8       3400.78       3769.96       530.04 o                         
   6  14   8       3047.91       2956.67       819.05 o                         
   7  14   8       6924.55       7238.15       596.98 o                         
  -9  15   8          5.90       -234.73       234.73 o                         
  -8  15   8         70.38        338.22       259.97 o                         
  -7  15   8        299.27         78.24       209.49 o                         
  -6  15   8       6239.95       6183.63       421.41 o                         
  -5  15   8      22610.12      20685.87      1085.33 o                         
  -4  15   8       1812.97       1654.93       227.43 o                         
  -3  15   8       1490.84       1917.13       234.26 o                         
  -2  15   8       2708.51       2654.19       179.75 o                         
  -1  15   8      22117.53      20564.25       446.16 o                         
   0  15   8       1877.73       1913.01       136.10 o                         
   1  15   8       9789.28       9997.85       247.56 o                         
   2  15   8      13980.43      14389.81       310.33 o                         
   3  15   8       1068.57       1172.95       330.01 o                         
   4  15   8       1751.55       1712.97       271.48 o                         
   5  15   8       3506.92       4139.21       716.82 o                         
   6  15   8      10428.32      11453.88       625.51 o                         
   7  15   8       1513.89       2218.45       565.38 o                         
  -9  16   8       5410.17       5699.24       615.86 o                         
  -8  16   8        610.53        941.46       320.55 o                         
  -7  16   8          2.68       -149.56       276.38 o                         
  -6  16   8        616.99        399.69       167.76 o                         
  -5  16   8        637.61        818.13       190.91 o                         
  -4  16   8       3801.31       3441.48       377.34 o                         
  -3  16   8       9232.10       9474.39       685.27 o                         
  -2  16   8       6166.15       5772.46       242.82 o                         
  -1  16   8        160.12        133.92       121.33 o                         
   0  16   8        170.70        512.90        96.54 o                         
   1  16   8      10906.50      10411.52       258.29 o                         
   2  16   8      12894.07      12676.80       295.18 o                         
   3  16   8       2463.01       2156.94       227.10 o                         
   4  16   8       2018.26       1874.66       232.09 o                         
   5  16   8        294.92        508.66       224.29 o                         
   6  16   8         20.66        -40.12       251.14 o                         
   7  16   8        230.38       -173.80       475.78 o                         
  -9  17   8        686.55        848.07       343.27 o                         
  -8  17   8       1201.52       1423.01       272.70 o                         
  -7  17   8       1378.37       1095.23       270.07 o                         
  -6  17   8          1.00        -55.48       195.61 o                         
  -5  17   8        796.20        874.65       203.25 o                         
  -4  17   8      10615.55      10731.73       911.17 o                         
  -3  17   8      13804.87      12936.36       407.96 o                         
  -2  17   8        718.25        589.75       128.04 o                         
  -1  17   8         70.33         77.46        87.27 o                         
   0  17   8        627.68        641.32       101.38 o                         
   1  17   8        401.90        743.86       102.11 o                         
   2  17   8       1303.07       1304.14       122.87 o                         
   3  17   8      12616.89      12137.73       378.52 o                         
   4  17   8       5590.94       6091.45       408.34 o                         
   5  17   8        351.11        494.31       236.39 o                         
   6  17   8          5.41         98.07       216.49 o                         
  -8  18   8        703.13        559.25       321.81 o                         
  -7  18   8       2784.28       2620.29       608.29 o                         
  -6  18   8        360.78        160.84       171.99 o                         
  -5  18   8         15.67         -0.42       135.84 o                         
  -4  18   8       1496.17       1184.33       216.67 o                         
  -3  18   8       3617.28       3866.02       330.96 o                         
  -2  18   8       1339.11       1741.61       227.25 o                         
  -1  18   8        275.54        320.00       312.98 o                         
   0  18   8       3578.20       3640.31       417.73 o                         
   1  18   8       5548.56       5293.10       248.21 o                         
   2  18   8        668.99        524.76       108.56 o                         
   3  18   8         47.73         88.07       110.86 o                         
   4  18   8        409.50        474.66       164.00 o                         
   5  18   8       5344.71       5512.47      1451.31 o                         
   6  18   8         63.15         45.52       209.49 o                         
  -8  19   8       3184.51       3171.74       384.61 o                         
  -7  19   8        645.96        509.50       287.74 o                         
  -6  19   8       4713.46       5061.97       425.03 o                         
  -5  19   8       3055.64       2784.39       318.04 o                         
  -4  19   8        736.31        577.85       215.80 o                         
  -3  19   8       4738.01       4757.51       375.56 o                         
  -2  19   8         94.00        104.06       146.15 o                         
  -1  19   8       2491.66       2410.53       265.28 o                         
   0  19   8        213.29        412.79       149.42 o                         
   1  19   8       3692.03       3980.16       294.73 o                         
   2  19   8       1618.79       1608.13       167.75 o                         
   3  19   8          7.29         47.43       129.60 o                         
   4  19   8       3395.27       3673.57       321.32 o                         
   5  19   8          5.73         69.00       220.85 o                         
   6  19   8        339.06        430.34       250.75 o                         
  -7  20   8       2939.29       3227.10       372.04 o                         
  -6  20   8        249.82        316.78       220.85 o                         
  -5  20   8         31.37         18.41       158.09 o                         
  -4  20   8       5333.48       5147.21       409.64 o                         
  -3  20   8        109.01        -11.78       140.09 o                         
  -2  20   8        132.95        282.83       167.78 o                         
  -1  20   8        739.27        395.87       168.85 o                         
   0  20   8       5477.40       5518.72       432.87 o                         
   1  20   8       3961.17       4013.97       279.60 o                         
   2  20   8        855.22        951.59       140.61 o                         
   3  20   8        105.95        122.43       174.61 o                         
   4  20   8          2.61        228.09       154.20 o                         
   5  20   8         16.04        -51.42       196.76 o                         
  -7  21   8         14.79        105.61       197.70 o                         
  -6  21   8       6373.90       5689.00       898.55 o                         
  -5  21   8       7955.91       8191.84      1243.08 o                         
  -4  21   8          2.16        238.36       171.09 o                         
  -3  21   8        672.92        596.02       241.04 o                         
  -2  21   8       1882.86       1886.79       357.15 o                         
  -1  21   8      10038.62      10054.46       488.32 o                         
   0  21   8        825.45       1149.71       214.31 o                         
   1  21   8       5450.18       5153.02       356.71 o                         
   2  21   8       3106.51       3301.06       227.28 o                         
   3  21   8        327.78        254.08       151.67 o                         
   4  21   8          2.60        -54.64       156.67 o                         
   5  21   8       2579.43       2917.53       386.25 o                         
  -6  22   8         75.52       -122.52       188.27 o                         
  -5  22   8        324.32        473.76       527.52 o                         
  -4  22   8        549.38        877.61       225.13 o                         
  -3  22   8        803.37        969.53       228.56 o                         
  -2  22   8       3437.02       3654.35       359.67 o                         
  -1  22   8       1504.86       1832.44       338.22 o                         
   0  22   8        129.88        -17.86       138.66 o                         
   1  22   8       2594.60       2203.19       224.35 o                         
   2  22   8       5334.53       5048.95       432.89 o                         
   3  22   8       1302.87       1347.02       218.69 o                         
   4  22   8        127.85         68.75       156.62 o                         
  -5  23   8        309.58        186.81       189.16 o                         
  -4  23   8       8669.74       9918.80       529.34 o                         
  -3  23   8       9670.02      10117.65       531.31 o                         
  -2  23   8        109.03        148.49       177.17 o                         
  -1  23   8        785.51        786.41       233.47 o                         
   0  23   8        176.88        165.28       162.42 o                         
   1  23   8         42.57        205.25       132.55 o                         
   2  23   8        859.77       1142.50       250.37 o                         
   3  23   8       7834.51       7813.77       419.66 o                         
  -5  24   8        674.56        783.25       233.48 o                         
  -4  24   8       1680.59       1312.76       276.57 o                         
  -3  24   8         47.12        295.50       185.43 o                         
  -2  24   8        427.25        603.71       216.40 o                         
  -1  24   8        154.97         35.34       155.27 o                         
   0  24   8       2710.61       2528.05       383.65 o                         
   1  24   8       2428.59       2093.68       305.13 o                         
   2  24   8        929.29        361.01       205.59 o                         
  -3  25   8       2629.74       1912.06       304.03 o                         
  -2  25   8       1019.62        927.77       236.47 o                         
  -1  25   8       3435.30       2817.37       339.40 o                         
   0  25   8        994.00        575.13       247.35 o                         
   1  25   8       5621.91       5413.20       355.85 o                         
 -10   1   9       2151.75       2403.61       493.45 o                         
  -9   1   9        975.50        972.41       191.71 o                         
  -8   1   9      17957.68      18728.19       572.91 o                         
  -7   1   9       1013.40       1308.31       179.60 o                         
  -6   1   9          9.06        145.97       122.42 o                         
  -5   1   9      18797.72      19474.04       532.75 o                         
  -4   1   9      18502.06      17287.69       531.31 o                         
  -3   1   9       2702.08       3008.64       163.78 o                         
  -2   1   9       1156.57       1161.65        64.11 o                         
  -1   1   9      56407.04      56888.23       585.74 o                         
   0   1   9       7882.86       8210.03       172.16 o                         
   1   1   9      35041.00      34862.31       610.50 o                         
   2   1   9       1931.86       2263.50       256.19 o                         
   3   1   9      10599.17      10210.14       575.48 o                         
   4   1   9      14837.51      15392.44       575.23 o                         
   5   1   9         28.84        156.34       174.56 o                         
   6   1   9       6687.71       6796.24       531.53 o                         
   7   1   9        140.39         21.31       228.17 o                         
   8   1   9       2856.60       2303.24       397.82 o                         
   9   1   9         31.47       -282.85       282.85 o                         
 -10   2   9       1167.31       1469.32       483.35 o                         
  -9   2   9        376.78        139.28       147.04 o                         
  -8   2   9       2498.10       2932.37       324.34 o                         
  -7   2   9        813.32        822.76       158.72 o                         
  -6   2   9       3163.23       3195.72       241.83 o                         
  -5   2   9       6748.66       6413.85       295.34 o                         
  -4   2   9       8562.36       8736.27       328.38 o                         
  -3   2   9      18668.03      17556.07       310.06 o                         
  -2   2   9      28436.19      28666.97       365.44 o                         
  -1   2   9      22306.01      22550.49       305.46 o                         
   0   2   9       6174.32       6143.80       149.42 o                         
   1   2   9       4763.30       4696.00       154.11 o                         
   2   2   9        403.58        652.04        98.24 o                         
   3   2   9      16493.54      17007.60       563.04 o                         
   4   2   9      10520.71      10323.42       512.38 o                         
   5   2   9      12535.39      12495.66       566.71 o                         
   6   2   9       3917.95       3553.16       836.71 o                         
   7   2   9        510.83        540.59       268.49 o                         
   8   2   9         34.47       -201.86       201.86 o                         
   9   2   9          3.26        -87.35       316.76 o                         
 -10   3   9      16513.04      17201.79       592.54 o                         
  -9   3   9       6851.74       6937.13       374.68 o                         
  -8   3   9        295.74        301.88       145.25 o                         
  -7   3   9       2955.26       2747.19       245.60 o                         
  -6   3   9      23102.91      22804.61       613.92 o                         
  -5   3   9      14561.47      14225.18       450.52 o                         
  -4   3   9      10309.83      11221.46       415.20 o                         
  -3   3   9      32064.93      31449.12       465.77 o                         
  -2   3   9        197.36       1136.08        81.90 o                         
  -1   3   9         15.61        350.29        51.21 o                         
   0   3   9       5572.14       5388.70       187.96 o                         
   1   3   9      48189.82      46123.48       642.23 o                         
   2   3   9      11623.27      11184.91       298.13 o                         
   3   3   9        825.31        998.13       185.51 o                         
   4   3   9        180.68        574.69       316.76 o                         
   5   3   9       3062.79       4052.14       386.69 o                         
   6   3   9       3691.24       5260.95       473.53 o                         
   7   3   9        192.29        685.32       267.64 o                         
   8   3   9       2150.82       1627.30       377.56 o                         
   9   3   9       1606.85       1279.32       369.91 o                         
 -11   4   9       3022.36       3021.25       502.28 o                         
 -10   4   9        757.63       1510.36       335.69 o                         
  -9   4   9          8.54         19.70       142.75 o                         
  -8   4   9       1391.12       1650.55       216.80 o                         
  -7   4   9         16.08        346.69       188.04 o                         
  -6   4   9       1117.49       1408.54       205.71 o                         
  -5   4   9      18694.49      18183.82       526.36 o                         
  -4   4   9      31659.65      30370.67       921.27 o                         
  -3   4   9       7161.94       6628.33       172.08 o                         
  -2   4   9      36776.03      36360.06       521.86 o                         
  -1   4   9       7050.06       7200.53       182.72 o                         
   0   4   9       2712.28       2817.69       149.26 o                         
   1   4   9       2579.43       3310.47       140.43 o                         
   2   4   9       3207.57       3678.90       181.18 o                         
   3   4   9       6298.49       6285.51       224.09 o                         
   4   4   9       7739.84       7477.68       411.86 o                         
   5   4   9      15387.90      15577.35      1264.54 o                         
   6   4   9       8161.57       8363.40       589.70 o                         
   7   4   9       2860.87       2770.90       408.14 o                         
   8   4   9        106.60          4.85       278.40 o                         
   9   4   9          9.44        -73.38       289.87 o                         
 -11   5   9        306.66         17.67       237.26 o                         
 -10   5   9          2.80        111.86       158.48 o                         
  -9   5   9        554.91        583.64       334.43 o                         
  -8   5   9      14740.84      15847.65       539.89 o                         
  -7   5   9      16358.29      16209.24       877.10 o                         
  -6   5   9        116.25        363.88       128.35 o                         
  -5   5   9       1814.78       1945.89       194.40 o                         
  -4   5   9       6692.44       7023.96       192.21 o                         
  -3   5   9      12774.01      12568.85       248.14 o                         
  -2   5   9       9922.05       9618.59       240.25 o                         
  -1   5   9      51834.06      51206.84       692.48 o                         
   0   5   9      20285.41      19735.08       348.84 o                         
   1   5   9        455.39        620.96        86.36 o                         
   2   5   9        184.21        443.73        72.94 o                         
   3   5   9      21055.66      20461.00       441.32 o                         
   4   5   9      22150.31      21421.07       699.45 o                         
   5   5   9        827.34        485.36       202.56 o                         
   6   5   9       8191.55       8434.92       518.33 o                         
   7   5   9        389.40        145.26       239.08 o                         
   8   5   9       1039.57        761.15       324.81 o                         
   9   5   9         83.33       -271.64       271.64 o                         
 -11   6   9       1445.88        896.03       323.07 o                         
 -10   6   9        741.52        499.76       272.59 o                         
  -9   6   9       3198.09       3036.40       411.42 o                         
  -8   6   9          2.90        134.59       171.63 o                         
  -7   6   9        456.88        426.28       144.47 o                         
  -6   6   9      15826.23      15334.86       605.77 o                         
  -5   6   9       2209.50       1993.95       509.85 o                         
  -4   6   9        252.21        372.10        94.77 o                         
  -3   6   9        720.57        704.23        76.74 o                         
  -2   6   9        609.81        807.42        88.34 o                         
  -1   6   9      32135.61      31657.36       486.12 o                         
   0   6   9        729.30        829.53        87.80 o                         
   1   6   9       1224.14       1498.97       153.01 o                         
   2   6   9        873.29       1067.09       210.77 o                         
   3   6   9         45.40        265.39        77.51 o                         
   4   6   9       3940.83       4609.15       380.15 o                         
   5   6   9       1513.20       1403.28       357.15 o                         
   6   6   9        690.41        949.45       258.79 o                         
   7   6   9        511.82        277.74       400.06 o                         
   8   6   9         44.25         57.06       262.23 o                         
 -11   7   9        569.27       -239.78       247.35 o                         
 -10   7   9       5055.13       4979.90       565.38 o                         
  -9   7   9        564.51        875.84       290.26 o                         
  -8   7   9       6552.90       6938.54       530.04 o                         
  -7   7   9        110.56        335.69       194.35 o                         
  -6   7   9      14342.14      15267.81       711.77 o                         
  -5   7   9       8727.16       8871.94       507.33 o                         
  -4   7   9       4653.35       4944.73       315.50 o                         
  -3   7   9       2005.74       2048.70       320.55 o                         
  -2   7   9        511.89        540.01        80.67 o                         
  -1   7   9      20410.32      20213.49       405.91 o                         
   0   7   9         83.29         81.17        56.06 o                         
   1   7   9      19999.06      19592.34       432.33 o                         
   2   7   9       3608.73       3700.44       168.48 o                         
   3   7   9        379.72        358.95        86.08 o                         
   4   7   9       1309.04       1366.18       294.05 o                         
   5   7   9       3496.77       3993.41       850.60 o                         
   6   7   9       1147.80       1260.79       295.31 o                         
   7   7   9       1210.68        884.14       464.42 o                         
   8   7   9       3549.96       4240.31       528.36 o                         
 -11   8   9        825.43        532.57       297.83 o                         
 -10   8   9       1242.79       1002.04       365.98 o                         
  -9   8   9       3662.73       4454.90       519.95 o                         
  -8   8   9         60.24        204.45       214.54 o                         
  -7   8   9        227.55        242.31       194.35 o                         
  -6   8   9       2257.70       2251.43       315.50 o                         
  -5   8   9         10.04       -113.58       131.25 o                         
  -4   8   9        746.06        554.55       139.41 o                         
  -3   8   9      16472.26      16447.05       480.93 o                         
  -2   8   9         75.02        -29.34        57.38 o                         
  -1   8   9       2916.94       3166.47       165.78 o                         
   0   8   9        577.45        853.59       108.67 o                         
   1   8   9        238.62        435.98        80.47 o                         
   2   8   9        980.66        990.03       107.29 o                         
   3   8   9       3021.63       2800.30       227.30 o                         
   4   8   9       1902.64       2477.37       316.61 o                         
   5   8   9        175.11        229.81       184.36 o                         
   6   8   9       1043.77        957.95       407.63 o                         
   7   8   9        166.77       -201.95       201.95 o                         
   8   8   9        281.27        -82.04       264.82 o                         
 -10   9   9       8259.60       8538.77       762.25 o                         
  -9   9   9       5909.80       6211.62       583.05 o                         
  -8   9   9         64.39        -70.67       196.87 o                         
  -7   9   9        405.11        504.80       227.16 o                         
  -6   9   9       3300.41       3076.78       365.98 o                         
  -5   9   9       8727.12       7728.56       494.71 o                         
  -4   9   9        345.17        553.61       129.05 o                         
  -3   9   9      16624.30      16441.47       564.12 o                         
  -2   9   9       3006.60       2685.13       143.14 o                         
  -1   9   9       2392.61       2066.63       228.92 o                         
   0   9   9       1068.34       1150.21        76.75 o                         
   1   9   9       8739.16       8566.70       237.24 o                         
   2   9   9       8763.65       8417.29       240.09 o                         
   3   9   9        241.44        352.84        81.60 o                         
   4   9   9       5031.18       5328.17       421.07 o                         
   5   9   9       2196.22       2030.06       317.14 o                         
   6   9   9       1831.39       2418.45       594.41 o                         
   7   9   9       1165.20        869.51       298.37 o                         
   8   9   9        967.18        389.41       311.70 o                         
 -10  10   9       1026.99       1590.13       396.27 o                         
  -9  10   9         48.44        262.50       265.02 o                         
  -8  10   9        308.09        416.46       252.40 o                         
  -7  10   9        384.13        179.21       212.02 o                         
  -6  10   9         81.59        194.35       186.78 o                         
  -5  10   9       2541.22       2368.44       239.97 o                         
  -4  10   9      27388.67      26398.18       821.57 o                         
  -3  10   9      15690.24      14514.29       598.19 o                         
  -2  10   9       3000.94       2842.80       148.26 o                         
  -1  10   9       4188.14       3736.81       246.64 o                         
   0  10   9       3786.06       4177.84       238.71 o                         
   1  10   9        331.22        486.40        87.06 o                         
   2  10   9       7427.27       7161.48       227.69 o                         
   3  10   9       9525.02       9207.62       313.67 o                         
   4  10   9       8506.30       8358.53       462.43 o                         
   5  10   9         11.67       -115.01       176.68 o                         
   6  10   9       6437.57       5257.90       483.18 o                         
   7  10   9       4143.84       3950.14       513.64 o                         
   8  10   9         12.66       -222.89       296.57 o                         
 -10  11   9          0.80        -95.91       222.11 o                         
  -9  11   9       4113.78       3786.03       502.28 o                         
  -8  11   9      18412.83      19240.62       913.70 o                         
  -7  11   9      11274.98      10398.97       643.63 o                         
  -6  11   9       4080.99       3909.71       421.51 o                         
  -5  11   9        299.86        606.90       164.31 o                         
  -4  11   9        237.61        380.88       133.00 o                         
  -3  11   9      21531.97      20385.73       582.44 o                         
  -2  11   9       6425.41       6492.42       206.31 o                         
  -1  11   9      15370.89      14496.70       265.02 o                         
   0  11   9       8372.30       7877.57       230.45 o                         
   1  11   9       1282.97       1299.59       125.38 o                         
   2  11   9       4382.47       4711.91       212.25 o                         
   3  11   9      16137.37      15964.30       465.80 o                         
   4  11   9       6910.50       7638.21       468.76 o                         
   5  11   9         46.23       -171.21       171.21 o                         
   6  11   9       1157.24        973.23       288.64 o                         
   7  11   9          9.78        107.75       247.90 o                         
   8  11   9          0.40       -113.43       289.28 o                         
 -10  12   9        117.61        282.69       285.21 o                         
  -9  12   9       5524.04       5186.87       557.81 o                         
  -8  12   9        107.86        169.11       232.21 o                         
  -7  12   9       3794.67       3889.52       464.42 o                         
  -6  12   9       3889.78       3730.24       316.95 o                         
  -5  12   9       3979.46       3688.93       301.09 o                         
  -4  12   9         78.12         -1.21       105.28 o                         
  -3  12   9      18639.32      17380.54       543.29 o                         
  -2  12   9      14513.36      13041.28       859.43 o                         
  -1  12   9       4149.41       4340.70       146.04 o                         
   0  12   9       3387.68       3370.50       138.85 o                         
   1  12   9          7.61        227.07        66.56 o                         
   2  12   9        845.54        806.41       111.94 o                         
   3  12   9          3.97         49.59       112.79 o                         
   4  12   9      11844.77      13029.94       577.08 o                         
   5  12   9       4746.56       3943.71      1029.80 o                         
   6  12   9       1281.69       1520.73       323.88 o                         
   7  12   9        798.62        780.34       308.79 o                         
 -10  13   9       2859.23       2460.92       487.14 o                         
  -9  13   9       2754.28       2284.24       466.94 o                         
  -8  13   9        111.16        153.97       234.73 o                         
  -7  13   9        187.11        -12.62       201.92 o                         
  -6  13   9      15453.06      15032.52       573.04 o                         
  -5  13   9       6410.56       6745.87       390.97 o                         
  -4  13   9        203.64        203.04       160.28 o                         
  -3  13   9         25.84         18.26       117.47 o                         
  -2  13   9        708.91        896.13       158.87 o                         
  -1  13   9       1193.26       1329.25       116.58 o                         
   0  13   9       5732.53       5431.02       167.97 o                         
   1  13   9      22354.09      21675.43       367.72 o                         
   2  13   9      17928.74      17508.36       391.14 o                         
   3  13   9        162.81        107.64       123.96 o                         
   4  13   9         45.62       -103.43       167.16 o                         
   5  13   9        205.45        246.55       214.60 o                         
   6  13   9        609.98        706.22       279.23 o                         
   7  13   9       2067.22       1576.89       357.44 o                         
  -9  14   9       2008.50       2428.11       444.23 o                         
  -8  14   9        324.39        -37.86       224.64 o                         
  -7  14   9        530.53         78.24       214.54 o                         
  -6  14   9        480.37        677.81       197.27 o                         
  -5  14   9      12173.20      12113.48       875.84 o                         
  -4  14   9       4503.37       4271.19       325.82 o                         
  -3  14   9          2.84        123.90       117.66 o                         
  -2  14   9       3324.43       3180.83       316.76 o                         
  -1  14   9       2308.62       2508.26       180.48 o                         
   0  14   9       7389.76       7382.25       206.41 o                         
   1  14   9          1.19        129.90        68.13 o                         
   2  14   9        118.69         48.26        73.91 o                         
   3  14   9        175.37        354.32       145.08 o                         
   4  14   9         60.59        -25.91       120.33 o                         
   5  14   9        266.13        283.21       325.60 o                         
   6  14   9       2145.32       2066.81       552.76 o                         
   7  14   9       2149.24       1797.29       362.93 o                         
  -9  15   9          4.44        148.92       265.02 o                         
  -8  15   9       1619.57       1451.31       358.41 o                         
  -7  15   9       1690.65       1426.54       252.23 o                         
  -6  15   9          7.87         12.11       146.72 o                         
  -5  15   9       2721.42       2324.08       345.79 o                         
  -4  15   9       1155.80       1040.62       196.92 o                         
  -3  15   9       7625.99       6697.79       374.82 o                         
  -2  15   9        710.05        684.48       210.76 o                         
  -1  15   9      11351.86      11067.26       332.80 o                         
   0  15   9       3060.03       3138.56       194.55 o                         
   1  15   9         14.78        261.20        91.80 o                         
   2  15   9       2245.50       2284.05       152.41 o                         
   3  15   9       1460.35       1711.84       212.22 o                         
   4  15   9        969.30       1026.76       198.67 o                         
   5  15   9       1108.89       1653.69       311.40 o                         
   6  15   9       1662.06       1789.68       711.77 o                         
   7  15   9        621.14        355.63       285.54 o                         
  -9  16   9        559.31        512.38       305.41 o                         
  -8  16   9        274.49       -107.13       185.38 o                         
  -7  16   9       1544.39       1533.86       261.10 o                         
  -6  16   9        305.49        128.87       156.16 o                         
  -5  16   9       1943.13       1878.15       258.35 o                         
  -4  16   9       6091.28       6421.87       436.66 o                         
  -3  16   9       1565.95       1349.42       209.57 o                         
  -2  16   9       4180.96       4202.42       332.34 o                         
  -1  16   9        463.68        446.84       152.51 o                         
   0  16   9       8209.87       8356.74       273.18 o                         
   1  16   9         24.20        103.02        83.07 o                         
   2  16   9       5535.42       5754.26       258.94 o                         
   3  16   9       7829.32       8164.98       362.83 o                         
   4  16   9        299.13        384.64       165.96 o                         
   5  16   9       1356.60       1851.73       547.71 o                         
   6  16   9        351.77        167.90       229.20 o                         
  -8  17   9       7329.44       6349.89       696.63 o                         
  -7  17   9       3992.16       4445.16       808.95 o                         
  -6  17   9       1641.18       2125.44       319.29 o                         
  -5  17   9         94.18        240.24       219.59 o                         
  -4  17   9       4339.89       3792.11       396.27 o                         
  -3  17   9       2574.03       2131.80       251.16 o                         
  -2  17   9       3352.53       4279.36       341.04 o                         
  -1  17   9      16103.49      14806.35      1176.19 o                         
   0  17   9       2334.56       2299.88       232.73 o                         
   1  17   9        580.48        642.86       117.59 o                         
   2  17   9       1426.35       1432.41       156.44 o                         
   3  17   9       3737.80       3726.36       357.76 o                         
   4  17   9        467.11        417.16       163.44 o                         
   5  17   9         17.34        226.91       218.86 o                         
   6  17   9        514.13        610.28       271.00 o                         
  -8  18   9        262.31        222.01       208.45 o                         
  -7  18   9       7222.56       6857.38      1211.53 o                         
  -6  18   9       1988.36       2234.78       290.89 o                         
  -5  18   9         34.67        305.01       172.04 o                         
  -4  18   9         73.35         66.40       144.07 o                         
  -3  18   9       9028.01       8955.97       773.61 o                         
  -2  18   9      15181.39      16563.48       995.73 o                         
  -1  18   9        199.82        570.04       172.47 o                         
   0  18   9       1009.96        938.77       190.40 o                         
   1  18   9       2160.08       2276.80       185.19 o                         
   2  18   9        347.57        673.25       125.27 o                         
   3  18   9         43.02        220.25       143.26 o                         
   4  18   9       5848.43       6232.96       607.09 o                         
   5  18   9       4679.03       4783.32       464.93 o                         
   6  18   9         56.37       -140.60       216.49 o                         
  -8  19   9        866.44        643.55       244.36 o                         
  -7  19   9        135.85         90.11       377.34 o                         
  -6  19   9      10513.45      10573.11       538.43 o                         
  -5  19   9       4486.91       4014.65       442.97 o                         
  -4  19   9       1113.44       1190.29       226.66 o                         
  -3  19   9       6377.97       7012.97       583.05 o                         
  -2  19   9       3680.45       3604.31       321.90 o                         
  -1  19   9        939.71       1199.14       215.24 o                         
   0  19   9        214.03         52.36       214.54 o                         
   1  19   9       8289.82       8763.04       310.50 o                         
   2  19   9      11473.69      12382.95       366.44 o                         
   3  19   9        696.45        837.49       192.35 o                         
   4  19   9        297.34        454.18       283.81 o                         
   5  19   9         33.32       -299.10       299.10 o                         
  -7  20   9         24.39        -38.62       208.45 o                         
  -6  20   9        623.73        515.22       210.58 o                         
  -5  20   9       3228.85       2815.04       330.54 o                         
  -4  20   9       5343.09       4396.27       784.97 o                         
  -3  20   9        326.98        310.57       183.57 o                         
  -2  20   9         20.97          3.79       145.25 o                         
  -1  20   9       1306.40       1176.37       211.60 o                         
   0  20   9       8522.25       9057.56       480.01 o                         
   1  20   9          2.98         70.90       116.61 o                         
   2  20   9       2732.65       2915.77       232.60 o                         
   3  20   9       3488.30       3410.51       300.24 o                         
   4  20   9        169.09         -8.65       143.92 o                         
   5  20   9        671.03        673.55       273.92 o                         
  -7  21   9        219.13        134.39       251.14 o                         
  -6  21   9        272.30         45.21       176.45 o                         
  -5  21   9        180.45        288.79       182.62 o                         
  -4  21   9       3671.42       3633.70       371.17 o                         
  -3  21   9       3332.62       3826.99       781.18 o                         
  -2  21   9       2804.83       2510.98       292.66 o                         
  -1  21   9       3808.45       3838.47       346.36 o                         
   0  21   9        650.88        452.42       163.15 o                         
   1  21   9        183.94        234.29       159.93 o                         
   2  21   9        380.86        560.76       193.84 o                         
   3  21   9       5745.54       5469.53       374.06 o                         
   4  21   9       1183.29       1300.73       236.54 o                         
  -6  22   9       2031.98       1760.79       298.96 o                         
  -5  22   9       2608.75       2829.85       343.96 o                         
  -4  22   9       2047.12       1812.81       287.20 o                         
  -3  22   9        666.59        742.02       365.98 o                         
  -2  22   9       2884.67       2703.23       408.89 o                         
  -1  22   9          8.65        168.20       160.68 o                         
   0  22   9       1708.59       2093.71       243.72 o                         
   1  22   9         47.75        -81.46       114.04 o                         
   2  22   9       6148.98       5304.00       455.07 o                         
   3  22   9       2027.19       2108.08       259.61 o                         
   4  22   9       1169.38       1466.46       482.09 o                         
  -5  23   9        623.61        749.99       236.65 o                         
  -4  23   9          6.12       -181.08       310.45 o                         
  -3  23   9        629.17        666.26       225.32 o                         
  -2  23   9          3.79       -136.12       152.99 o                         
  -1  23   9       2524.67       2178.14       294.66 o                         
   0  23   9        197.15         85.66       133.51 o                         
   1  23   9        682.38        642.09       171.56 o                         
   2  23   9        256.22        180.45       420.25 o                         
   3  23   9        240.13        130.68       205.56 o                         
  -4  24   9          2.31        -42.08       186.19 o                         
  -3  24   9        311.08        355.89       277.64 o                         
  -2  24   9       3468.45       3354.62       360.81 o                         
  -1  24   9          8.92        -44.94       166.38 o                         
   0  24   9        965.31       1027.03       198.28 o                         
   1  24   9       1640.50       1574.35       214.79 o                         
   2  24   9       1808.01       3685.07       595.67 o                         
  -3  25   9        465.24        376.08       307.93 o                         
  -2  25   9        161.33        -78.88       163.12 o                         
  -1  25   9        124.08         52.80       358.41 o                         
   0  25   9       1754.29       1830.11       238.09 o                         
 -10   0  10        281.12        608.29       277.64 o                         
  -9   0  10        151.64       -189.30       196.87 o                         
  -8   0  10        226.19        -20.19       201.92 o                         
  -7   0  10      11560.91      11284.90       618.39 o                         
  -6   0  10      29175.34      29725.41      1042.42 o                         
  -5   0  10       2530.35       2546.74       310.45 o                         
  -4   0  10        231.07       1686.05       244.83 o                         
  -3   0  10       7369.13       6894.10       248.03 o                         
  -2   0  10       4457.15       4380.04       185.22 o                         
  -1   0  10         21.07         90.13        83.12 o                         
   0   0  10      44218.29      41056.87       930.72 o                         
   1   0  10      50199.09      49663.02       992.57 o                         
   2   0  10       7824.53       7312.09       489.66 o                         
   3   0  10       6600.92       6630.61       507.33 o                         
   4   0  10      14997.01      15141.61       817.78 o                         
   5   0  10      21744.66      21214.41      1070.19 o                         
   6   0  10       2132.95       2248.90       459.37 o                         
   7   0  10       4700.04       3316.57       585.57 o                         
   8   0  10       4468.71       4427.13       737.01 o                         
 -11   1  10       2672.45       2122.70       456.85 o                         
 -10   1  10       3595.64       3353.37       314.70 o                         
  -9   1  10       2690.92       2929.73       293.59 o                         
  -8   1  10        477.74        900.10       179.04 o                         
  -7   1  10       1446.58       1379.23       193.34 o                         
  -6   1  10        967.86       1483.52       194.35 o                         
  -5   1  10      12664.97      12970.42       434.45 o                         
  -4   1  10      38882.00      39699.70       937.67 o                         
  -3   1  10       6893.05       6618.46       152.88 o                         
  -2   1  10       3502.79       3234.06        92.53 o                         
  -1   1  10       6908.70       6799.18       134.03 o                         
   0   1  10      14607.77      14503.14       269.79 o                         
   1   1  10        129.38       1232.29       121.25 o                         
   2   1  10       2888.36       3222.95       436.66 o                         
   3   1  10       1131.54       1336.79       206.13 o                         
   4   1  10        905.77       1258.66       456.85 o                         
   5   1  10         57.21        182.32       175.37 o                         
   6   1  10       2368.70       2299.80       325.71 o                         
   7   1  10       3120.15       3028.72       574.22 o                         
   8   1  10        615.71        534.59       311.95 o                         
 -11   2  10       4139.03       3306.47       487.14 o                         
 -10   2  10        419.17        383.17       187.30 o                         
  -9   2  10       6387.45       6058.78       398.80 o                         
  -8   2  10       7221.83       7036.39       518.69 o                         
  -7   2  10       5357.84       4936.97       325.71 o                         
  -6   2  10       1509.49       1137.84       174.66 o                         
  -5   2  10      17154.43      16571.46       504.08 o                         
  -4   2  10      18575.99      17957.93       514.71 o                         
  -3   2  10        837.26        967.20        70.59 o                         
  -2   2  10      10501.33      10789.15       218.39 o                         
  -1   2  10         12.75        165.26        55.14 o                         
   0   2  10       2320.08       2480.43       111.67 o                         
   1   2  10      17638.54      16892.77       485.33 o                         
   2   2  10      36414.01      34993.23       806.75 o                         
   3   2  10       6230.89       6248.15       352.40 o                         
   4   2  10        375.35        532.60       340.74 o                         
   5   2  10        152.34        668.78       223.55 o                         
   6   2  10       3460.45       2487.55       350.62 o                         
   7   2  10       2439.77       1911.59       660.03 o                         
   8   2  10        561.36        847.46       327.35 o                         
 -11   3  10       1604.12       1812.25       393.75 o                         
 -10   3  10       1820.87       1919.12       260.28 o                         
  -9   3  10         50.75        -14.46       147.23 o                         
  -8   3  10       2162.33       2249.67       247.07 o                         
  -7   3  10          3.93        -66.82       120.46 o                         
  -6   3  10       5986.92       6353.03       330.18 o                         
  -5   3  10       4509.88       4211.00       315.50 o                         
  -4   3  10        155.87        343.71       108.55 o                         
  -3   3  10       6364.84       5980.73       140.81 o                         
  -2   3  10        233.93        241.07        32.62 o                         
  -1   3  10        129.68        157.57        47.51 o                         
   0   3  10       2184.80       2628.34       136.78 o                         
   1   3  10       9395.78       9448.68       260.12 o                         
   2   3  10        402.01        382.92        91.38 o                         
   3   3  10        108.62        271.23       139.60 o                         
   4   3  10        282.90        513.16       184.86 o                         
   5   3  10       4843.09       4251.64       671.39 o                         
   6   3  10        376.35        756.18       252.51 o                         
   7   3  10        719.25        975.42       301.48 o                         
   8   3  10        131.02        -91.55       238.89 o                         
 -11   4  10       2523.02       2993.49       489.66 o                         
 -10   4  10        119.95        -49.62       166.70 o                         
  -9   4  10       1072.59       1262.01       387.44 o                         
  -8   4  10       4830.43       5232.24       359.23 o                         
  -7   4  10       8693.98       9008.60       607.03 o                         
  -6   4  10       3090.60       3705.52       281.72 o                         
  -5   4  10       4867.57       4741.97       432.87 o                         
  -4   4  10      17072.48      17561.67       325.34 o                         
  -3   4  10         38.43         72.76        51.83 o                         
  -2   4  10      15620.87      15593.60       297.61 o                         
  -1   4  10        373.75        440.68        67.58 o                         
   0   4  10       1971.37       2227.77       131.18 o                         
   1   4  10       1873.75       2149.79       153.21 o                         
   2   4  10      18376.17      17945.12       413.46 o                         
   3   4  10       6594.50       6234.30       322.45 o                         
   4   4  10         49.84        -29.15       147.62 o                         
   5   4  10       4109.04       4336.77       419.42 o                         
   6   4  10        610.21        622.94       249.76 o                         
   7   4  10       1235.90        642.89       261.46 o                         
   8   4  10        110.09        -86.76       248.91 o                         
 -11   5  10       1069.18        719.35       340.74 o                         
 -10   5  10       2046.73       1884.88       266.46 o                         
  -9   5  10       2054.58       2132.85       254.77 o                         
  -8   5  10        308.30         79.13       222.11 o                         
  -7   5  10        702.39        695.47       170.44 o                         
  -6   5  10        351.14        489.14       146.85 o                         
  -5   5  10          0.96         53.51       131.25 o                         
  -4   5  10       9273.04       8700.14       210.57 o                         
  -3   5  10      14576.01      14866.92       288.93 o                         
  -2   5  10       1220.37        996.53       117.09 o                         
  -1   5  10        190.98        191.26        62.31 o                         
   0   5  10        997.83       1066.09        98.79 o                         
   1   5  10       3560.72       3919.57       191.26 o                         
   2   5  10          0.59        181.96        64.18 o                         
   3   5  10         43.29        129.30        76.11 o                         
   4   5  10       6324.61       5915.18       625.96 o                         
   5   5  10          7.37        219.48       230.95 o                         
   6   5  10        575.83        457.34       259.97 o                         
   7   5  10        135.41         19.75       226.38 o                         
   8   5  10         53.26        358.60       281.74 o                         
 -11   6  10       3226.93       2632.56       477.04 o                         
 -10   6  10         13.63       -222.11       222.11 o                         
  -9   6  10       5741.67       6310.94       552.76 o                         
  -8   6  10        440.69        661.23       182.62 o                         
  -7   6  10      15744.82      15704.34       547.70 o                         
  -6   6  10      15096.59      14013.18       492.79 o                         
  -5   6  10       1588.58       1363.71       187.57 o                         
  -4   6  10       2840.33       3128.38       329.32 o                         
  -3   6  10       6794.17       6240.48       325.68 o                         
  -2   6  10       9025.77       8080.43       231.89 o                         
  -1   6  10       2495.46       2753.99       150.24 o                         
   0   6  10      23020.42      22495.62       399.13 o                         
   1   6  10      23687.41      22814.93       575.70 o                         
   2   6  10         17.66         21.76        68.85 o                         
   3   6  10       2193.50       2328.02       172.03 o                         
   4   6  10      21647.70      21418.58       730.47 o                         
   5   6  10      12745.67      12016.60       675.18 o                         
   6   6  10         39.81        243.30       231.01 o                         
   7   6  10       4211.24       3272.38       622.17 o                         
   8   6  10       1522.60       1447.18       379.09 o                         
 -11   7  10       2846.55       2041.93       461.90 o                         
 -10   7  10       1586.06       1496.75       358.41 o                         
  -9   7  10        967.80        936.41       297.83 o                         
  -8   7  10       2777.66       3250.94       421.51 o                         
  -7   7  10        197.67        371.03       212.02 o                         
  -6   7  10       4347.25       4919.32       464.42 o                         
  -5   7  10       8349.69       8700.30       525.00 o                         
  -4   7  10       8091.60       9025.38       367.45 o                         
  -3   7  10       5396.87       5232.35       174.07 o                         
  -2   7  10      13875.32      13153.29       435.03 o                         
  -1   7  10      21835.51      22669.09       497.53 o                         
   0   7  10      12763.23      12368.85       282.64 o                         
   1   7  10       1110.94       1436.62       117.22 o                         
   2   7  10        449.31        765.43        95.07 o                         
   3   7  10       2599.73       2789.84       567.90 o                         
   4   7  10        198.20        349.97       186.11 o                         
   5   7  10        926.30       1147.83       382.39 o                         
   6   7  10       2242.61       2248.65       366.76 o                         
   7   7  10       2707.81       2994.95       955.34 o                         
   8   7  10       1988.86       2158.33       424.76 o                         
 -10   8  10        289.18        169.11       252.40 o                         
  -9   8  10      16672.62      16850.37       875.84 o                         
  -8   8  10       1862.91       2241.33       378.60 o                         
  -7   8  10         12.22        -60.58       166.59 o                         
  -6   8  10        408.99        297.83       189.30 o                         
  -5   8  10      23655.81      22392.55       642.42 o                         
  -4   8  10      22031.20      20779.40       589.70 o                         
  -3   8  10        492.58        679.41       140.87 o                         
  -2   8  10       8298.38       8668.86       248.18 o                         
  -1   8  10       2974.95       3225.06       169.44 o                         
   0   8  10        215.22        195.32        94.08 o                         
   1   8  10       3979.08       4100.79       179.51 o                         
   2   8  10      34812.14      33131.95       609.49 o                         
   3   8  10      20899.58      21593.17       820.31 o                         
   4   8  10       2901.00       2624.80       314.06 o                         
   5   8  10        383.73        326.83       299.10 o                         
   6   8  10        410.61        447.34       291.52 o                         
   7   8  10        358.53        422.12       269.86 o                         
   8   8  10        351.19        356.26       295.53 o                         
 -10   9  10       2384.76       2241.33       431.61 o                         
  -9   9  10        703.68        451.80       272.59 o                         
  -8   9  10         63.69       -189.30       189.30 o                         
  -7   9  10        306.12        527.52       239.78 o                         
  -6   9  10       9275.75       8808.84       565.38 o                         
  -5   9  10       1528.90       1457.00       207.46 o                         
  -4   9  10      12166.10      11625.85       434.78 o                         
  -3   9  10      33164.80      31990.88       766.10 o                         
  -2   9  10       3614.46       3371.67       171.74 o                         
  -1   9  10        700.69        614.47       103.70 o                         
   0   9  10       4403.37       4329.26       139.27 o                         
   1   9  10       7637.30       7689.96       235.77 o                         
   2   9  10        809.67       1085.75       119.49 o                         
   3   9  10        459.15        571.62       158.53 o                         
   4   9  10       2537.46       2659.23       334.61 o                         
   5   9  10       2632.52       3136.71       385.28 o                         
   6   9  10        434.57        320.71       258.62 o                         
   7   9  10       5867.40       6218.45       577.86 o                         
   8   9  10       5178.56       4890.87       566.72 o                         
 -10  10  10        844.99        757.21       325.60 o                         
  -9  10  10        650.85        -50.48       234.73 o                         
  -8  10  10         15.66        -37.86       201.92 o                         
  -7  10  10      10893.79       9697.29       628.48 o                         
  -6  10  10      11849.88      11787.18       661.29 o                         
  -5  10  10        396.04        943.11       180.05 o                         
  -4  10  10       9388.62       9720.95       581.79 o                         
  -3  10  10          4.23         65.05       108.17 o                         
  -2  10  10      11916.05      11227.49       289.88 o                         
  -1  10  10       1056.21        986.81       132.65 o                         
   0  10  10      18847.08      18505.05       302.01 o                         
   1  10  10      15219.79      15574.78       347.71 o                         
   2  10  10       1187.19       1062.32       120.69 o                         
   3  10  10       5357.33       5586.29       356.21 o                         
   4  10  10       1636.86       1747.63       272.21 o                         
   5  10  10       2352.62       2508.17       356.90 o                         
   6  10  10        547.85        249.32       281.43 o                         
   7  10  10       2364.13       2035.98       803.90 o                         
 -10  11  10       1377.38        666.34       368.51 o                         
  -9  11  10          0.39          2.52       254.93 o                         
  -8  11  10       1536.65       1481.60       340.74 o                         
  -7  11  10         67.27         78.24       217.07 o                         
  -6  11  10         60.97        200.30       154.88 o                         
  -5  11  10        381.59        295.03       242.31 o                         
  -4  11  10        155.95        -28.49       126.20 o                         
  -3  11  10      11663.83      11095.10       425.65 o                         
  -2  11  10        129.08        164.64        79.34 o                         
  -1  11  10       7267.30       6975.54       249.81 o                         
   0  11  10      12365.12      12259.88       305.36 o                         
   1  11  10          9.98         10.24        73.31 o                         
   2  11  10       3420.05       3480.00       187.48 o                         
   3  11  10        439.83        627.59       148.35 o                         
   4  11  10          4.62        -31.77       165.66 o                         
   5  11  10         81.59        125.71       187.69 o                         
   6  11  10       1484.32       1874.86       391.22 o                         
   7  11  10       1507.41       1462.58       357.56 o                         
 -10  12  10       1097.41       1007.08       358.41 o                         
  -9  12  10       4993.36       5573.04       593.15 o                         
  -8  12  10         58.85        -53.00       232.21 o                         
  -7  12  10       8047.69       8152.59       600.72 o                         
  -6  12  10       1556.65       1558.82       242.84 o                         
  -5  12  10       2812.97       2940.81       284.40 o                         
  -4  12  10       1119.61       1199.95       321.81 o                         
  -3  12  10       9018.74       8751.53       382.45 o                         
  -2  12  10      21743.64      19959.24       588.16 o                         
  -1  12  10       2786.48       2957.53       188.88 o                         
   0  12  10      12154.51      12037.78       310.37 o                         
   1  12  10       9002.39       9150.52       274.89 o                         
   2  12  10         56.65        -15.24        67.95 o                         
   3  12  10        216.72         59.06       114.50 o                         
   4  12  10       5155.94       4403.61       854.38 o                         
   5  12  10        899.95        790.77       267.34 o                         
   6  12  10        190.47        -12.22       391.22 o                         
   7  12  10       1953.45       1766.15       383.49 o                         
 -10  13  10          4.39       -166.59       292.79 o                         
  -9  13  10         93.05       -265.02       267.55 o                         
  -8  13  10       3786.50       4348.89       519.95 o                         
  -7  13  10         46.03        -33.35       157.59 o                         
  -6  13  10       2051.53       1794.27       248.32 o                         
  -5  13  10       8256.38       8743.80       430.52 o                         
  -4  13  10          1.30        -82.52       104.58 o                         
  -3  13  10        328.45        540.14       146.35 o                         
  -2  13  10      14730.91      14501.17       512.38 o                         
  -1  13  10       5358.70       5566.90       234.72 o                         
   0  13  10        791.04        961.99       124.67 o                         
   1  13  10       1802.24       1964.99       159.83 o                         
   2  13  10         33.92        -83.98       100.19 o                         
   3  13  10       2108.36       2113.03       313.62 o                         
   4  13  10        229.82        723.19       234.60 o                         
   5  13  10       2871.76       2895.49       384.24 o                         
   6  13  10       2263.33       2079.50       571.69 o                         
   7  13  10        168.58        -22.68       249.85 o                         
  -9  14  10       5631.65       5244.92       603.24 o                         
  -8  14  10       2532.86       2887.48       466.94 o                         
  -7  14  10         63.43        -21.34       205.71 o                         
  -6  14  10         52.18         23.46       150.92 o                         
  -5  14  10      12872.97      12591.71       518.04 o                         
  -4  14  10      10529.42       9615.72       731.97 o                         
  -3  14  10       1951.35       1819.83       242.31 o                         
  -2  14  10      15987.03      16256.67       542.08 o                         
  -1  14  10      19118.97      19235.17       459.13 o                         
   0  14  10        978.11       1015.02       126.06 o                         
   1  14  10          5.86         -8.60        94.29 o                         
   2  14  10       8373.85       7839.97       276.77 o                         
   3  14  10      13366.72      13834.61       469.26 o                         
   4  14  10       2673.23       3293.33       484.14 o                         
   5  14  10       1624.18       1346.76       764.78 o                         
   6  14  10         43.58         74.04       228.79 o                         
   7  14  10       1223.32        906.83       339.99 o                         
  -9  15  10       1589.42       1103.00       376.08 o                         
  -8  15  10         88.55        -33.07       199.40 o                         
  -7  15  10        680.19        304.58       205.99 o                         
  -6  15  10         49.63        110.33       161.30 o                         
  -5  15  10        517.45        580.09       178.26 o                         
  -4  15  10      10083.75       9214.45       810.21 o                         
  -3  15  10      21352.47      19976.62       638.04 o                         
  -2  15  10       3819.35       3343.97       345.79 o                         
  -1  15  10       5192.21       5384.63       358.64 o                         
   0  15  10       1037.67       1142.35       139.89 o                         
   1  15  10       3860.19       3869.78       348.28 o                         
   2  15  10       2520.10       2752.72       194.95 o                         
   3  15  10       2918.43       2493.75       254.03 o                         
   4  15  10       7684.13       7780.15       393.33 o                         
   5  15  10       1819.59       2015.47       344.91 o                         
   6  15  10         24.40       -212.22       217.97 o                         
  -9  16  10        207.86         45.82       204.07 o                         
  -8  16  10       4687.50       4471.32      1153.48 o                         
  -7  16  10       9372.16      10029.07      1239.29 o                         
  -6  16  10       5168.03       5095.70       402.17 o                         
  -5  16  10        157.33        193.59       164.31 o                         
  -4  16  10       3021.14       3370.93       465.68 o                         
  -3  16  10       1875.11       2257.29       257.86 o                         
  -2  16  10        795.26       1068.98       218.33 o                         
  -1  16  10       1335.52       1275.40       296.57 o                         
   0  16  10      11164.51      11345.75       326.89 o                         
   1  16  10        962.76       1116.71       196.73 o                         
   2  16  10        492.86        721.72       141.40 o                         
   3  16  10         19.46         41.89       146.11 o                         
   4  16  10       5588.56       5777.71       393.47 o                         
   5  16  10       2291.55       2584.68       366.61 o                         
   6  16  10          7.72         37.95       232.29 o                         
  -8  17  10       3321.75       4043.48       552.76 o                         
  -7  17  10        288.57        103.84       185.99 o                         
  -6  17  10       1599.33       1534.15       262.49 o                         
  -5  17  10        755.74        687.04       271.33 o                         
  -4  17  10       2942.20       2695.98       299.27 o                         
  -3  17  10         82.39        -88.69       122.99 o                         
  -2  17  10       6406.10       6655.67       400.25 o                         
  -1  17  10       4981.10       4640.30       343.83 o                         
   0  17  10       1071.08       1379.67       177.64 o                         
   1  17  10         74.88        220.09       100.83 o                         
   2  17  10        383.40        396.74       119.47 o                         
   3  17  10       3824.15       5097.33      1076.52 o                         
   4  17  10        273.45        272.84       157.68 o                         
   5  17  10       4028.45       3687.60       436.17 o                         
   6  17  10       2879.58       3695.54       725.66 o                         
  -8  18  10       2056.17       1786.30       324.10 o                         
  -7  18  10         14.70        -53.23       179.31 o                         
  -6  18  10        756.13        721.43       223.98 o                         
  -5  18  10       3200.41       3180.37       484.61 o                         
  -4  18  10       1515.14       1477.28       250.64 o                         
  -3  18  10        215.80        676.99       177.07 o                         
  -2  18  10       3743.71       3386.72       307.77 o                         
  -1  18  10        785.77        423.84       270.07 o                         
   0  18  10       2999.78       2765.05       238.81 o                         
   1  18  10         62.17        -89.58        89.58 o                         
   2  18  10       2678.73       2909.99       334.29 o                         
   3  18  10       2099.98       2470.36       270.75 o                         
   4  18  10        139.09        311.55       320.92 o                         
   5  18  10        850.19        995.19       408.89 o                         
  -7  19  10        319.46         46.39       194.06 o                         
  -6  19  10       3160.75       2915.59       470.73 o                         
  -5  19  10       3251.97       3124.00       335.83 o                         
  -4  19  10          3.05       -132.88       132.88 o                         
  -3  19  10       1022.64        869.19       206.27 o                         
  -2  19  10         28.47         72.51       140.87 o                         
  -1  19  10       2383.87       2337.13       270.43 o                         
   0  19  10          1.49         57.78       112.27 o                         
   1  19  10       3684.75       3710.92       275.58 o                         
   2  19  10        891.76       1138.09       237.88 o                         
   3  19  10        599.20        864.60       187.91 o                         
   4  19  10        466.81        459.67       181.48 o                         
   5  19  10         35.29       -180.76       195.47 o                         
  -7  20  10        408.97        -85.51       177.58 o                         
  -6  20  10        391.78       -156.29       268.81 o                         
  -5  20  10       1300.55        898.55       355.89 o                         
  -4  20  10        779.95        978.62       283.95 o                         
  -3  20  10        110.71         67.45       160.60 o                         
  -2  20  10       1670.98       1845.65       265.53 o                         
  -1  20  10        938.99        889.65       205.96 o                         
   0  20  10        441.49        514.54       141.68 o                         
   1  20  10        110.66        132.72       169.21 o                         
   2  20  10       1582.47       1699.71       287.33 o                         
   3  20  10       2816.28       2934.23       289.68 o                         
   4  20  10         53.52        300.61       169.71 o                         
  -6  21  10          7.62        231.44       344.53 o                         
  -5  21  10         84.11        189.14       180.99 o                         
  -4  21  10       5088.69       5098.06       760.99 o                         
  -3  21  10       7702.86       7501.87       480.27 o                         
  -2  21  10       1172.19        901.15       226.47 o                         
  -1  21  10        978.47        830.34       207.95 o                         
   0  21  10        509.51        655.05       161.56 o                         
   1  21  10       3775.15       3597.28       280.38 o                         
   2  21  10        880.57        574.73       215.60 o                         
   3  21  10        572.14        759.83       199.45 o                         
   4  21  10       3869.67       4760.42       779.32 o                         
  -6  22  10       5470.25       4742.21       444.52 o                         
  -5  22  10        427.45        253.82       205.90 o                         
  -4  22  10         19.59        168.41       205.71 o                         
  -3  22  10        275.19        328.60       229.69 o                         
  -2  22  10         11.71        -30.70       164.50 o                         
  -1  22  10       1468.61       1210.65       241.43 o                         
   0  22  10       5539.91       5531.68       467.76 o                         
   1  22  10       1076.40        761.04       168.36 o                         
   2  22  10        286.83        472.54       343.27 o                         
   3  22  10        188.55       -101.75       167.85 o                         
  -5  23  10        920.83       1085.24       268.86 o                         
  -4  23  10         20.38        -28.01       162.29 o                         
  -3  23  10        532.20        600.87       214.68 o                         
  -2  23  10       3029.33       3419.64       554.02 o                         
  -1  23  10       9947.48      11381.15       543.09 o                         
   0  23  10       1602.36       1451.84       214.09 o                         
   1  23  10         34.29        146.62       128.69 o                         
   2  23  10          3.45         33.93       185.20 o                         
  -3  24  10         92.90         69.45       181.81 o                         
  -2  24  10        994.71       1110.51       266.26 o                         
  -1  24  10       2330.36       2542.37       395.01 o                         
   0  24  10         13.22        180.14       143.92 o                         
   1  24  10        265.82        399.44       169.11 o                         
 -11   1  11         67.88        -41.33       179.60 o                         
 -10   1  11       6085.72       7319.50       470.92 o                         
  -9   1  11        246.29        235.09       228.42 o                         
  -8   1  11       7121.80       7178.65       391.68 o                         
  -7   1  11         28.51         88.95       133.29 o                         
  -6   1  11      17663.45      17485.10       554.02 o                         
  -5   1  11      18184.35      18492.30       551.35 o                         
  -4   1  11       1401.95       1414.12       136.26 o                         
  -3   1  11       8491.58       8513.42       170.07 o                         
  -2   1  11       1030.71       1172.62        78.45 o                         
  -1   1  11       8548.75       8424.35       168.94 o                         
   0   1  11         80.16        114.82        48.49 o                         
   1   1  11       6780.96       7243.45       521.03 o                         
   2   1  11      10362.51       9815.12       420.28 o                         
   3   1  11        266.36        396.96       162.29 o                         
   4   1  11       3066.78       2965.59       341.75 o                         
   5   1  11       1546.86       1486.02       435.39 o                         
   6   1  11       4083.07       3902.17       507.33 o                         
   7   1  11        657.05        201.90       265.21 o                         
   8   1  11        868.85        734.84       318.12 o                         
 -11   2  11       1627.40       1516.20       311.10 o                         
 -10   2  11       1267.43       1358.25       407.63 o                         
  -9   2  11        968.90       1094.25       222.20 o                         
  -8   2  11          4.36        287.66       362.20 o                         
  -7   2  11        716.09       1032.46       183.80 o                         
  -6   2  11        115.10         20.00       117.15 o                         
  -5   2  11       2290.85       2375.26       230.15 o                         
  -4   2  11       1110.81       1165.67       103.29 o                         
  -3   2  11       6607.04       6382.69       152.00 o                         
  -2   2  11         58.35         56.80        31.40 o                         
  -1   2  11      19069.06      17815.12       297.39 o                         
   0   2  11       2047.41       2034.19       146.66 o                         
   1   2  11       9120.71       8931.84       283.37 o                         
   2   2  11       6179.66       6040.42       286.65 o                         
   3   2  11        359.96        556.47       171.22 o                         
   4   2  11        572.78        355.58       248.62 o                         
   5   2  11        628.44        657.42       229.71 o                         
   6   2  11       3234.35       2637.57       376.53 o                         
   7   2  11       5472.87       5066.94       666.34 o                         
   8   2  11       5967.76       5350.35       577.12 o                         
 -11   3  11       1724.65       1582.56       413.94 o                         
 -10   3  11       6482.92       7018.40       546.45 o                         
  -9   3  11        828.41       1141.96       228.26 o                         
  -8   3  11      17129.32      17465.19       596.10 o                         
  -7   3  11      37728.41      38375.57       931.56 o                         
  -6   3  11         66.57         80.77       117.79 o                         
  -5   3  11        555.08        343.27       191.83 o                         
  -4   3  11      17201.08      17372.43       335.25 o                         
  -3   3  11      30797.59      30417.05       406.79 o                         
  -2   3  11       2327.65       2493.61       137.92 o                         
  -1   3  11      33961.64      33734.00       464.46 o                         
   0   3  11        300.96        455.37        72.16 o                         
   1   3  11       3738.59       3613.77       163.09 o                         
   2   3  11       1157.81       1307.17       147.11 o                         
   3   3  11      17917.62      17469.37       699.15 o                         
   4   3  11       5503.85       5024.91       415.11 o                         
   5   3  11       1466.41       1683.17       301.51 o                         
   6   3  11         28.13        295.94       217.54 o                         
   7   3  11        803.84       1134.85       323.63 o                         
   8   3  11        909.04        980.33       366.76 o                         
 -11   4  11         82.61        118.63       297.83 o                         
 -10   4  11       1551.90       1691.04       484.61 o                         
  -9   4  11       1397.25       1623.55       254.21 o                         
  -8   4  11       1368.30       1675.37       239.14 o                         
  -7   4  11          9.95        203.73       145.45 o                         
  -6   4  11         46.45        497.95       149.79 o                         
  -5   4  11       3117.82       3480.33       360.94 o                         
  -4   4  11       5133.84       5145.39       171.50 o                         
  -3   4  11      11605.88      10558.87       190.71 o                         
  -2   4  11      20528.75      19654.35       324.68 o                         
  -1   4  11       2930.37       2911.27       156.24 o                         
   0   4  11       7674.51       6988.39       202.51 o                         
   1   4  11      13649.67      13591.98       328.57 o                         
   2   4  11       7094.23       7914.54       467.20 o                         
   3   4  11       2816.11       3475.06       330.64 o                         
   4   4  11       2412.32       2568.83       344.53 o                         
   5   4  11       1574.14       2329.96       769.83 o                         
   6   4  11       2575.94       2732.06       581.79 o
[truncated: 195,375 more chars]
