# Supplementary material for: Synthesis and crystal structures of [Ph3PCH2PPh3]I2 di­chloro­methane disolvate and [Ph3PCH2PPh3](BI4)2
Source: Acta Crystallogr E Crystallogr Commun. 2017 Jul 28;73(Pt 8):1259–63. doi: 10.1107/S2056989017010295 (PMC5598861; doi:10.1107/S2056989017010295)
Supplement: Supplementary file 3 [file e-73-01259-IIsup4.hkl]

data_II                                                                         
_shelx_title ' dv329.res in P2(1)/c'                                            
_shelx_refln_list_code          4                                               
_shelx_F_calc_maximum      773.27                                               
_exptl_crystal_F_000      2872.00                                               
_reflns_d_resolution_high  0.6880                                               
                                                                                
loop_                                                                           
 _space_group_symop_operation_xyz                                               
 'x, y, z'                                                                      
 '-x, y+1/2, -z+1/2'                                                            
 '-x, -y, -z'                                                                   
 'x, -y-1/2, z-1/2'                                                             
                                                                                
_cell_length_a    19.7878                                                       
_cell_length_b    14.3122                                                       
_cell_length_c    16.0646                                                       
_cell_angle_alpha  90.000                                                       
_cell_angle_beta   96.230                                                       
_cell_angle_gamma  90.000                                                       
                                                                                
_shelx_F_squared_multiplier     1.000                                           
                                                                                
loop_                                                                           
 _refln_index_h                                                                 
 _refln_index_k                                                                 
 _refln_index_l                                                                 
 _refln_F_squared_calc                                                          
 _refln_F_squared_meas                                                          
 _refln_F_squared_sigma                                                         
 _refln_observed_status                                                         
   3   0   0      20649.64      16209.45       883.05 o                         
   4   0   0     322038.16     312785.91      5049.69 o                         
   5   0   0      55267.64      55877.54       998.45 o                         
   6   0   0     449322.22     446450.75      7217.55 o                         
   7   0   0     272586.19     277232.47      4552.83 o                         
   8   0   0       9472.34       9004.34       288.58 o                         
   9   0   0      97198.31     100663.55      1813.43 o                         
  10   0   0      22021.96      23300.02       780.93 o                         
  11   0   0        171.74         57.40       172.19 o                         
  12   0   0      81778.53      82161.23      3283.77 o                         
  13   0   0     141923.06     136875.09      4361.88 o                         
  14   0   0        227.69        667.26       383.05 o                         
  15   0   0        108.67       -271.85       290.38 o                         
  16   0   0       3094.56       2953.23       654.90 o                         
  17   0   0       7413.96       6647.86       951.46 o                         
  18   0   0      29328.43      29970.96      1927.63 o                         
  19   0   0     121457.36     123040.94      5424.55 o                         
  20   0   0        256.39       1254.20       617.83 o                         
  21   0   0      20626.06      22167.76      1767.00 o                         
   1   1   0         83.75         -5.70         5.70 o                         
   3   1   0       3526.01       3261.53        89.37 o                         
   4   1   0      46892.29      45194.96       683.70 o                         
   5   1   0        227.53        148.49        47.80 o                         
   6   1   0     132507.33     132439.77      1670.22 o                         
   7   1   0         13.20        -49.45        49.45 o                         
   8   1   0      38756.23      37206.83       568.27 o                         
   9   1   0      29344.16      29116.04       513.60 o                         
  10   1   0      10181.04      10047.21       350.01 o                         
  11   1   0       1506.00       1637.45       210.70 o                         
  12   1   0      13475.58      13552.81       499.59 o                         
  13   1   0        413.34        354.25       160.45 o                         
  14   1   0       1327.28       1840.26       399.51 o                         
  15   1   0       2742.51       2949.69       311.40 o                         
  16   1   0        817.37        745.48       283.87 o                         
  17   1   0       4087.07       4047.12       541.69 o                         
  18   1   0        470.08        505.69       331.94 o                         
  19   1   0          0.05        146.25       298.66 o                         
  20   1   0       4650.68       5334.12       886.59 o                         
  21   1   0        861.28       1234.98       455.76 o                         
   0   2   0     221333.97     146261.11     13780.71 o                         
   1   2   0      12826.08      11439.00       425.92 o                         
   2   2   0       6989.41       7166.90       170.86 o                         
   3   2   0      38717.30      38980.92       602.89 o                         
   4   2   0      32921.52      33202.65       495.42 o                         
   5   2   0      34699.83      35840.35       580.27 o                         
   6   2   0     239528.06     232469.92      3023.75 o                         
   7   2   0     174383.88     172779.78      2292.14 o                         
   8   2   0      24778.76      25687.62       427.38 o                         
   9   2   0      39019.70      37535.40       661.82 o                         
  10   2   0      51223.30      49291.37      1000.29 o                         
  11   2   0       1918.19       1679.26       202.80 o                         
  12   2   0     167171.22     160368.77      3156.20 o                         
  13   2   0     127049.40     121586.70      2493.57 o                         
  14   2   0      88143.16      87188.45      1903.44 o                         
  15   2   0      10367.60      11248.83       619.77 o                         
  16   2   0      66268.35      65419.77      1570.91 o                         
  17   2   0       1013.76        913.59       285.86 o                         
  18   2   0      37152.46      35571.07      1250.35 o                         
  19   2   0      66180.34      64119.89      2891.45 o                         
  20   2   0      36671.39      37547.58      1636.05 o                         
  21   2   0       8032.60       6906.34       846.43 o                         
   1   3   0      47422.73      48905.65       626.71 o                         
   2   3   0      86809.84      87991.62      1369.75 o                         
   3   3   0       8653.67       8283.74       218.99 o                         
   4   3   0      19830.75      18992.76       354.86 o                         
   5   3   0      42172.69      42630.06       692.22 o                         
   6   3   0      47008.36      47689.88       885.09 o                         
   7   3   0        758.66        806.23        90.63 o                         
   8   3   0      70076.00      71015.64      1118.71 o                         
   9   3   0      84531.06      85183.54      1569.45 o                         
  10   3   0     251075.66     246273.36      4624.76 o                         
  11   3   0        705.65        705.11       159.35 o                         
  12   3   0      40236.09      38343.62       960.22 o                         
  13   3   0       3534.47       3827.99       303.01 o                         
  14   3   0      19366.01      18964.26       636.83 o                         
  15   3   0      16870.48      17393.97      1151.26 o                         
  16   3   0        171.66        -53.36       170.19 o                         
  17   3   0      36227.66      35439.23      2602.19 o                         
  18   3   0        112.39        163.17       232.09 o                         
  19   3   0         64.75        114.17       361.91 o                         
  20   3   0         84.24        264.69       261.48 o                         
  21   3   0       8391.33       9926.11       926.12 o                         
   0   4   0      28268.56      26306.05       511.08 o                         
   1   4   0     397748.97     383996.47      4383.32 o                         
   2   4   0     225330.19     226991.59      2929.71 o                         
   3   4   0      41915.64      40037.71       709.51 o                         
   4   4   0      48190.48      47074.80       747.31 o                         
   5   4   0      88976.36      92500.43      1454.21 o                         
   6   4   0     285424.00     283190.84      4270.06 o                         
   7   4   0      54624.57      54010.66       969.38 o                         
   8   4   0      46641.09      47111.66       949.81 o                         
   9   4   0       3844.38       3688.73       238.35 o                         
  10   4   0      25467.67      25679.47       939.73 o                         
  11   4   0      28413.38      29551.63      1101.99 o                         
  12   4   0       9498.60       9636.55       421.98 o                         
  13   4   0      37424.75      36876.48       955.66 o                         
  14   4   0       7725.33       7999.74       451.46 o                         
  15   4   0      15328.38      15397.11       615.57 o                         
  16   4   0       1007.50       1169.87       247.65 o                         
  17   4   0        271.03        397.82       377.73 o                         
  18   4   0       9884.56       9661.30       711.34 o                         
  19   4   0       7741.56       6906.83       610.78 o                         
  20   4   0       7394.72       8481.14       697.33 o                         
  21   4   0         37.23        296.11       302.90 o                         
   1   5   0       5691.05       6069.10       171.70 o                         
   2   5   0      49820.98      49942.16       681.70 o                         
   3   5   0      76072.58      78074.84      1095.10 o                         
   4   5   0      57130.97      58538.46      1017.09 o                         
   5   5   0       1721.72       1645.95       155.38 o                         
   6   5   0       3638.63       3837.03       237.29 o                         
   7   5   0      31831.93      32266.07       772.89 o                         
   8   5   0       8586.53       8623.37       350.02 o                         
   9   5   0     113442.14     110294.20      2180.65 o                         
  10   5   0      59063.30      56758.84      1244.62 o                         
  11   5   0       7087.80       7160.56       353.66 o                         
  12   5   0       3823.20       3170.89       257.54 o                         
  13   5   0       3381.24       2851.91       273.46 o                         
  14   5   0      14028.91      15067.51       583.40 o                         
  15   5   0      57743.08      57535.81      1544.63 o                         
  16   5   0       4390.48       4132.13       451.83 o                         
  17   5   0       8409.14       8136.65       883.98 o                         
  18   5   0       2429.06       2610.94       430.44 o                         
  19   5   0        966.54       1130.96       335.07 o                         
  20   5   0       2410.59       2429.10       426.33 o                         
  21   5   0       1120.32       1555.35       408.74 o                         
   0   6   0       1224.29       1295.77       115.44 o                         
   1   6   0     102482.13     103792.80      1154.53 o                         
   2   6   0       2289.60       2548.43        81.29 o                         
   3   6   0       6250.27       6138.81       176.18 o                         
   4   6   0      17885.18      19251.38       378.17 o                         
   5   6   0       5828.83       6124.53       290.08 o                         
   6   6   0      58997.32      57893.25      1311.40 o                         
   7   6   0      11289.32      10680.09       261.20 o                         
   8   6   0      70138.20      70873.78      1291.46 o                         
   9   6   0       7004.72       7043.89       280.56 o                         
  10   6   0       6699.52       6248.63       288.11 o                         
  11   6   0      41357.91      41603.20       990.74 o                         
  12   6   0       2193.71       2341.05       285.36 o                         
  13   6   0      49674.48      47774.80      1155.19 o                         
  14   6   0       7494.63       8464.34       454.43 o                         
  15   6   0      50078.74      51802.87      1281.45 o                         
  16   6   0        177.04        295.48       255.47 o                         
  17   6   0       8728.93       8910.73       659.43 o                         
  18   6   0       7051.87       6983.96       603.67 o                         
  19   6   0       7314.18       8293.45       752.37 o                         
  20   6   0       9043.32       9145.60       743.73 o                         
   1   7   0       3322.76       3708.06       126.57 o                         
   2   7   0      14594.50      14161.36       222.63 o                         
   3   7   0        864.99        668.15        89.28 o                         
   4   7   0      74975.13      72693.52      1137.32 o                         
   5   7   0        337.10        333.33        78.79 o                         
   6   7   0       7179.91       7691.94       341.68 o                         
   7   7   0      28304.79      27797.25       504.09 o                         
   8   7   0      29849.28      30054.76       619.29 o                         
   9   7   0       1315.34       1584.84       175.78 o                         
  10   7   0        684.70       1063.22       126.01 o                         
  11   7   0      46728.73      46753.67      1080.36 o                         
  12   7   0       1505.87       1555.85       197.97 o                         
  13   7   0      10754.65      11049.16       506.52 o                         
  14   7   0       1155.27       1007.44       258.61 o                         
  15   7   0      16038.40      16343.96       821.87 o                         
  16   7   0       5243.22       4465.47       465.82 o                         
  17   7   0       1262.75       1190.68       305.25 o                         
  18   7   0       8311.42       9137.81       681.37 o                         
  19   7   0        120.11        341.93       291.53 o                         
  20   7   0       2349.92       3018.93       483.09 o                         
   0   8   0      42450.32      41524.05       834.37 o                         
   1   8   0     120703.46     119421.70      1471.24 o                         
   2   8   0      13475.19      14439.41       277.04 o                         
   3   8   0      93163.86      93247.82      1437.67 o                         
   4   8   0       8978.74       9273.93       358.13 o                         
   5   8   0      85905.59      82380.39      1568.85 o                         
   6   8   0      12536.02      12486.50       440.67 o                         
   7   8   0      34634.16      34770.62       962.21 o                         
   8   8   0      13842.61      14116.69       573.06 o                         
   9   8   0       4750.72       4775.60       170.81 o                         
  10   8   0        468.09        637.34       105.13 o                         
  11   8   0       8127.73       8083.29       337.13 o                         
  12   8   0      28157.51      28062.04       733.94 o                         
  13   8   0       4891.89       5064.14       328.17 o                         
  14   8   0      25531.77      25581.58       741.25 o                         
  15   8   0        257.43        121.80       287.92 o                         
  16   8   0      10735.24      10390.86      1787.06 o                         
  17   8   0        172.36        171.07       296.07 o                         
  18   8   0      16795.58      15211.25      1494.04 o                         
  19   8   0       5517.82       5562.86       576.46 o                         
  20   8   0      12720.25      12434.61      1014.45 o                         
   1   9   0      27803.35      29123.25       611.53 o                         
   2   9   0         55.55        115.18        76.19 o                         
   3   9   0       2089.04       2098.22       191.75 o                         
   4   9   0      49846.31      47696.77       942.09 o                         
   5   9   0       6643.48       7586.57       349.89 o                         
   6   9   0      14476.62      14803.19       507.24 o                         
   7   9   0         49.57         32.15       151.17 o                         
   8   9   0        206.86         20.67       271.99 o                         
   9   9   0       6761.52       7523.88       454.00 o                         
  10   9   0       2098.15       2476.09       289.49 o                         
  11   9   0       9951.11       9438.54       269.53 o                         
  12   9   0       4708.71       4510.91       236.59 o                         
  13   9   0         11.59        -80.95       121.65 o                         
  14   9   0       2985.06       2928.36       299.76 o                         
  15   9   0       1884.38       1293.59       250.79 o                         
  16   9   0       2186.27       2290.46       301.34 o                         
  17   9   0          5.42          3.93       199.59 o                         
  18   9   0        452.47        630.54       249.52 o                         
  19   9   0       3738.66       4155.48       543.97 o                         
  20   9   0          3.97       -214.73       214.73 o                         
   0  10   0       1641.83       1560.95       234.33 o                         
   1  10   0       1491.70       1572.48       144.18 o                         
   2  10   0      40696.81      40902.91       670.19 o                         
   3  10   0       1770.53       1535.65       257.42 o                         
   4  10   0       1892.57       2086.10       209.53 o                         
   5  10   0      35176.49      35318.55       789.20 o                         
   6  10   0      12745.23      11990.03       467.50 o                         
   7  10   0       5622.30       5645.47       411.42 o                         
   8  10   0        581.78        428.74       203.84 o                         
   9  10   0      15993.87      16161.41       679.09 o                         
  10  10   0       1660.49       1548.68       285.35 o                         
  11  10   0       9737.14      10822.11       588.25 o                         
  12  10   0        456.18        248.14       194.85 o                         
  13  10   0       2982.86       2659.57       131.41 o                         
  14  10   0       1187.78       1250.56       344.06 o                         
  15  10   0       2117.55       1935.49       303.61 o                         
  16  10   0       3682.52       2661.63       314.81 o                         
  17  10   0       4379.76       5227.61       502.95 o                         
  18  10   0        124.17        -90.94       398.62 o                         
  19  10   0       1106.56       1216.80       297.31 o                         
  20  10   0       1258.73        441.10       293.20 o                         
   1  11   0       8841.40       9186.55       310.38 o                         
   2  11   0      17172.03      15816.83       426.79 o                         
   3  11   0       1320.29       1113.35       190.34 o                         
   4  11   0       9587.90      10335.64       445.37 o                         
   5  11   0      18755.83      18747.28       555.91 o                         
   6  11   0       7902.89       9067.32       477.53 o                         
   7  11   0        437.16        668.05       220.86 o                         
   8  11   0      32824.41      31609.13       953.06 o                         
   9  11   0       1472.76       1174.62       256.11 o                         
  10  11   0      14147.27      14447.73       673.72 o                         
  11  11   0       2354.26       2165.17       360.27 o                         
  12  11   0       3298.08       3138.27       352.22 o                         
  13  11   0       1648.85       1323.32       376.37 o                         
  14  11   0      16790.21      18098.48      1785.87 o                         
  15  11   0        460.91        156.07       340.92 o                         
  16  11   0       1686.81       2498.03       511.76 o                         
  17  11   0        120.54        153.17       933.75 o                         
  18  11   0        200.24       -317.47       317.47 o                         
  19  11   0        728.80        368.67       497.56 o                         
  20  11   0        107.84        -25.48       295.80 o                         
   0  12   0      11595.75      12052.61       920.68 o                         
   1  12   0       4621.41       5653.93       308.65 o                         
   2  12   0        414.49        630.25       175.12 o                         
   3  12   0       6506.15       7757.02       437.96 o                         
   4  12   0         69.44        212.37       158.99 o                         
   5  12   0       2294.26       2118.53       279.13 o                         
   6  12   0      11268.91      12041.45       581.39 o                         
   7  12   0        696.08       1173.68       247.29 o                         
   8  12   0          7.50       -161.22       161.22 o                         
   9  12   0       2566.24       2702.97       313.52 o                         
  10  12   0        280.17       -180.60       180.60 o                         
  11  12   0       2089.73       1961.85       370.08 o                         
  12  12   0         14.48        149.82       283.58 o                         
  13  12   0        287.33        330.99       249.31 o                         
  14  12   0       4548.91       4271.52       599.31 o                         
  15  12   0        767.67        549.14       405.17 o                         
  16  12   0       1530.70       1909.68       494.39 o                         
  17  12   0       5825.55       5494.04       703.68 o                         
  18  12   0       1186.91        508.23       340.10 o                         
  19  12   0        979.41        458.70       442.34 o                         
  20  12   0         13.65       -183.90       362.10 o                         
   1  13   0       1602.41       1554.11       361.71 o                         
   2  13   0         90.71       -105.73       237.18 o                         
   3  13   0       9995.05      11298.13       553.97 o                         
   4  13   0       4187.91       4732.10       380.16 o                         
   5  13   0      35625.52      36917.64       978.98 o                         
   6  13   0        110.50          9.31       192.38 o                         
   7  13   0       1879.13       1745.05       314.26 o                         
   8  13   0        751.07       1232.11       299.29 o                         
   9  13   0      22557.01      23201.01       910.53 o                         
  10  13   0        698.07       1205.34       246.99 o                         
  11  13   0       2894.57       2301.90       349.43 o                         
  12  13   0         98.21        -74.25       215.90 o                         
  13  13   0       8931.69       7801.85       754.19 o                         
  14  13   0       3521.66       4764.40       624.88 o                         
  15  13   0       1911.80       2077.13       500.07 o                         
  16  13   0       9832.11      10401.53      1277.93 o                         
  17  13   0       2301.39       2009.13       472.78 o                         
  18  13   0         11.52         98.18       541.56 o                         
  19  13   0        307.20        587.06       432.59 o                         
  20  13   0       6351.00       6697.03       834.99 o                         
   0  14   0         88.72         10.24       315.88 o                         
   1  14   0       2141.79       1594.82       319.55 o                         
   2  14   0       2818.88       2457.38       469.96 o                         
   3  14   0       6843.36       7131.57       539.89 o                         
   4  14   0       8787.10       8593.46       530.83 o                         
   5  14   0         55.05        357.15       217.37 o                         
   6  14   0       2416.53       2357.15       323.91 o                         
   7  14   0       1821.86       1675.66       420.26 o                         
   8  14   0       2407.84       2470.95       394.83 o                         
   9  14   0        493.55        735.83       286.86 o                         
  10  14   0        172.17        687.06       226.20 o                         
  11  14   0         76.76        345.55       218.93 o                         
  12  14   0       4809.84       5761.78       567.34 o                         
  13  14   0       3607.12       3951.08       496.70 o                         
  14  14   0       1700.11       1186.37       904.29 o                         
  15  14   0       3938.30       3992.81       603.71 o                         
  16  14   0        183.46        495.09       410.52 o                         
  17  14   0        432.21        504.44       641.26 o                         
  18  14   0       2167.46       2923.43       606.25 o                         
  19  14   0       6664.22       7617.91       862.81 o                         
  20  14   0        106.21        -55.03       549.14 o                         
   1  15   0       1726.04       1756.53       367.66 o                         
   2  15   0         17.69        120.73       271.14 o                         
   3  15   0       4192.01       4575.27       547.54 o                         
   4  15   0       4057.22       4147.79       461.57 o                         
   5  15   0       1864.98       2482.97       386.56 o                         
   6  15   0         51.88        261.37       243.82 o                         
   7  15   0      13297.26      13920.72       913.16 o                         
   8  15   0       1705.76       2162.00       424.48 o                         
   9  15   0       5751.31       5316.36       524.26 o                         
  10  15   0        373.33        383.07       277.92 o                         
  11  15   0       8210.25       7961.35       653.64 o                         
  12  15   0        176.06        386.02       402.68 o                         
  13  15   0       4230.29       5102.23       700.64 o                         
  14  15   0        495.90       -391.77       443.30 o                         
  15  15   0          1.15       -151.33       402.19 o                         
  16  15   0       1460.82       1766.16       537.13 o                         
  17  15   0        815.43        -66.35       482.88 o                         
  18  15   0          1.71        190.94       501.65 o                         
  19  15   0       1065.06        385.02       541.34 o                         
   0  16   0         11.11        432.41       407.77 o                         
   1  16   0      34871.55      36233.20      1210.35 o                         
   2  16   0       1726.96       1443.14       371.13 o                         
   3  16   0      16755.12      17401.76       924.29 o                         
   4  16   0       1834.51       1723.20       391.87 o                         
   5  16   0      20618.15      19480.30       939.15 o                         
   6  16   0        161.17        365.47       281.32 o                         
   7  16   0       9680.91      10911.94       747.03 o                         
   8  16   0         64.03       -271.07       271.07 o                         
   9  16   0        981.53        728.07       340.22 o                         
  10  16   0       1081.30        732.48       307.93 o                         
  11  16   0       1027.42        947.50       448.03 o                         
  12  16   0       2110.59       3198.48       607.25 o                         
  13  16   0       1492.50       1902.17       758.88 o                         
  14  16   0       2388.35       2716.36       658.71 o                         
  15  16   0       4547.62       6447.97       790.16 o                         
  16  16   0        513.00        166.78       477.64 o                         
  17  16   0       5687.49       5654.92       922.22 o                         
  18  16   0       1700.69       2810.26       935.11 o                         
   1  17   0          4.54        832.60       333.72 o                         
   2  17   0        873.03       1020.16       337.71 o                         
   3  17   0       1936.47       2130.86       428.91 o                         
   4  17   0        134.28       -313.90       313.90 o                         
   5  17   0        757.82        960.14       343.58 o                         
   6  17   0        627.24        496.86       325.63 o                         
   7  17   0       4206.05       3379.11       492.62 o                         
   8  17   0          7.55        155.63       295.95 o                         
   9  17   0       4003.83       4224.34       513.47 o                         
  10  17   0        837.15       1681.19       514.29 o                         
  11  17   0       1997.14       1275.00       733.41 o                         
  12  17   0        138.65       -502.03       502.03 o                         
  13  17   0         61.62         22.53       373.61 o                         
  14  17   0          0.03        268.81       593.43 o                         
  15  17   0        189.03        468.91       486.14 o                         
  16  17   0         36.24        105.93       496.37 o                         
   0  18   0         80.03       -278.02       741.40 o                         
   1  18   0          3.12        866.42       411.52 o                         
   2  18   0       1235.66       1063.49       375.10 o                         
   3  18   0        985.77        592.26       355.81 o                         
   4  18   0        145.70        271.23       304.08 o                         
   5  18   0       1352.03       1389.12       471.74 o                         
   6  18   0       2066.86       1421.21       409.47 o                         
   7  18   0        548.70        322.66       354.03 o                         
   8  18   0       1140.51        896.26       372.52 o                         
   9  18   0       1789.69        715.46       524.22 o                         
  10  18   0       1160.54        706.20       487.30 o                         
  11  18   0       4444.53       5612.90       811.55 o                         
  12  18   0        627.17       1472.92       567.54 o                         
  13  18   0       4094.47       4354.42       950.62 o                         
  14  18   0        307.20        147.60       442.20 o                         
   1  19   0        302.24       -169.75       464.61 o                         
   2  19   0         41.99        -23.73       312.88 o                         
   3  19   0       1449.53        674.11       444.99 o                         
   4  19   0          1.71       -348.00       406.33 o                         
   5  19   0       6379.31       6777.13       665.36 o                         
   6  19   0         43.35       -269.84       309.30 o                         
   7  19   0       7157.55       7965.11       727.35 o                         
   8  19   0        760.53        146.54       489.00 o                         
   9  19   0       3950.25       3416.13       690.49 o                         
  10  19   0        320.73        957.18      1099.57 o                         
  11  19   0       3839.03       3991.92       870.66 o                         
   0  20   0       1450.83        906.14       883.50 o                         
   1  20   0       4774.45       5992.79       714.30 o                         
   2  20   0       1227.36       1010.91       395.21 o                         
   3  20   0        259.40        199.69       369.80 o                         
   4  20   0       1049.59        683.63       404.52 o                         
   5  20   0       3022.71       3589.28       570.38 o                         
   6  20   0        513.98       1245.84       399.87 o                         
   7  20   0        135.96         71.90       354.11 o                         
 -21   1   1       5532.89       5735.95       713.47 o                         
 -20   1   1        159.27        749.76       364.77 o                         
 -19   1   1       3221.06       4162.18       585.21 o                         
 -18   1   1      90262.56      90520.04      2939.18 o                         
 -17   1   1       2528.98       1247.24       485.00 o                         
 -16   1   1      13358.17      14359.78       923.59 o                         
 -15   1   1        809.65        491.76       222.05 o                         
 -14   1   1        219.13        258.87       168.81 o                         
 -13   1   1       1892.79       2258.39       251.71 o                         
 -12   1   1     124245.28     124823.42      2251.61 o                         
 -11   1   1       3763.93       3732.38       391.77 o                         
 -10   1   1       4110.82       4186.90       223.23 o                         
  -9   1   1      10066.91      10695.44       281.43 o                         
  -8   1   1      34351.72      33551.10       521.47 o                         
  -7   1   1     154405.88     157474.84      1977.87 o                         
  -6   1   1     257344.41     256735.33      2971.20 o                         
  -5   1   1      49951.84      50468.05       641.93 o                         
  -4   1   1      18819.30      19148.41       273.94 o                         
  -3   1   1      43765.81      45070.27       725.14 o                         
   0   1   1         85.28         -8.65         8.65 o                         
   2   1   1      27860.72      18404.30      2795.68 o                         
   3   1   1     105057.49     108370.97      1646.03 o                         
   4   1   1       7950.43       8386.14       205.23 o                         
   5   1   1        437.41        557.96        89.16 o                         
   6   1   1      65454.21      64107.79       985.40 o                         
   7   1   1     113426.03     112406.87      1653.32 o                         
   8   1   1      33905.15      33362.94       695.90 o                         
   9   1   1       1838.95       2275.16       170.91 o                         
  10   1   1      38627.88      38318.54       938.55 o                         
  11   1   1       4803.28       4761.53       285.25 o                         
  12   1   1     114198.42     110385.52      2279.47 o                         
  13   1   1      44736.71      44057.13      1108.54 o                         
  14   1   1        432.10        588.14       191.38 o                         
  15   1   1       4567.68       4183.69       510.92 o                         
  16   1   1       8155.90       7589.08       707.09 o                         
  17   1   1        136.58        278.07       290.81 o                         
  18   1   1      44322.18      42501.35      1727.33 o                         
  19   1   1       9010.78      10055.48       891.19 o                         
  20   1   1      15396.38      13230.28      1045.48 o                         
  21   1   1        668.89       -104.18       497.35 o                         
 -21   2   1        434.89        651.83       364.52 o                         
 -20   2   1       7133.33       7422.14       781.14 o                         
 -19   2   1       9637.17      10011.10       722.05 o                         
 -18   2   1        970.17       1083.59       319.15 o                         
 -17   2   1         25.34       -191.74       191.74 o                         
 -16   2   1       9739.30       8959.77       519.14 o                         
 -15   2   1      10798.23      10838.24       953.29 o                         
 -14   2   1        827.22        694.37       192.21 o                         
 -13   2   1       6603.80       6906.88       409.87 o                         
 -12   2   1       2051.62       1747.21       216.27 o                         
 -11   2   1      15090.38      14710.68       745.51 o                         
 -10   2   1       6682.26       7226.07       295.64 o                         
  -9   2   1      83947.13      83259.34      1287.06 o                         
  -8   2   1      48117.38      48442.96       706.79 o                         
  -7   2   1       2808.74       2876.18       130.36 o                         
  -6   2   1          7.68         -6.86        53.67 o                         
  -5   2   1      35741.33      36643.71       552.80 o                         
  -4   2   1       1943.86       1709.69        93.41 o                         
  -3   2   1        238.87        317.40        46.89 o                         
  -2   2   1       3844.60       3943.72        98.90 o                         
  -1   2   1      99087.30      96883.62      2727.43 o                         
   0   2   1        322.88        -75.53        75.53 o                         
   1   2   1      19038.29      18424.33      1018.21 o                         
   2   2   1      59674.68      61562.84       959.77 o                         
   3   2   1      51195.88      51133.73       823.10 o                         
   4   2   1      19094.22      18371.11       358.16 o                         
   5   2   1       4955.47       5474.11       183.59 o                         
   6   2   1      23432.29      23346.92       433.32 o                         
   7   2   1        148.08        203.41        64.84 o                         
   8   2   1        430.40        301.71        72.96 o                         
   9   2   1        552.58        506.54       105.92 o                         
  10   2   1      27455.79      27838.38       750.36 o                         
  11   2   1      15092.85      15634.91       527.22 o                         
  12   2   1         39.36        -87.16       138.65 o                         
  13   2   1       1342.63       1275.15       218.74 o                         
  14   2   1       7091.02       7077.21       443.92 o                         
  15   2   1       4687.50       4899.49       436.96 o                         
  16   2   1        513.17         -0.42       197.04 o                         
  17   2   1      10939.25      10664.40       722.53 o                         
  18   2   1      10693.62      11106.76       911.06 o                         
  19   2   1        335.36        596.83       531.33 o                         
  20   2   1        566.82        379.76       359.01 o                         
  21   2   1        548.41        -11.78       375.41 o                         
 -21   3   1        279.00        655.49       315.98 o                         
 -20   3   1       3433.62       3146.96       453.94 o                         
 -19   3   1       3029.90       3668.45       477.84 o                         
 -18   3   1      42545.62      43335.78      1416.28 o                         
 -17   3   1       1809.20       1525.57       333.88 o                         
 -16   3   1        130.13        135.43       262.18 o                         
 -15   3   1      10981.13      10428.65       532.82 o                         
 -14   3   1       1520.53       1902.95       239.23 o                         
 -13   3   1       4452.42       4214.07       316.92 o                         
 -12   3   1      57747.32      56569.24      1288.05 o                         
 -11   3   1     105335.13     104480.93      2119.26 o                         
 -10   3   1        188.61        328.51       152.71 o                         
  -9   3   1      40353.95      39826.80       706.69 o                         
  -8   3   1       3297.53       3516.78       162.49 o                         
  -7   3   1      26211.09      26050.47       452.13 o                         
  -6   3   1      13685.23      13552.91       271.63 o                         
  -5   3   1     157854.61     155796.95      2059.84 o                         
  -4   3   1       1985.21       2092.68       118.08 o                         
  -3   3   1      31601.12      30597.99       496.21 o                         
  -2   3   1       2559.94       2617.25        98.27 o                         
  -1   3   1      22080.54      21871.81       367.56 o                         
   0   3   1        949.10        985.85        63.28 o                         
   1   3   1     146248.30     146670.77      2033.62 o                         
   2   3   1       8267.96       9034.95       184.82 o                         
   3   3   1     119477.03     120479.31      1704.51 o                         
   4   3   1       2994.67       3171.62       141.48 o                         
   5   3   1      50050.33      48867.15       771.39 o                         
   6   3   1      34253.76      35236.77       601.68 o                         
   7   3   1        342.49        593.88       153.54 o                         
   8   3   1       3042.58       3726.67       191.16 o                         
   9   3   1      31247.44      30305.16       745.18 o                         
  10   3   1        225.82        325.08       212.05 o                         
  11   3   1      47309.34      46158.59      1093.90 o                         
  12   3   1      32307.02      32162.31       903.68 o                         
  13   3   1       3211.21       3462.40       304.70 o                         
  14   3   1      20369.62      20098.54      1058.52 o                         
  15   3   1       2756.28       2795.10       315.87 o                         
  16   3   1      14743.09      14606.08       660.41 o                         
  17   3   1       2490.73       2215.00       425.93 o                         
  18   3   1      14777.19      14685.50       883.00 o                         
  19   3   1         24.40         59.92       258.67 o                         
  20   3   1        686.84        299.63       314.01 o                         
  21   3   1       5756.08       5422.57       696.72 o                         
 -21   4   1      17694.89      17920.94      1038.45 o                         
 -20   4   1         46.17       -265.33       380.00 o                         
 -19   4   1       4195.55       4213.80       491.15 o                         
 -18   4   1       8736.65       7892.79       620.09 o                         
 -17   4   1      16461.14      16333.48       832.30 o                         
 -16   4   1      35974.44      34048.73       976.76 o                         
 -15   4   1      17556.02      16996.45       628.01 o                         
 -14   4   1        705.48        496.02       184.39 o                         
 -13   4   1       6972.66       7246.78       404.59 o                         
 -12   4   1          0.81       -143.94       143.94 o                         
 -11   4   1       2039.64       2044.43       214.28 o                         
 -10   4   1      11381.88      12204.99       423.27 o                         
  -9   4   1     104624.62     101734.73      1822.90 o                         
  -8   4   1     100355.55      99512.18      1559.60 o                         
  -7   4   1      12070.53      12993.17       264.22 o                         
  -6   4   1       3069.65       3070.52       123.51 o                         
  -5   4   1      19376.83      19801.47       383.72 o                         
  -4   4   1       8078.39       7813.97       200.07 o                         
  -3   4   1     477545.53     477399.19      6506.00 o                         
  -2   4   1      43751.23      43392.12       633.93 o                         
  -1   4   1      56208.84      58236.56       762.65 o                         
   0   4   1      65875.67      65016.17       903.36 o                         
   1   4   1      89563.10      93369.52      1335.52 o                         
   2   4   1      30947.78      29721.36       424.62 o                         
   3   4   1     468264.41     457073.56      6249.88 o                         
   4   4   1      47099.74      45959.69       741.81 o                         
   5   4   1       3115.69       3174.71       174.45 o                         
   6   4   1      14885.77      13224.87       304.69 o                         
   7   4   1      43436.71      46067.55       829.56 o                         
   8   4   1      29492.25      28892.65       693.21 o                         
   9   4   1        926.90       1150.44       145.00 o                         
  10   4   1      41143.89      41015.56      1278.79 o                         
  11   4   1      61565.14      57013.23      1290.34 o                         
  12   4   1          5.37         43.42       140.04 o                         
  13   4   1      49439.27      44749.13      1116.91 o                         
  14   4   1        739.63        385.79       234.43 o                         
  15   4   1      23633.44      24935.73      1187.85 o                         
  16   4   1      34989.07      34192.65      1226.17 o                         
  17   4   1      36358.40      37388.82      1439.68 o                         
  18   4   1       6720.81       5974.67       658.16 o                         
  19   4   1      19658.99      19997.85      1016.16 o                         
  20   4   1        107.57        372.60       290.80 o                         
  21   4   1      25933.18      27021.24      1172.91 o                         
 -21   5   1       5016.90       6016.35       630.78 o                         
 -20   5   1        395.37        677.70       329.04 o                         
 -19   5   1      25617.59      27134.59      1091.94 o                         
 -18   5   1       1855.40       1868.83       414.28 o                         
 -17   5   1      10222.67      10749.25       706.33 o                         
 -16   5   1        626.39        299.94       274.57 o                         
 -15   5   1         92.01        275.11       195.40 o                         
 -14   5   1       8401.03       7730.08       432.77 o                         
 -13   5   1      31003.77      29259.38       801.91 o                         
 -12   5   1      20775.83      20848.99       621.04 o                         
 -11   5   1        459.38        324.92       148.03 o                         
 -10   5   1       1598.88       1435.77       213.70 o                         
  -9   5   1      52085.62      52263.17      1085.41 o                         
  -8   5   1       7052.23       7128.05       228.80 o                         
  -7   5   1          7.99        149.54        72.35 o                         
  -6   5   1        124.37        158.67        51.05 o                         
  -5   5   1        271.17        399.59        56.15 o                         
  -4   5   1       5999.06       6163.94       198.30 o                         
  -3   5   1      20774.19      21128.66       369.56 o                         
  -2   5   1       2477.00       2491.37       105.55 o                         
  -1   5   1      55143.06      54080.38       662.19 o                         
   0   5   1      18069.74      18782.07       309.23 o                         
   1   5   1       3406.83       3868.41       130.63 o                         
   2   5   1      39941.83      40408.22       562.24 o                         
   3   5   1       2610.69       3225.56       141.28 o                         
   4   5   1      13209.87      13755.20       302.61 o                         
   5   5   1      42045.81      43205.66       730.07 o                         
   6   5   1       3213.41       2749.07       270.02 o                         
   7   5   1     102504.45      99536.62      2003.68 o                         
   8   5   1       8280.99       8246.64       408.65 o                         
   9   5   1      45381.13      43464.71      1188.73 o                         
  10   5   1         68.45        116.77       155.04 o                         
  11   5   1        326.82        143.70       129.44 o                         
  12   5   1        745.30        513.61       168.44 o                         
  13   5   1        459.06        337.80       183.87 o                         
  14   5   1       7308.49       6681.06       430.96 o                         
  15   5   1         47.29        240.80       181.65 o                         
  16   5   1          1.83        269.70       244.88 o                         
  17   5   1       6088.83       6285.34       567.73 o                         
  18   5   1       2261.69       2462.98       442.19 o                         
  19   5   1       2410.27       2283.58       429.04 o                         
  20   5   1       2005.56       2568.01       471.91 o                         
  21   5   1       1879.34       2991.88       489.40 o                         
 -20   6   1       2761.54       3296.74       484.14 o                         
 -19   6   1      12933.90      11558.46       923.53 o                         
 -18   6   1        506.51        607.75       273.63 o                         
 -17   6   1      27117.05      25195.69       980.46 o                         
 -16   6   1      23957.74      23496.23       920.54 o                         
 -15   6   1      33839.66      32675.99       917.30 o                         
 -14   6   1       9056.09       9256.80       437.93 o                         
 -13   6   1      29546.05      28766.21       793.02 o                         
 -12   6   1        118.10        170.68       132.56 o                         
 -11   6   1       3405.60       2845.57       222.26 o                         
 -10   6   1      29999.29      29122.37       644.02 o                         
  -9   6   1      48732.04      46860.70       857.51 o                         
  -8   6   1      22957.21      22238.35       463.62 o                         
  -7   6   1      11147.68      11156.03       320.57 o                         
  -6   6   1        213.87        365.00        71.01 o                         
  -5   6   1        274.72        347.17       109.47 o                         
  -4   6   1       5569.90       5662.85       216.96 o                         
  -3   6   1      19722.95      18516.69       314.66 o                         
  -2   6   1      44459.06      45618.74       554.10 o                         
  -1   6   1      75453.04      74827.25       899.16 o                         
   0   6   1      28324.64      29564.18       409.90 o                         
   1   6   1      21660.94      20712.16       329.05 o                         
   2   6   1       8644.44       8555.01       171.69 o                         
   3   6   1       4489.69       4492.60       187.90 o                         
   4   6   1         16.56         25.78        64.29 o                         
   5   6   1     121929.88     118386.66      2072.64 o                         
   6   6   1      15467.43      15077.60       405.54 o                         
   7   6   1          1.13        148.44        95.68 o                         
   8   6   1      18330.05      18611.90      1024.63 o                         
   9   6   1      20752.15      18976.26       662.71 o                         
  10   6   1      11556.21      11811.37       552.28 o                         
  11   6   1       2682.14       2867.72       367.41 o                         
  12   6   1      13845.23      14436.93       781.18 o                         
  13   6   1       4093.07       4198.52       328.77 o                         
  14   6   1       4112.65       4074.22       338.60 o                         
  15   6   1       5503.17       4506.58       440.53 o                         
  16   6   1      22128.54      21344.04       934.80 o                         
  17   6   1       1093.09        907.66       315.90 o                         
  18   6   1       5424.88       5224.00       548.95 o                         
  19   6   1        727.84        533.85       303.48 o                         
  20   6   1        579.20        540.88       357.57 o                         
 -20   7   1       2506.62       3219.22       481.60 o                         
 -19   7   1        499.44        274.44       290.05 o                         
 -18   7   1       3446.14       3742.85       446.02 o                         
 -17   7   1       3464.66       3954.29       439.51 o                         
 -16   7   1          4.00         -0.12       210.18 o                         
 -15   7   1       1952.02       1646.09       316.83 o                         
 -14   7   1        127.04        253.30       174.28 o                         
 -13   7   1      41327.39      40994.76      1157.91 o                         
 -12   7   1        921.74       1056.69       184.54 o                         
 -11   7   1      41031.57      41912.36       873.36 o                         
 -10   7   1       1595.83       1688.62       192.57 o                         
  -9   7   1      30448.23      30023.75       636.95 o                         
  -8   7   1       1254.55       1178.11        87.75 o                         
  -7   7   1      91265.66      89010.66      1699.63 o                         
  -6   7   1       2513.78       2578.21       222.19 o                         
  -5   7   1      46414.25      45140.46       944.72 o                         
  -4   7   1      14571.65      15166.98       317.88 o                         
  -3   7   1       4694.11       4850.42       179.41 o                         
  -2   7   1       3785.34       4204.67       119.30 o                         
  -1   7   1       1242.68       1346.02       101.53 o                         
   0   7   1       5019.62       5352.75       174.69 o                         
   1   7   1      43415.80      44345.72       645.35 o                         
   2   7   1       5637.90       5828.86       154.31 o                         
   3   7   1      19211.64      17794.52       404.42 o                         
   4   7   1       8946.47       8519.43       264.37 o                         
   5   7   1     112580.93     113671.91      1832.17 o                         
   6   7   1      10946.33      12213.08       358.52 o                         
   7   7   1     101729.68     101565.09      1826.60 o                         
   8   7   1       7718.56       7725.17       293.64 o                         
   9   7   1      29613.92      28114.97       797.25 o                         
  10   7   1       3851.31       4223.89       583.64 o                         
  11   7   1      63100.64      63032.05      1263.08 o                         
  12   7   1       2687.86       2234.56       235.74 o                         
  13   7   1      32553.00      30028.14       835.43 o                         
  14   7   1        902.55        759.23       377.42 o                         
  15   7   1       2721.40       2203.49       661.64 o                         
  16   7   1       2011.78       1637.30       347.71 o                         
  17   7   1      11180.08      10650.92       726.11 o                         
  18   7   1        408.55          8.26       267.74 o                         
  19   7   1       1256.68       1297.93       373.18 o                         
  20   7   1       1830.45        697.29       375.20 o                         
 -20   8   1       3228.53       3019.67       474.50 o                         
 -19   8   1         32.08        -17.51       258.84 o                         
 -18   8   1        708.11        424.57       329.52 o                         
 -17   8   1        995.86        827.72       262.79 o                         
 -16   8   1       1625.63       1240.16       610.56 o                         
 -15   8   1       3426.03       3051.56       371.44 o                         
 -14   8   1      31150.05      29628.55       814.20 o                         
 -13   8   1       5923.31       6868.02       340.94 o                         
 -12   8   1       3749.78       3525.00       217.98 o                         
 -11   8   1       1008.41        917.17       122.37 o                         
 -10   8   1      15784.18      14977.66       386.08 o                         
  -9   8   1       4736.88       4709.15       348.07 o                         
  -8   8   1       8828.31       9632.49       472.20 o                         
  -7   8   1       1268.16       1059.60       214.79 o                         
  -6   8   1         71.75        300.04       124.52 o                         
  -5   8   1      18990.95      19620.56       625.36 o                         
  -4   8   1      18268.46      18739.35       385.80 o                         
  -3   8   1     138152.67     137738.48      1903.82 o                         
  -2   8   1        179.93        277.89        58.22 o                         
  -1   8   1       4374.35       4773.93       183.80 o                         
   0   8   1      13427.18      13525.42       267.66 o                         
   1   8   1      28458.53      28053.66       770.42 o                         
   2   8   1      20913.07      21023.07       364.09 o                         
   3   8   1      14307.24      13278.36       334.62 o                         
   4   8   1     113345.41     116548.65      1888.58 o                         
   5   8   1        566.75        278.59       106.38 o                         
   6   8   1        669.79        638.38       112.98 o                         
   7   8   1       2617.04       2503.40       326.71 o                         
   8   8   1       2694.12       2125.63       188.47 o                         
   9   8   1      23127.36      23757.73       585.94 o                         
  10   8   1          4.18        158.48        90.30 o                         
  11   8   1       8522.29       8012.38       322.44 o                         
  12   8   1      34077.15      32882.20       829.00 o                         
  13   8   1       1522.21       1478.75       199.77 o                         
  14   8   1       9958.17       9165.74       889.98 o                         
  15   8   1       7251.72       7208.35       486.97 o                         
  16   8   1       1733.44       2136.03       308.41 o                         
  17   8   1       6617.50       6019.85       470.19 o                         
  18   8   1      10786.18      10798.62       657.46 o                         
  19   8   1      13327.91      14822.70       931.89 o                         
  20   8   1       8771.15       8750.78       642.97 o                         
 -20   9   1       2992.50       3181.11       461.79 o                         
 -19   9   1       1423.19       1214.23       362.20 o                         
 -18   9   1       7118.71       6768.68       894.78 o                         
 -17   9   1       5113.21       6065.32       518.59 o                         
 -16   9   1        229.10         50.29       208.83 o                         
 -15   9   1         21.44       -184.57       283.78 o                         
 -14   9   1      12469.64      12147.97       464.31 o                         
 -13   9   1      17212.58      17205.58       529.38 o                         
 -12   9   1      67637.39      68618.81      1311.54 o                         
 -11   9   1        150.75        154.09        57.42 o                         
 -10   9   1      10926.51      12016.07       647.39 o                         
  -9   9   1         14.00        -76.78       149.98 o                         
  -8   9   1      29982.06      29487.54       860.46 o                         
  -7   9   1        148.98        472.76       153.81 o                         
  -6   9   1      34060.90      33611.28       692.20 o                         
  -5   9   1      26559.14      26184.34       576.07 o                         
  -4   9   1        445.19        607.86        98.25 o                         
  -3   9   1        879.23        815.43       111.49 o                         
  -2   9   1      31599.57      31212.82       498.46 o                         
  -1   9   1       1819.79       1798.52       133.22 o                         
   0   9   1          3.35        -30.36       112.90 o                         
   1   9   1      15210.91      15374.60       341.72 o                         
   2   9   1       2261.33       2472.49       136.54 o                         
   3   9   1        826.80        579.29       136.10 o                         
   4   9   1       5537.08       5936.26       247.86 o                         
   5   9   1       5012.58       5286.66       235.18 o                         
   6   9   1      75814.08      76142.13      1331.63 o                         
   7   9   1      35198.40      34498.03       778.63 o                         
   8   9   1      32390.21      32679.74      1219.79 o                         
   9   9   1        191.54        212.14       137.84 o                         
  10   9   1      22144.47      22733.60       493.20 o                         
  11   9   1       5684.81       5650.19       228.03 o                         
  12   9   1      20518.08      19827.29       678.49 o                         
  13   9   1       4888.37       4671.94       277.90 o                         
  14   9   1          4.09        140.54       176.60 o                         
  15   9   1        104.62        -18.22       170.36 o                         
  16   9   1       3627.29       3350.44       361.28 o                         
  17   9   1       7818.37       7881.07       537.64 o                         
  18   9   1        123.57         96.68       272.88 o                         
  19   9   1        999.65        803.60       292.56 o                         
  20   9   1       3649.15       3926.53       491.30 o                         
 -20  10   1       2331.07       2538.51       369.19 o                         
 -19  10   1         41.72       -196.43       196.43 o                         
 -18  10   1       5609.78       6600.99       482.65 o                         
 -17  10   1       4058.17       4031.45       389.70 o                         
 -16  10   1      31521.81      32132.86       961.17 o                         
 -15  10   1       8285.50       7398.79       394.75 o                         
 -14  10   1       4659.59       5078.84       314.79 o                         
 -13  10   1        638.76        682.29       240.55 o                         
 -12  10   1      17874.84      17377.36       743.68 o                         
 -11  10   1      11084.89      12299.50       648.45 o                         
 -10  10   1      17233.24      16317.09       680.19 o                         
  -9  10   1       1182.51        892.05       247.18 o                         
  -8  10   1       2869.45       2379.10       293.71 o                         
  -7  10   1       3675.93       3961.78       322.32 o                         
  -6  10   1       4579.15       5208.49       332.53 o                         
  -5  10   1         11.63        -18.58       116.48 o                         
  -4  10   1      13664.20      13703.40       494.73 o                         
  -3  10   1       5501.55       5299.15       252.09 o                         
  -2  10   1       4977.12       4761.60       156.86 o                         
  -1  10   1      22267.90      21764.27       446.37 o                         
   0  10   1       4578.11       4557.20       263.87 o                         
   1  10   1        303.06        488.85       112.90 o                         
   2  10   1       3635.40       3717.47       228.07 o                         
   3  10   1        743.64        667.18       131.95 o                         
   4  10   1       2795.10       3094.64       278.77 o                         
   5  10   1        138.82        245.62       101.85 o                         
   6  10   1        786.44        993.84       214.30 o                         
   7  10   1       9341.12       8496.91       497.08 o                         
   8  10   1        188.89        729.32       204.48 o                         
   9  10   1      10686.54      11364.20       553.53 o                         
  10  10   1       6150.45       5833.72       432.88 o                         
  11  10   1         61.43        121.15       247.02 o                         
  12  10   1         46.74         68.15        72.27 o                         
  13  10   1          0.47       -104.59       105.61 o                         
  14  10   1          1.81       -147.69       147.69 o                         
  15  10   1       1437.63       1689.52       251.40 o                         
  16  10   1       9105.12       8586.09       701.82 o                         
  17  10   1       3000.79       3467.16       368.80 o                         
  18  10   1       2126.24       1494.43       289.76 o                         
  19  10   1       1712.19       1161.12       291.49 o                         
  20  10   1        200.90        -25.50       240.29 o                         
 -20  11   1        247.29        -29.69       381.98 o                         
 -19  11   1          4.93       -357.90       357.90 o                         
 -18  11   1       3994.77       5536.65       695.34 o                         
 -17  11   1         21.52        271.31       336.41 o                         
 -16  11   1          1.19        -16.49       351.44 o                         
 -15  11   1          3.45        195.37       415.58 o                         
 -14  11   1       2127.43       1436.70       758.03 o                         
 -13  11   1       5444.79       6249.42       497.19 o                         
 -12  11   1       1089.05       1083.95       266.51 o                         
 -11  11   1       1575.99       1403.68       374.19 o                         
 -10  11   1      21981.42      19637.59       836.47 o                         
  -9  11   1       1841.99       1794.40       287.91 o                         
  -8  11   1      11058.37      11481.58       553.78 o                         
  -7  11   1        783.97        657.64       202.42 o                         
  -6  11   1      12792.22      12376.78       562.73 o                         
  -5  11   1      23224.64      23751.85       627.46 o                         
  -4  11   1      23116.07      22182.34       658.32 o                         
  -3  11   1          4.21       -129.14       129.14 o                         
  -2  11   1          2.69       -105.50       105.50 o                         
  -1  11   1       5008.86       5636.59       232.73 o                         
   0  11   1       8940.61       9632.52       388.71 o                         
   1  11   1      10406.83      10255.73       303.94 o                         
   2  11   1       9481.85       9994.97       302.47 o                         
   3  11   1        326.51        278.94       129.04 o                         
   4  11   1      13112.74      12997.21       480.04 o                         
   5  11   1        890.29       1103.49       260.65 o                         
   6  11   1       6104.13       6563.33       412.93 o                         
   7  11   1      25847.77      26251.83       834.31 o                         
   8  11   1      16743.54      17036.91       692.90 o                         
   9  11   1       1255.60       1066.71       396.56 o                         
  10  11   1      17082.55      16222.12       693.91 o                         
  11  11   1       1700.50       1400.61       275.16 o                         
  12  11   1        423.04        161.36       336.22 o                         
  13  11   1        961.55       1495.06       385.53 o                         
  14  11   1      21166.09      20105.13      2290.88 o                         
  15  11   1          0.64       -228.89       281.77 o                         
  16  11   1        271.94        -79.06       562.41 o                         
  17  11   1        267.13        345.31       314.45 o                         
  18  11   1       5190.30       3760.58       608.85 o                         
  19  11   1       1918.72       2794.75       543.94 o                         
  20  11   1        147.67        808.20       403.11 o                         
 -20  12   1       2901.10       3984.39      1246.69 o                         
 -19  12   1        806.28         -1.03       445.85 o                         
 -18  12   1          5.58        107.85       346.45 o                         
 -17  12   1       9479.86       8600.76       805.31 o                         
 -16  12   1       4683.63       5223.96       924.03 o                         
 -15  12   1       1449.07       1301.67       385.36 o                         
 -14  12   1         40.88         52.45       269.31 o                         
 -13  12   1        295.35        154.98       214.02 o                         
 -12  12   1       2587.06       2944.25       365.25 o                         
 -11  12   1       5878.65       5994.90       479.67 o                         
 -10  12   1       2898.67       2921.70       328.69 o                         
  -9  12   1       2655.91       2865.51       331.90 o                         
  -8  12   1       8689.78       8549.96       496.11 o                         
  -7  12   1       1876.59       1555.85       259.19 o                         
  -6  12   1      30943.14      29984.60       843.80 o                         
  -5  12   1        833.33       1008.64       244.50 o                         
  -4  12   1      78612.34      76299.13      1724.07 o                         
  -3  12   1      15252.66      16050.76       620.05 o                         
  -2  12   1     111866.11     109626.08      2118.52 o                         
  -1  12   1       3375.26       3503.71       214.14 o                         
   0  12   1      46139.06      46587.96      1085.81 o                         
   1  12   1      11125.19      11531.74       483.01 o                         
   2  12   1      95066.32      94342.07      1691.58 o                         
   3  12   1       2278.48       1856.04       229.68 o                         
   4  12   1      21461.87      21103.98       657.14 o                         
   5  12   1        359.64        273.72       276.98 o                         
   6  12   1       6788.60       7092.77       775.39 o                         
   7  12   1       5097.99       5345.32       568.94 o                         
   8  12   1       5082.10       4518.25       369.44 o                         
   9  12   1        171.84        -52.03       185.69 o                         
  10  12   1         49.26        185.73       253.26 o                         
  11  12   1       2645.17       2647.03       384.71 o                         
  12  12   1       5908.84       5946.68       823.52 o                         
  13  12   1       1220.46       1596.50       441.00 o                         
  14  12   1       9841.51       9545.47       842.71 o                         
  15  12   1      15930.49      15801.47      1090.67 o                         
  16  12   1      12063.47      11962.48       949.13 o                         
  17  12   1       2179.18       1700.34       482.79 o                         
  18  12   1       7678.68       7643.88       791.25 o                         
  19  12   1        561.37        868.76       409.13 o                         
  20  12   1      13115.55      13597.88      1327.96 o                         
 -20  13   1       1409.49       1748.93       485.34 o                         
 -19  13   1        844.92        672.20       449.42 o                         
 -18  13   1        914.47       1794.45       482.35 o                         
 -17  13   1         17.76         61.07       358.52 o                         
 -16  13   1         25.75         14.30       392.73 o                         
 -15  13   1        574.53       -287.86       344.74 o                         
 -14  13   1        142.90        -19.78       347.79 o                         
 -13  13   1         14.58       -257.72       257.72 o                         
 -12  13   1       7736.28       9284.99       764.84 o                         
 -11  13   1       2097.63       2201.27       347.66 o                         
 -10  13   1       3989.25       4731.83       431.32 o                         
  -9  13   1        189.13        161.02       205.98 o                         
  -8  13   1       3626.35       3619.35       397.77 o                         
  -7  13   1        265.73        748.42       230.35 o                         
  -6  13   1      20588.65      20884.08       818.15 o                         
  -5  13   1       2334.91       2238.56       301.78 o                         
  -4  13   1       9500.34      10167.93       532.83 o                         
  -3  13   1        640.98        564.61       204.99 o                         
  -2  13   1       2991.98       2757.76       379.74 o                         
  -1  13   1       3562.80       3977.69       285.00 o                         
   0  13   1        219.33         80.17       230.72 o                         
   1  13   1      10839.38      11140.56       545.03 o                         
   2  13   1        264.56        328.14       182.16 o                         
   3  13   1          2.10        -33.65       259.83 o                         
   4  13   1       2114.20       2207.12       287.63 o                         
   5  13   1        141.63       -167.51       246.44 o                         
   6  13   1       1892.91       2129.49       294.89 o                         
   7  13   1       4009.38       4024.09       414.15 o                         
   8  13   1       2064.16       2210.99       298.35 o                         
   9  13   1          5.45        113.12       225.32 o                         
  10  13   1       1843.38       2117.83       332.88 o                         
  11  13   1         70.02        263.51       235.16 o                         
  12  13   1       9850.34      10971.41       850.14 o                         
  13  13   1       1895.20       1728.20       646.98 o                         
  14  13   1       2168.05       1756.71       396.74 o                         
  15  13   1        179.51        139.99       404.34 o                         
  16  13   1          7.46        685.05       552.09 o                         
  17  13   1         18.09        229.95       435.73 o                         
  18  13   1         12.36       -232.86       365.45 o                         
  19  13   1          0.16       -127.76       394.17 o                         
  20  13   1       4875.42       6730.09       838.64 o                         
 -20  14   1       1022.30       1206.79      1035.86 o                         
 -19  14   1         35.42        116.52       339.61 o                         
 -18  14   1      10883.71      13036.53      1218.95 o                         
 -17  14   1        317.18        394.62       377.35 o                         
 -16  14   1       1633.91       2141.76       488.63 o                         
 -15  14   1        107.25        -55.81       373.04 o                         
 -14  14   1      17885.73      18346.59      1015.99 o                         
 -13  14   1        199.33        231.08       262.95 o                         
 -12  14   1       1956.58       1987.76       537.68 o                         
 -11  14   1       1849.56       1735.93       311.62 o                         
 -10  14   1      10387.30       9643.98       584.63 o                         
  -9  14   1        559.47        487.29       240.26 o                         
  -8  14   1       5872.83       6399.37       470.22 o                         
  -7  14   1        576.35        635.10       240.46 o                         
  -6  14   1       2473.74       2929.73       338.40 o                         
  -5  14   1       4543.30       5223.76       419.93 o                         
  -4  14   1       4813.42       4613.57       415.84 o                         
  -3  14   1       2866.45       3180.84       393.09 o                         
  -2  14   1       9159.50      10664.70       672.15 o                         
  -1  14   1       2692.93       3485.90       415.67 o                         
   0  14   1        782.97        342.41       364.73 o                         
   1  14   1        103.36        139.27       236.32 o                         
   2  14   1       4432.89       4235.71       445.65 o                         
   3  14   1        780.15        783.13       305.40 o                         
   4  14   1        124.27         30.66       367.01 o                         
   5  14   1       2104.72       2255.94       308.15 o                         
   6  14   1        226.35        -31.87       201.01 o                         
   7  14   1        106.26        509.86       203.17 o                         
   8  14   1       6165.50       6669.32       474.30 o                         
   9  14   1        991.77       1481.84       285.96 o                         
  10  14   1       1505.78       1829.84       389.34 o                         
  11  14   1       3138.43       4012.79       535.95 o                         
  12  14   1       7259.49       6883.50       688.44 o                         
  13  14   1       7204.40       7373.52       762.26 o                         
  14  14   1       3180.06       3589.86       587.29 o                         
  15  14   1       1559.14        958.95       436.05 o                         
  16  14   1        366.59         60.15       405.19 o                         
  17  14   1         45.40        -79.37       339.53 o                         
  18  14   1       1022.74       1263.59       466.93 o                         
  19  14   1          0.78        425.37       488.06 o                         
  20  14   1          4.57        541.92       388.81 o                         
 -19  15   1         47.74        711.24       843.34 o                         
 -18  15   1        439.57        879.95       471.00 o                         
 -17  15   1        518.96       -132.66       434.45 o                         
 -16  15   1       1791.75       2103.09       966.36 o                         
 -15  15   1        953.66        557.94       825.24 o                         
 -14  15   1       2281.76       2999.23       560.44 o                         
 -13  15   1       3031.84       2675.34       915.94 o                         
 -12  15   1       1952.99       1537.02       371.52 o                         
 -11  15   1      11015.45      11116.33       735.73 o                         
 -10  15   1        304.32        -56.75       274.45 o                         
  -9  15   1        324.33        273.63       255.57 o                         
  -8  15   1       8682.46       9154.19       866.20 o                         
  -7  15   1       3138.47       3849.33       594.74 o                         
  -6  15   1         20.92        -12.87       340.80 o                         
  -5  15   1       1956.96       2036.89       367.52 o                         
  -4  15   1          3.56       -193.87       193.87 o                         
  -3  15   1         71.33         54.35       241.51 o                         
  -2  15   1       1710.43       1559.34       342.62 o                         
  -1  15   1        392.20        543.10       290.37 o                         
   0  15   1        179.09        -69.79       229.71 o                         
   1  15   1       1097.13       1610.89       346.34 o                         
   2  15   1       5668.78       6981.79       575.08 o                         
   3  15   1       1865.14       2548.25       384.75 o                         
   4  15   1       2186.02       2167.43       692.01 o                         
   5  15   1       8623.59       9041.92       637.41 o                         
   6  15   1      11337.49      11494.53       717.80 o                         
   7  15   1       4401.92       4447.95       502.95 o                         
   8  15   1      10312.94      10464.29       702.94 o                         
   9  15   1       1745.54       2244.81       391.15 o                         
  10  15   1       5835.59       5657.68       692.60 o                         
  11  15   1       3652.19       3733.61      1001.44 o                         
  12  15   1       1613.94       1998.43       525.80 o                         
  13  15   1         20.68        133.86       387.83 o                         
  14  15   1       1484.56       2565.43       594.66 o                         
  15  15   1         85.48        739.22      1192.41 o                         
  16  15   1        115.12       -464.16       464.16 o                         
  17  15   1        451.52       -395.01       447.76 o                         
  18  15   1        661.60        574.17      1037.96 o                         
  19  15   1        214.20        474.14       544.19 o                         
 -18  16   1       1097.27       1351.37       687.61 o                         
 -17  16   1       1083.33        768.41       551.00 o                         
 -16  16   1        344.07        462.01       639.61 o                         
 -15  16   1        807.35        347.57       437.95 o                         
 -14  16   1       1962.83       1602.42       528.45 o                         
 -13  16   1        349.33        224.61       442.09 o                         
 -12  16   1        963.48        518.61       394.37 o                         
 -11  16   1       4544.92       3866.75       502.70 o                         
 -10  16   1       1471.23        903.65       347.08 o                         
  -9  16   1        231.31        575.52       298.83 o                         
  -8  16   1       6171.16       6248.89       569.84 o                         
  -7  16   1       2820.91       3644.97       470.01 o                         
  -6  16   1        185.09        494.33       307.05 o                         
  -5  16   1       2319.24       1687.05       383.82 o                         
  -4  16   1       3604.35       4317.18       632.26 o                         
  -3  16   1        420.51         48.98       324.73 o                         
  -2  16   1       2163.94       2541.88       409.71 o                         
  -1  16   1       1914.11       1830.41       710.73 o                         
   0  16   1        200.52       1005.58       332.16 o                         
   1  16   1       2310.82       3100.70       603.06 o                         
   2  16   1       4568.20       4929.32       533.67 o                         
   3  16   1         23.31         11.48       255.04 o                         
   4  16   1       2427.75       1728.19       376.10 o                         
   5  16   1       1768.05       2117.39       386.64 o                         
   6  16   1        532.72        627.86       296.28 o                         
   7  16   1        769.06        785.55       329.05 o                         
   8  16   1       2377.00       3307.02       460.63 o                         
   9  16   1        377.28        253.44       298.55 o                         
  10  16   1         69.26       -306.97       411.12 o                         
  11  16   1       2693.38       2457.67       710.95 o                         
  12  16   1       1428.25       1646.59       540.29 o                         
  13  16   1          3.66        299.69       368.12 o                         
  14  16   1        533.05        492.81       441.48 o                         
  15  16   1         45.89       -410.35       410.35 o                         
  16  16   1         38.05       -191.85       400.65 o                         
  17  16   1        272.76        112.39       488.12 o                         
  18  16   1        435.26        295.49       706.02 o                         
 -16  17   1       1482.30        346.98       877.88 o                         
 -15  17   1         56.27         79.58       837.16 o                         
 -14  17   1       1723.36       2014.93       656.58 o                         
 -13  17   1       4223.05       4457.99       725.62 o                         
 -12  17   1       2749.43       3462.17       653.69 o                         
 -11  17   1       1110.08        787.68       746.34 o                         
 -10  17   1       1706.74        509.05       344.21 o                         
  -9  17   1       1322.66        978.09       346.78 o                         
  -8  17   1       1159.20       1211.17       370.36 o                         
  -7  17   1        468.17       -115.32       472.93 o                         
  -6  17   1       1824.17       1830.64       401.29 o                         
  -5  17   1       1828.18       2030.92       423.90 o                         
  -4  17   1        158.57       -155.72       265.06 o                         
  -3  17   1        616.12        453.28       313.83 o                         
  -2  17   1       2952.18       3220.18       485.12 o                         
  -1  17   1        871.55        803.50       355.30 o                         
   0  17   1       2705.53       3844.41       509.18 o                         
   1  17   1        632.61        537.40       313.56 o                         
   2  17   1        503.59        929.96       423.55 o                         
   3  17   1         89.78       -287.10       287.10 o                         
   4  17   1        999.81       1135.67       447.99 o                         
   5  17   1       4166.15       4083.36       513.01 o                         
   6  17   1       3748.12       4189.94       941.70 o                         
   7  17   1       1333.63       1087.95       345.93 o                         
   8  17   1       9866.97      10619.75       758.89 o                         
   9  17   1        633.11        769.17       455.54 o                         
  10  17   1       1524.15       1202.41       508.76 o                         
  11  17   1       7260.40       7145.63       816.98 o                         
  12  17   1       4098.82       5839.61      1245.35 o                         
  13  17   1        943.95        845.34       510.57 o                         
  14  17   1        780.59        821.29       515.58 o                         
  15  17   1         82.58        410.32       435.00 o                         
  16  17   1       1980.90       2651.35       899.75 o                         
 -14  18   1        229.41        603.18       451.51 o                         
 -13  18   1        793.21       2246.56       607.58 o                         
 -12  18   1        490.18        522.71       408.32 o                         
 -11  18   1       1446.92       1760.04       639.47 o                         
 -10  18   1        195.31        680.69       507.72 o                         
  -9  18   1        243.09        450.48       340.86 o                         
  -8  18   1       1648.73       1313.75       380.89 o                         
  -7  18   1       3387.99       3742.46       528.14 o                         
  -6  18   1        719.86        362.02       476.92 o                         
  -5  18   1       2564.92       3065.35       490.59 o                         
  -4  18   1       1820.56       2191.92       432.65 o                         
  -3  18   1       2877.16       2657.39       476.44 o                         
  -2  18   1        673.30        531.22       362.02 o                         
  -1  18   1       4410.50       4561.18       549.10 o                         
   0  18   1       3042.30       4071.49       524.70 o                         
   1  18   1       2491.13       2473.50       461.57 o                         
   2  18   1       3958.23       4722.10       560.79 o                         
   3  18   1         86.72       -263.07       263.07 o                         
   4  18   1       3228.79       3041.30       981.83 o                         
   5  18   1       1767.28       2054.57       430.96 o                         
   6  18   1       1121.23       1734.34       430.72 o                         
   7  18   1        847.65        950.46       600.16 o                         
   8  18   1       1516.56       1641.13       582.30 o                         
   9  18   1        210.56        566.22       472.34 o                         
  10  18   1        117.27       -448.44       448.44 o                         
  11  18   1         53.52        -22.80       472.23 o                         
  12  18   1         94.89       -179.89       422.99 o                         
  13  18   1        778.31       1119.21       552.03 o                         
  14  18   1         19.20        584.94       499.50 o                         
 -11  19   1         45.18       1025.38       541.36 o                         
 -10  19   1       1422.11       1238.17       571.48 o                         
  -9  19   1         78.06        504.35       386.23 o                         
  -8  19   1       1458.19       1813.91       613.37 o                         
  -7  19   1        178.63        140.95       310.99 o                         
  -6  19   1        957.51       1389.70       597.48 o                         
  -5  19   1        653.04        381.20       341.81 o                         
  -4  19   1       2485.42       1427.28       429.24 o                         
  -3  19   1        572.96         14.20       349.93 o                         
  -2  19   1         16.97       -263.94       263.94 o                         
  -1  19   1         28.94        -42.51       329.45 o                         
   0  19   1        459.67        295.13       336.06 o                         
   1  19   1        688.36        420.30       390.59 o                         
   2  19   1        461.12        245.19       371.86 o                         
   3  19   1         39.40        245.97       346.45 o                         
   4  19   1        505.63         89.89       317.44 o                         
   5  19   1        173.78         62.47       338.92 o                         
   6  19   1       2842.82       2990.79       509.20 o                         
   7  19   1         39.70       -354.82       477.02 o                         
   8  19   1       1383.04       1459.12       537.47 o                         
   9  19   1         10.02       1004.07       963.28 o                         
  10  19   1       2947.09       3200.02       981.59 o                         
  11  19   1        591.67        747.69       549.03 o                         
  -7  20   1       2448.27       2302.26       484.18 o                         
  -6  20   1        449.71       -186.49       337.03 o                         
  -5  20   1       3686.99       3291.89       598.70 o                         
  -4  20   1       4784.39       4938.00       604.89 o                         
  -3  20   1       4727.62       3910.97       591.29 o                         
  -2  20   1       3751.04       3025.71       596.59 o                         
  -1  20   1       5341.15       5763.47       671.40 o                         
   0  20   1       3752.26       5629.12       895.53 o                         
   1  20   1       3193.63       3305.85       539.34 o                         
   2  20   1       5282.33       5081.29       637.79 o                         
   3  20   1       2298.97       2229.34       458.08 o                         
   4  20   1       1417.53       1895.31       470.30 o                         
   5  20   1       2225.48       2206.86       472.66 o                         
   6  20   1        178.12       -137.41       454.37 o                         
   7  20   1       1047.96        650.77       992.18 o                         
 -21   0   2        505.03       -376.88       413.95 o                         
 -20   0   2        687.76        673.44       556.05 o                         
 -19   0   2       9410.80       9335.42      1204.77 o                         
 -18   0   2      19364.76      20808.53      1544.58 o                         
 -17   0   2      50920.95      53090.18      2724.63 o                         
 -16   0   2      30921.16      28463.45      1736.10 o                         
 -15   0   2      42123.88      39046.89      2088.27 o                         
 -14   0   2      48605.95      49698.29      2434.25 o                         
 -13   0   2      15882.42      14984.21       631.58 o                         
 -12   0   2       3434.78       3731.37       333.71 o                         
 -11   0   2      27785.41      28579.49       867.61 o                         
 -10   0   2      30054.57      32161.44       713.35 o                         
  -9   0   2       6390.65       6251.38       283.93 o                         
  -8   0   2      76321.80      78392.05      1414.11 o                         
  -7   0   2      22397.74      23010.14       502.80 o                         
  -6   0   2     597947.00     606216.94      9735.22 o                         
  -5   0   2     176340.14     175484.89      3227.34 o                         
  -4   0   2     428368.69     426735.62      7674.07 o                         
  -3   0   2         29.28        160.71        68.69 o                         
  -2   0   2     207112.72     209755.83      5377.90 o                         
   2   0   2       5972.14       6296.08       283.97 o                         
   3   0   2          3.54         56.58        83.24 o                         
   4   0   2     216611.50     221565.23      4709.68 o                         
   5   0   2          7.63        -93.32        93.32 o                         
   6   0   2     370968.53     378413.31      7966.35 o                         
   7   0   2        708.66       1136.72       172.05 o                         
   8   0   2          1.09         70.62       124.61 o                         
   9   0   2      27874.61      27956.83      1451.90 o                         
  10   0   2        418.40        308.92       284.20 o                         
  11   0   2        166.57        259.49       308.92 o                         
  12   0   2      33116.82      30646.04      1205.55 o                         
  13   0   2     164263.70     171132.88      6820.85 o                         
  14   0   2      64802.53      60170.52      2897.63 o                         
  15   0   2         75.54        383.05       438.66 o                         
  16   0   2      89578.65      82875.79      3830.55 o                         
  17   0   2      26129.28      25158.06      1754.64 o                         
  18   0   2       8278.86       9526.95      1204.77 o                         
  19   0   2      35838.09      34339.02      2168.59 o                         
  20   0   2        679.56        172.99       500.44 o                         
  21   0   2       4158.90       3231.25       889.68 o                         
 -21   1   2        618.37        522.49       534.42 o                         
 -20   1   2       5734.02       6953.86       957.64 o                         
 -19   1   2        737.94        728.25       429.39 o                         
 -18   1   2       9903.45      10777.16       869.08 o                         
 -17   1   2       1821.97       2178.57       363.37 o                         
 -16   1   2         97.51        203.32       226.79 o                         
 -15   1   2      10229.53      10361.22       539.02 o                         
 -14   1   2       1058.15       1397.95       220.66 o                         
 -13   1   2       3144.96       2794.69       268.35 o                         
 -12   1   2      20743.64      19556.78       541.77 o                         
 -11   1   2       1552.29       1565.10       146.96 o                         
 -10   1   2      43564.50      43435.59       710.71 o                         
  -9   1   2          6.43         64.81        66.75 o                         
  -8   1   2     115676.96     116600.97      1506.45 o                         
  -7   1   2      16481.89      17760.40       312.03 o                         
  -6   1   2      33099.00      33388.25       487.61 o                         
  -5   1   2         74.84        137.69        52.74 o                         
  -4   1   2       6202.92       5767.77       143.41 o                         
  -3   1   2       2863.19       2697.17       125.63 o                         
  -2   1   2       7316.19       6749.56       285.72 o                         
  -1   1   2         57.93        -30.20        30.20 o                         
   1   1   2       1591.49       1169.92       167.83 o                         
   2   1   2      36426.89      37096.47       619.55 o                         
   3   1   2      46162.93      46904.81       778.46 o                         
   4   1   2       1766.70       1712.30       120.37 o                         
   5   1   2      29728.54      29252.51       927.26 o                         
   6   1   2      80313.52      79794.42      1211.96 o                         
   7   1   2      21789.30      21408.94       429.88 o                         
   8   1   2      59123.44      59478.44       972.72 o                         
   9   1   2      16940.25      16767.58       606.55 o                         
  10   1   2      58146.16      55288.48      1463.12 o                         
  11   1   2       6677.38       7662.10       428.22 o                         
  12   1   2      52587.34      52511.04      1465.99 o                         
  13   1   2       3248.69       4412.10       393.71 o                         
  14   1   2      10900.97       9924.42       629.58 o                         
  15   1   2       5063.29       5512.18       597.26 o                         
  16   1   2          0.30       -141.86       279.50 o                         
  17   1   2         23.92        169.83       271.76 o                         
  18   1   2       1592.77       1754.71       503.53 o                         
  19   1   2       4828.21       3545.31       582.23 o                         
  20   1   2      10738.18       8733.43      1495.15 o                         
  21   1   2        799.08        588.02       408.96 o                         
 -21   2   2        336.27        334.77      1112.09 o                         
 -20   2   2       9454.87       8714.56       829.44 o                         
 -19   2   2       5822.03       4844.24       520.59 o                         
 -18   2   2       4760.82       4563.80       495.33 o                         
 -17   2   2      22435.29      22604.58      1059.12 o                         
 -16   2   2      13864.63      13667.58       617.29 o                         
 -15   2   2       3696.58       3377.55       324.53 o                         
 -14   2   2      11786.08      11341.94       520.95 o                         
 -13   2   2      11559.95      10603.95       466.13 o                         
 -12   2   2      66848.73      63495.96      1406.79 o                         
 -11   2   2      28624.73      28131.20       609.50 o                         
 -10   2   2         42.37        150.29        87.13 o                         
  -9   2   2        356.50        224.66        76.37 o                         
  -8   2   2      20547.08      19782.40       351.33 o                         
  -7   2   2       1063.05       1110.86        97.03 o                         
  -6   2   2      69378.65      70193.55       989.73 o                         
  -5   2   2     104698.20     109033.48      1568.37 o                         
  -4   2   2     146519.81     150588.25      2286.21 o                         
  -3   2   2      13505.26      15040.45       331.39 o                         
  -2   2   2         45.11        115.98        44.54 o                         
  -1   2   2       1029.45       1288.08        62.83 o                         
   0   2   2      37643.13      38836.58       628.30 o                         
   1   2   2       6696.61       6497.20       163.08 o                         
   2   2   2     213932.55     212876.38      3168.75 o                         
   3   2   2      13975.83      13959.48       298.43 o                         
   4   2   2       8951.05       8907.91       232.05 o                         
   5   2   2         77.17        413.29        82.32 o                         
   6   2   2      21440.23      21739.67       455.91 o                         
   7   2   2      10437.34      10389.26       292.40 o                         
   8   2   2       7328.79       7346.19       317.38 o                         
   9   2   2      15115.88      13921.74       547.86 o                         
  10   2   2      35666.89      35407.58      1042.71 o                         
  11   2   2       3221.79       3968.61       366.63 o                         
  12   2   2      29208.74      29272.03       963.18 o                         
  13   2   2      62026.56      61398.89      1446.13 o                         
  14   2   2      10420.36      11922.02       591.58 o                         
  15   2   2        240.21         28.87       172.22 o                         
  16   2   2       7014.74       6134.96       717.95 o                         
  17   2   2       7135.33       7612.25      1544.58 o                         
  18   2   2       5020.86       3947.66       576.08 o                         
  19   2   2      27876.93      28984.63      1406.22 o                         
  20   2   2      12949.11      12440.11      1049.43 o                         
  21   2   2        612.53        900.17       445.21 o                         
 -21   3   2        582.80       1528.78       391.08 o                         
 -20   3   2       1524.68       1597.27       380.85 o                         
 -19   3   2         53.61       -190.19       273.46 o                         
 -18   3   2       4944.91       3938.06       459.78 o                         
 -17   3   2         81.15        342.72       221.63 o                         
 -16   3   2      36475.25      35590.54      1000.22 o                         
 -15   3   2      46081.92      46969.71      1184.94 o                         
 -14   3   2      37978.75      38331.36       992.05 o                         
 -13   3   2      24124.54      22846.96       682.44 o                         
 -12   3   2      42920.84      42017.91      1327.64 o                         
 -11   3   2      12600.61      12711.63       434.29 o                         
 -10   3   2      51724.81      51035.33       933.76 o                         
  -9   3   2       5934.05       6506.52       536.14 o                         
  -8   3   2       5104.28       4642.46       238.68 o                         
  -7   3   2      65077.29      64927.42       943.79 o                         
  -6   3   2     115698.41     113909.87      1665.15 o                         
  -5   3   2        632.10        446.79        80.92 o                         
  -4   3   2     194350.48     190736.11      2882.86 o                         
  -3   3   2        272.56        256.86        74.99 o                         
  -2   3   2      33410.63      34132.52       804.96 o                         
  -1   3   2       1288.79       1153.86        83.69 o                         
   0   3   2     101457.00     103001.76      1573.86 o                         
   1   3   2      28077.33      28040.51       494.67 o                         
   2   3   2      39576.91      41526.23       700.48 o                         
   3   3   2     351944.53     353784.28      6783.82 o                         
   4   3   2     270070.22     265583.16      3678.17 o                         
   5   3   2      58233.94      57581.21       899.20 o                         
   6   3   2      32662.81      31871.19       562.98 o                         
   7   3   2      52596.10      53059.43       941.17 o                         
   8   3   2      16729.04      15623.25       468.50 o                         
   9   3   2      57446.61      56286.75      1559.69 o                         
  10   3   2      10541.44       9979.50       513.17 o                         
  11   3   2      23858.31      24924.98       845.90 o                         
  12   3   2       1472.53       1161.86       248.59 o                         
  13   3   2      15287.73      17020.07       744.90 o                         
  14   3   2       1135.68       1298.33       241.83 o                         
  15   3   2      16918.12      15625.59       860.55 o                         
  16   3   2         46.67       -154.09       205.63 o                         
  17   3   2        404.88         -4.25       227.96 o                         
  18   3   2        118.18        317.36       417.41 o                         
  19   3   2      22120.06      19809.25      1195.42 o                         
  20   3   2       1619.45       2224.04       521.58 o                         
  21   3   2       3566.03       4457.22       663.66 o                         
 -21   4   2       1070.45       1180.80       369.68 o                         
 -20   4   2       1080.30       1040.13       344.62 o                         
 -19   4   2       1115.85        824.90       291.53 o                         
 -18   4   2       2461.41       3298.55       441.69 o                         
 -17   4   2       9482.84       8869.69       925.61 o                         
 -16   4   2       3231.94       3674.87       581.08 o                         
 -15   4   2       5130.91       4472.56       353.75 o                         
 -14   4   2       3861.27       3829.24       321.06 o                         
 -13   4   2       4930.41       5331.89       527.03 o                         
 -12   4   2        923.34        990.26       185.79 o                         
 -11   4   2      48960.94      48624.32      1010.50 o                         
 -10   4   2        156.96          6.91       100.74 o                         
  -9   4   2       8479.75       8048.78       329.15 o                         
  -8   4   2       1573.97       1888.39       198.15 o                         
  -7   4   2      32209.05      32151.31       686.54 o                         
  -6   4   2       7148.85       6550.16       211.21 o                         
  -5   4   2      41820.30      41864.41       690.95 o                         
  -4   4   2       9634.72      10690.71       251.11 o                         
  -3   4   2      17746.28      18618.55       340.25 o                         
  -2   4   2      75984.03      75604.09      1118.91 o                         
  -1   4   2      12809.14      13233.76       274.60 o                         
   0   4   2     184519.58     182102.98      2385.09 o                         
   1   4   2       6611.16       6945.12       180.43 o                         
   2   4   2       5942.75       6396.15       196.64 o                         
   3   4   2       2864.91       3178.84       168.81 o                         
   4   4   2      17256.06      16931.76       339.96 o                         
   5   4   2       4261.31       4243.00       236.46 o                         
   6   4   2      30209.93      33611.64       559.58 o                         
   7   4   2     105391.91     110803.31      1782.26 o                         
   8   4   2       8677.79       8591.88       333.92 o                         
   9   4   2        533.93        416.32       122.88 o                         
  10   4   2       9129.36       8788.07       482.82 o                         
  11   4   2        527.71        462.74       220.04 o                         
  12   4   2      13094.61      14298.63       652.62 o                         
  13   4   2         41.68       -140.83       208.54 o                         
  14   4   2        812.32        550.15       196.90 o                         
  15   4   2      19108.24      18556.27       719.30 o                         
  16   4   2        199.87        177.45       330.16 o                         
  17   4   2       2923.24       2640.35       419.63 o                         
  18   4   2        445.64       1001.41       325.66 o                         
  19   4   2       8042.93       7128.88       654.70 o                         
  20   4   2        291.80         -2.23       309.08 o                         
  21   4   2       1371.95       1688.84       482.88 o                         
 -21   5   2       6239.09       6752.13       657.99 o                         
 -20   5   2      16304.85      16009.73      1279.62 o                         
 -19   5   2       9258.94       8862.74       681.92 o                         
 -18   5   2       6834.48       6837.36       587.71 o                         
 -17   5   2       1678.03       1457.81       322.65 o                         
 -16   5   2      36261.33      34626.85      1388.40 o                         
 -15   5   2      30698.47      29786.79       861.16 o                         
 -14   5   2         42.28       -138.80       143.46 o                         
 -13   5   2      13939.44      13251.30       711.63 o                         
 -12   5   2      45899.29      43575.39       953.58 o                         
 -11   5   2       3685.92       3706.47       242.58 o                         
 -10   5   2      27855.50      28740.63       836.01 o                         
  -9   5   2      33019.91      32655.96       644.72 o                         
  -8   5   2       1064.73       1308.84       139.99 o                         
  -7   5   2      11048.20      10731.08       305.77 o                         
  -6   5   2      45750.09      47891.97       853.62 o                         
  -5   5   2        180.23        330.37        75.51 o                         
  -4   5   2      57542.32      57877.09       914.10 o                         
  -3   5   2       7843.46       8175.97       156.67 o                         
  -2   5   2      21330.93      20159.23       333.29 o                         
  -1   5   2      57454.82      58273.78       788.50 o                         
   0   5   2     104426.87     103552.34      1255.10 o                         
   1   5   2      49636.32      48893.99       720.31 o                         
   2   5   2       3341.35       3059.02       148.06 o                         
   3   5   2     221541.92     225908.58      2956.38 o                         
   4   5   2       1403.35       1523.69        96.68 o                         
   5   5   2      87250.52      85095.48      1286.40 o                         
   6   5   2      12641.88      11129.99       342.61 o                         
   7   5   2     202333.55     199800.09      3081.46 o                         
   8   5   2       7377.68       7009.21       270.60 o                         
   9   5   2     222644.53     210720.98      3574.88 o                         
  10   5   2       6837.35       7239.11       406.31 o                         
  11   5   2       8057.31       7522.13       497.46 o                         
  12   5   2      20600.69      20097.02       782.35 o                         
  13   5   2     106785.30     103807.02      2594.46 o                         
  14   5   2       3107.77       2856.05       314.38 o                         
  15   5   2      31936.48      30345.13       913.72 o                         
  16   5   2       4070.79       4788.16       492.54 o                         
  17   5   2       1583.52       1964.65       397.96 o                         
  18   5   2         95.88         64.08       238.86 o                         
  19   5   2      13128.41      11986.29       841.46 o                         
  20   5   2       2365.07       2281.31       449.43 o                         
  21   5   2       8002.92       7451.60       729.11 o                         
 -20   6   2        312.18        445.27       321.14 o                         
 -19   6   2       8791.55       9326.66       697.99 o                         
 -18   6   2          2.75        266.93       241.88 o                         
 -17   6   2      11194.39      12264.28      1147.44 o                         
 -16   6   2       6994.38       7055.76       548.60 o                         
 -15   6   2       2895.94       2493.03       277.05 o                         
 -14   6   2      23933.44      24046.11       721.34 o                         
 -13   6   2       8994.95       9556.37       533.27 o                         
 -12   6   2          1.56         42.35       142.19 o                         
 -11   6   2       3210.86       3038.54       219.76 o                         
 -10   6   2        199.39        286.88       100.09 o                         
  -9   6   2      10698.81       9440.77       288.24 o                         
  -8   6   2        142.45        172.41        81.05 o                         
  -7   6   2      39863.64      40571.19       770.06 o                         
  -6   6   2      19617.33      19658.17       472.16 o                         
  -5   6   2      22977.78      22071.34       509.52 o                         
  -4   6   2       5398.95       5225.23       202.83 o                         
  -3   6   2       1484.49       1349.01       132.72 o                         
  -2   6   2        182.37        289.64        55.54 o                         
  -1   6   2          4.17         48.34        52.73 o                         
   0   6   2      17942.69      18561.11       291.02 o                         
   1   6   2      53740.65      55327.91       733.61 o                         
   2   6   2      28312.69      30167.69       498.14 o                         
   3   6   2      13146.76      13012.22       246.40 o                         
   4   6   2       1396.32       1448.66       121.58 o                         
   5   6   2       2378.24       2513.83       179.56 o                         
   6   6   2        252.05        210.90       133.99 o                         
   7   6   2      14146.31      14258.52       466.35 o                         
   8   6   2       2578.22       2357.87       231.51 o                         
   9   6   2       4255.16       3892.38       300.11 o                         
  10   6   2       3499.28       3672.79       444.99 o                         
  11   6   2       5675.83       4762.56       352.28 o                         
  12   6   2      20443.66      20944.90       683.36 o                         
  13   6   2        926.74        803.37       264.80 o                         
  14   6   2       1585.69       1565.26       393.96 o                         
  15   6   2          3.25         54.34       201.07 o                         
  16   6   2       2921.23       2414.03       347.52 o                         
  17   6   2         31.80        -40.55       199.21 o                         
  18   6   2       2246.32       2256.38       359.95 o                         
  19   6   2       3444.89       3304.44       403.71 o                         
  20   6   2        279.14        204.02       282.68 o                         
 -20   7   2       8302.11       9146.60       715.32 o                         
 -19   7   2       9982.10       9920.43       717.48 o                         
 -18   7   2       2986.16       3288.31       432.45 o                         
 -17   7   2      10179.59      10431.95       680.65 o                         
 -16   7   2       1144.36       1027.48       280.24 o                         
 -15   7   2         24.15        140.51       209.98 o                         
 -14   7   2        207.48        278.03       200.65 o                         
 -13   7   2      55776.84      53333.72      1238.29 o                         
 -12   7   2      11261.18      11981.49       445.57 o                         
 -11   7   2      30523.72      29990.91       900.03 o                         
 -10   7   2      24185.54      23981.36       763.98 o                         
  -9   7   2          5.48        -36.30        67.84 o                         
  -8   7   2         19.93         13.62        65.12 o                         
  -7   7   2     110873.36     112234.36      2005.72 o                         
  -6   7   2      22446.25      21467.31       514.91 o                         
  -5   7   2      94366.05      93924.02      1693.98 o                         
  -4   7   2      10277.56      10530.37       299.68 o                         
  -3   7   2      68660.67      67238.02      1149.32 o                         
  -2   7   2      41402.62      41330.21       604.12 o                         
  -1   7   2      93877.16      93105.33      1229.85 o                         
   0   7   2      51728.74      50354.08       652.57 o                         
   1   7   2      39516.42      40636.79       580.49 o                         
   2   7   2     162871.81     163958.98      2205.38 o                         
   3   7   2       3596.91       3545.87       127.95 o                         
   4   7   2       3743.04       3601.20       199.34 o                         
   5   7   2       2194.60       1933.76       172.53 o                         
   6   7   2     115281.70     114531.04      2062.80 o                         
   7   7   2       7386.69       7571.85       353.06 o                         
   8   7   2      62184.08      62890.14      1407.46 o                         
   9   7   2      38340.00      36925.03       943.45 o                         
  10   7   2          9.05        -46.37       162.30 o                         
  11   7   2        291.91        468.53       192.19 o                         
  12   7   2      17979.45      15942.60       623.59 o                         
  13   7   2      25007.16      24550.71       994.89 o                         
  14   7   2      16931.70      15208.38       561.84 o                         
  15   7   2      23910.11      22790.38       808.68 o                         
  16   7   2       7070.37       6213.88       856.09 o                         
  17   7   2       2372.47       3033.18       467.18 o                         
  18   7   2       5839.37       6181.43       512.30 o                         
  19   7   2      16264.41      16197.07      1104.71 o                         
  20   7   2       1798.10       1734.17       347.00 o                         
 -20   8   2      10380.05       9366.95       721.45 o                         
 -19   8   2      10098.12      10355.48       729.18 o                         
 -18   8   2      11003.10      11751.21      1026.63 o                         
 -17   8   2         56.53        193.56       229.19 o                         
 -16   8   2       5476.66       4786.26       455.35 o                         
 -15   8   2        652.51        421.57       226.12 o                         
 -14   8   2      22865.58      22542.95       673.53 o                         
 -13   8   2       2962.60       2790.10       240.86 o                         
 -12   8   2          1.02        -23.37       222.28 o                         
 -11   8   2      30264.39      30420.82       900.75 o                         
 -10   8   2       1154.81       1321.01       135.10 o                         
  -9   8   2       4542.21       4490.07       165.32 o                         
  -8   8   2          1.49        -34.84        86.24 o                         
  -7   8   2      39278.76      37274.94       793.96 o                         
  -6   8   2      40740.99      40371.18       845.94 o                         
  -5   8   2      47229.46      46866.09       874.88 o                         
  -4   8   2       6041.71       6831.90       313.20 o                         
  -3   8   2      39833.26      39495.22       708.28 o                         
  -2   8   2      47634.18      47890.02       696.68 o                         
  -1   8   2     132785.22     132667.92      1824.29 o                         
   0   8   2      96322.02     100367.63      1264.85 o                         
   1   8   2      54788.23      55233.09       852.43 o                         
   2   8   2        797.15        890.01        91.48 o                         
   3   8   2      18992.72      17787.37       334.48 o                         
   4   8   2      34966.96      35310.99       701.74 o                         
   5   8   2      34802.07      33656.90       681.43 o                         
   6   8   2       1396.89       1493.17       142.27 o                         
   7   8   2        400.72        475.92       163.71 o                         
   8   8   2      16134.12      16802.63       466.12 o                         
   9   8   2         33.36         98.91       143.96 o                         
  10   8   2         62.54        240.87       154.71 o                         
  11   8   2       2361.27       2630.83       282.67 o                         
  12   8   2      16716.04      16348.86       960.43 o                         
  13   8   2      12138.63      11668.30       460.54 o                         
  14   8   2      16246.66      15652.60       683.12 o                         
  15   8   2       1774.83       1440.79       308.91 o                         
  16   8   2       4783.93       4318.91       417.90 o                         
  17   8   2      21006.04      19452.31       838.76 o                         
  18   8   2      27728.52      25934.24       955.62 o                         
  19   8   2      20824.06      23502.74      1039.79 o                         
  20   8   2       2542.80       3083.41       416.05 o                         
 -20   9   2        658.84        566.94       364.41 o                         
 -19   9   2      21527.41      23229.97      1055.99 o                         
 -18   9   2       3549.66       4784.36       477.50 o                         
 -17   9   2       4893.71       4267.16       437.48 o                         
 -16   9   2        953.14       1163.50       276.40 o                         
 -15   9   2        818.55        730.18       233.08 o                         
 -14   9   2      13420.27      12969.81       680.41 o                         
 -13   9   2       7943.24       7225.23       290.60 o                         
 -12   9   2      25312.24      25745.46       667.92 o                         
 -11   9   2       6778.08       6406.19       214.46 o                         
 -10   9   2      77516.88      78339.46      1938.69 o                         
  -9   9   2       8070.85       7069.01       465.28 o                         
  -8   9   2       9476.94       9662.58       691.12 o                         
  -7   9   2      10069.84       9662.39       513.40 o                         
  -6   9   2     126466.73     121511.72      1858.45 o                         
  -5   9   2      24504.07      25198.66       527.79 o                         
  -4   9   2      22582.45      23219.31       498.41 o                         
  -3   9   2      11445.32      12053.53       347.26 o                         
  -2   9   2       6797.58       6679.76       193.07 o                         
  -1   9   2      34920.12      35063.47       608.87 o                         
   0   9   2      15340.81      14382.26       345.90 o                         
   1   9   2      38176.29      36859.78       689.81 o                         
   2   9   2      76879.30      75898.63      1054.41 o                         
   3   9   2      11171.78      10420.10       233.89 o                         
   4   9   2        309.83        311.01       126.33 o                         
   5   9   2       3808.51       4325.23       265.25 o                         
   6   9   2      44204.67      43341.88       981.03 o                         
   7   9   2      40391.59      40074.43       869.54 o                         
   8   9   2       7167.32       7263.96       326.93 o                         
   9   9   2      37129.34      37130.83       936.71 o                         
  10   9   2        490.57        431.16       127.42 o                         
  11   9   2      24813.52      23073.13       727.49 o                         
  12   9   2          3.32        -14.56       133.05 o                         
  13   9   2      20246.41      19252.54       718.34 o                         
  14   9   2      13932.47      14003.10       628.34 o                         
  15   9   2      32266.21      34612.18      1218.53 o                         
  16   9   2       2493.34       2268.03       333.84 o                         
  17   9   2        978.03       1234.59       286.21 o                         
  18   9   2      13563.42      13035.99       699.25 o                         
  19   9   2       4434.30       4591.39       486.27 o                         
  20   9   2      14870.86      16112.49       999.66 o                         
 -20  10   2        372.89        431.32       265.79 o                         
 -19  10   2       1587.17       1485.72       324.71 o                         
 -18  10   2        256.23        480.02       337.40 o                         
 -17  10   2      13113.92      14665.53       720.85 o                         
 -16  10   2       2358.90       2545.70       311.46 o                         
 -15  10   2       5123.51       5898.74      1185.74 o                         
 -14  10   2       5014.88       5304.35       383.65 o                         
 -13  10   2       8379.25       8661.36       639.49 o                         
 -12  10   2      12190.69      11294.61       719.69 o                         
 -11  10   2      32810.75      33735.32      1162.04 o                         
 -10  10   2       1715.49       1581.56       311.66 o                         
  -9  10   2        540.58        312.85       298.19 o                         
  -8  10   2       5214.88       5315.98       337.17 o                         
  -7  10   2       1103.19        983.09       186.28 o                         
  -6  10   2         32.02       -163.48       163.48 o                         
  -5  10   2       6576.10       6728.82       415.78 o                         
  -4  10   2      26893.89      25803.78       555.67 o                         
  -3  10   2        542.87        678.14       126.94 o                         
  -2  10   2       1205.28       1368.41       101.90 o                         
  -1  10   2      21842.54      21316.73       485.63 o                         
   0  10   2       7658.49       7575.62       308.30 o                         
   1  10   2      10532.16      11636.57       410.22 o                         
   2  10   2      15326.35      15558.10       331.04 o                         
   3  10   2       3932.08       3894.00       246.76 o                         
   4  10   2        204.01         61.11       109.68 o                         
   5  10   2       4243.85       4246.91       242.33 o                         
   6  10   2       1961.88       2569.89       201.28 o                         
   7  10   2      12987.22      12866.85       422.00 o                         
   8  10   2      18180.96      18315.61       641.61 o                         
   9  10   2       1114.02       1187.06       157.63 o                         
  10  10   2       5412.66       5098.53       373.31 o                         
  11  10   2       1529.37       1525.88       150.82 o                         
  12  10   2       3099.68       3669.25       239.03 o                         
  13  10   2       2798.31       2640.55       373.65 o                         
  14  10   2       2284.20       2262.75       278.75 o                         
  15  10   2      10084.66      10014.53       537.74 o                         
  16  10   2       8857.69       8450.38       550.28 o                         
  17  10   2        357.50        452.68       244.43 o                         
  18  10   2          5.22       -199.48       320.65 o                         
  19  10   2       5561.90       5478.42       493.27 o                         
  20  10   2        191.71        102.28       226.06 o                         
 -20  11   2        460.82        150.97       397.66 o                         
 -19  11   2       8037.50       7647.67       817.90 o                         
 -18  11   2       3514.13       4353.61       633.96 o                         
 -17  11   2       1179.48       1042.82       601.74 o                         
 -16  11   2        584.04        624.81       313.22 o                         
 -15  11   2       6233.74       5576.07       873.05 o                         
 -14  11   2        340.87        301.12       214.69 o                         
 -13  11   2       6614.36       7466.77       537.05 o                         
 -12  11   2       2292.41       3268.05       367.36 o                         
 -11  11   2      14368.95      14836.22       709.51 o                         
 -10  11   2       4566.12       5096.65       435.83 o                         
  -9  11   2      20274.50      22005.02       798.22 o                         
  -8  11   2       5960.77       5411.25       365.16 o                         
  -7  11   2      11774.92      11210.33       492.42 o                         
  -6  11   2       3012.47       2981.16       275.40 o                         
  -5  11   2      18577.17      18956.37       577.47 o                         
  -4  11   2       2242.35       2803.06       260.41 o                         
  -3  11   2       3814.38       3974.37       296.81 o                         
  -2  11   2      28656.98      28138.77       483.23 o                         
  -1  11   2       1210.16       1193.62       145.66 o                         
   0  11   2      27728.83      27287.42       654.09 o                         
   1  11   2      14354.06      15258.04       556.29 o                         
   2  11   2      46095.32      46379.70       967.72 o                         
   3  11   2       2909.80       2811.34       208.78 o                         
   4  11   2      58192.87      60823.37      1072.38 o                         
   5  11   2         93.60         87.65       145.69 o                         
   6  11   2      63359.49      63934.12      1210.75 o                         
   7  11   2      16442.60      16959.53       577.68 o                         
   8  11   2      94141.21      93608.64      1783.01 o                         
   9  11   2        109.44         16.59       121.06 o                         
  10  11   2      51130.92      51494.95      1372.57 o                         
  11  11   2        395.85        330.60       353.12 o                         
  12  11   2      27063.95      27735.04       640.22 o                         
  13  11   2       4409.70       4313.95       473.10 o                         
  14  11   2      29247.78      30581.13       900.14 o                         
  15  11   2      15826.27      15206.01       626.75 o                         
  16  11   2       1111.06        825.00       287.20 o                         
  17  11   2       4343.20       4680.37       642.94 o                         
  18  11   2        178.17        -43.65       661.23 o                         
  19  11   2       2436.72       2811.25       556.47 o                         
  20  11   2       3997.44       4209.94       637.28 o                         
 -20  12   2       2031.68       1032.07       495.47 o                         
 -19  12   2        104.39       -331.62       331.62 o                         
 -18  12   2        177.41         66.37       368.80 o                         
 -17  12   2      11809.94      13176.66      1269.45 o                         
 -16  12   2       3386.49       3623.66       591.13 o                         
 -15  12   2       2276.02       2726.63       523.23 o                         
 -14  12   2        847.34        355.41       301.42 o                         
 -13  12   2       1049.63        906.85       289.81 o                         
 -12  12   2          0.34       -184.51       184.51 o                         
 -11  12   2      13413.51      12766.83       801.70 o                         
 -10  12   2       7920.74       7890.83       602.27 o                         
  -9  12   2          1.67        360.77       201.19 o                         
  -8  12   2        978.95       1214.80       245.62 o                         
  -7  12   2       1777.10       1637.81       255.81 o                         
  -6  12   2       2922.28       3074.00       291.49 o                         
  -5  12   2          4.94        -85.16       156.28 o                         
  -4  12   2       2255.00       1880.38       187.88 o                         
  -3  12   2        767.43        860.05       155.49 o                         
  -2  12   2       3797.21       4170.23       263.04 o                         
  -1  12   2       1568.17       1965.20       166.94 o                         
   0  12   2      13840.55      14950.72       512.97 o                         
   1  12   2          2.40         16.26       103.27 o                         
   2  12   2         90.42        272.44       129.55 o                         
   3  12   2          9.75        -38.48       137.54 o                         
   4  12   2       4380.19       5046.54       299.72 o                         
   5  12   2        444.30        247.52       149.15 o                         
   6  12   2       4407.15       4784.07       378.99 o                         
   7  12   2       7168.22       7142.69       338.01 o                         
   8  12   2       6539.19       6326.66       466.42 o                         
   9  12   2        710.58       1005.77       446.77 o                         
  10  12   2       1000.17        808.36       331.68 o                         
  11  12   2        119.42       -326.34       326.34 o                         
  12  12   2        138.46        517.04       324.78 o                         
  13  12   2        169.91        242.32       332.92 o                         
  14  12   2       3040.96       4594.80      1115.92 o                         
  15  12   2       5321.86       5451.03       670.27 o                         
  16  12   2        122.17        997.04       382.08 o                         
  17  12   2       1450.94        545.63       353.89 o                         
  18  12   2         26.80        537.99       413.32 o                         
  19  12   2         51.66        243.17       567.41 o                         
  20  12   2         11.56        999.39       388.72 o                         
 -20  13   2        313.28        196.78       433.29 o                         
 -19  13   2        208.22         58.57       368.80 o                         
 -18  13   2        461.01        372.04       422.03 o                         
 -17  13   2       2910.39       2067.01       487.16 o                         
 -16  13   2        231.16        458.71       373.24 o                         
 -15  13   2       6590.74       8247.50       624.05 o                         
 -14  13   2        934.53       1228.29       312.97 o                         
 -13  13   2      16438.46      16415.53       769.37 o                         
 -12  13   2       9988.85      10127.46       592.50 o                         
 -11  13   2      32574.48      32733.77       959.78 o                         
 -10  13   2       5524.28       6008.76       523.65 o                         
  -9  13   2      46673.80      48981.69      1221.68 o                         
  -8  13   2      14289.53      14032.36       658.27 o                         
  -7  13   2      18871.79      19474.61       727.77 o                         
  -6  13   2       9621.19      10086.46       554.94 o                         
  -5  13   2      37060.60      37230.81      1008.33 o                         
  -4  13   2      23059.75      22986.37       737.32 o                         
  -3  13   2       1031.85       1101.84       400.95 o                         
  -2  13   2      16004.69      15689.24       685.69 o                         
  -1  13   2          5.08        234.78       144.20 o                         
   0  13   2      28803.79      27884.64       798.95 o                         
   1  13   2      15678.04      15509.70       505.06 o                         
   2  13   2       6717.47       6252.16       358.00 o                         
   3  13   2        429.43        466.06       169.89 o                         
   4  13   2      16077.06      17811.98       558.30 o                         
   5  13   2        728.29        688.98       222.85 o                         
   6  13   2        763.36        704.38       222.42 o                         
   7  13   2       1341.01       1410.92       263.46 o                         
   8  13   2      34847.73      35295.21      1024.22 o                         
   9  13   2       7817.68       8539.88       590.17 o                         
  10  13   2       9423.90       9508.72       789.62 o                         
  11  13   2       4536.75       5201.09       617.11 o                         
  12  13   2      14672.19      13336.31       939.32 o                         
  13  13   2        239.55        -37.69       299.84 o                         
  14  13   2      13434.81      15104.09      1071.02 o                         
  15  13   2          7.98        492.33       373.08 o                         
  16  13   2       4143.69       3880.74       631.22 o                         
  17  13   2       7474.76       9345.50       898.64 o                         
  18  13   2       1959.22       2414.30       574.20 o                         
  19  13   2        125.13         99.83       427.69 o                         
  20  13   2       4358.58       4989.85       747.62 o                         
 -20  14   2        199.07        155.74       467.15 o                         
 -19  14   2        423.52        184.37       393.27 o                         
 -18  14   2        280.34        374.45       553.94 o                         
 -17  14   2        134.87        -21.89       394.19 o                         
 -16  14   2        848.72       1057.48       373.20 o                         
 -15  14   2       1947.86       1637.87       417.28 o                         
 -14  14   2        426.25        511.14       374.57 o                         
 -13  14   2       8854.41       9492.18       602.71 o                         
 -12  14   2        370.07        458.15       272.56 o                         
 -11  14   2         20.57        -70.82       223.84 o                         
 -10  14   2       5126.26       5231.81       446.91 o                         
  -9  14   2       3471.86       3900.18       807.96 o                         
  -8  14   2         92.84        305.65       224.37 o                         
  -7  14   2       2010.78       1838.72       323.50 o                         
  -6  14   2        413.33        142.26       206.47 o                         
  -5  14   2       2610.89       2876.00       405.61 o                         
  -4  14   2       6320.53       6110.93       462.84 o                         
  -3  14   2       6768.02       6465.47       897.11 o                         
  -2  14   2       7927.21       8380.23       596.42 o                         
  -1  14   2       1193.99        917.07       292.89 o                         
   0  14   2       2212.37       2232.43       354.20 o                         
   1  14   2       6275.64       6740.78       666.15 o                         
   2  14   2       6058.48       6215.91       553.78 o                         
   3  14   2       3469.77       3102.98       393.13 o                         
   4  14   2       1743.82       1318.35       313.88 o                         
   5  14   2       5926.49       5843.36       432.61 o                         
   6  14   2       1438.04       1717.34       308.89 o                         
   7  14   2        293.97        343.54       207.38 o                         
   8  14   2       1320.79        802.42       227.08 o                         
   9  14   2       1522.08       1750.67       579.39 o                         
  10  14   2         71.46       -288.93       288.93 o                         
  11  14   2       1670.54       1554.50       381.08 o                         
  12  14   2       7041.62       7218.76      1081.40 o                         
  13  14   2       6536.28       6744.97       779.50 o                         
  14  14   2         27.37        419.05       452.64 o                         
  15  14   2       2075.61       2648.08       532.13 o                         
  16  14   2       1691.39       2310.76       542.13 o                         
  17  14   2        552.58        847.70       465.70 o                         
  18  14   2       1890.90       3220.86       631.61 o                         
  19  14   2       2610.46       2721.72       565.83 o                         
  20  14   2        755.14        714.00       457.53 o                         
 -19  15   2        602.53        774.96       583.65 o                         
 -18  15   2       1877.68        494.26       858.78 o                         
 -17  15   2        946.20       1361.65       628.21 o                         
 -16  15   2         49.46        472.64       413.16 o                         
 -15  15   2        102.81        622.16       410.30 o                         
 -14  15   2       1079.35        528.80       330.86 o                         
 -13  15   2        221.03       -253.81       253.81 o                         
 -12  15   2       1894.13       1756.25       374.60 o                         
 -11  15   2        312.18        239.60       328.17 o                         
 -10  15   2         98.14       -274.54       276.56 o                         
  -9  15   2       1275.97        377.12       429.83 o                         
  -8  15   2       4974.16       4455.23       579.65 o                         
  -7  15   2       6297.62       6425.21       559.99 o                         
  -6  15   2       1853.01       1489.74       355.38 o                         
  -5  15   2        147.91       -230.26       230.26 o                         
  -4  15   2       4081.11       3885.33       481.55 o                         
  -3  15   2        185.38        216.24       267.50 o                         
  -2  15   2       9123.64       9549.85       658.94 o                         
  -1  15   2        533.82        309.73       283.58 o                         
   0  15   2       3678.80       3458.91       435.80 o                         
   1  15   2       7830.38       7475.24       864.12 o                         
   2  15   2       6851.43       5377.41       509.06 o                         
   3  15   2       6743.58       7140.63       580.10 o                         
   4  15   2      12147.53      12207.60       754.70 o                         
   5  15   2      26362.68      27031.58      1026.51 o                         
   6  15   2       1023.78        805.20       285.48 o                         
   7  15   2      19667.03      20043.46       905.18 o                         
   8  15   2      15822.17      17278.34      1483.00 o                         
   9  15   2      16204.00      15223.52      1224.66 o                         
  10  15   2       6438.98       6732.44       786.82 o                         
  11  15   2      10868.44      11210.38      1274.97 o                         
  12  15   2       2493.93       2868.32       562.20 o                         
  13  15   2       6894.31       6359.13       757.74 o                         
  14  15   2       8841.48      11747.76      1249.35 o                         
  15  15   2        730.52       1711.63       686.32 o                         
  16  15   2       1764.21       2705.49       793.91 o                         
  17  15   2       1699.07        818.06      1053.40 o                         
  18  15   2        897.05       1230.25      1300.53 o                         
  19  15   2        235.44       1138.60      1717.57 o                         
 -18  16   2        194.64        149.06      1300.53 o                         
 -17  16   2       6356.56       5302.88      1005.41 o                         
 -16  16   2        531.88        889.18       614.69 o                         
 -15  16   2       2070.59       2072.71       811.88 o                         
 -14  16   2         26.01       -399.29       399.29 o                         
 -13  16   2        567.53        180.98       433.52 o                         
 -12  16   2        488.18        678.70       325.46 o                         
 -11  16   2         37.53       -434.03       434.03 o                         
 -10  16   2       3322.98       3236.81       471.38 o                         
  -9  16   2         92.95        350.11       346.30 o                         
  -8  16   2          9.83        -34.78       290.55 o                         
  -7  16   2       6095.30       5371.96       564.85 o                         
  -6  16   2       2254.61       1893.96       441.42 o                         
  -5  16   2       7868.46       8935.43       718.76 o                         
  -4  16   2       5057.47       5538.06       564.22 o                         
  -3  16   2      21368.96      22701.85      1021.38 o                         
  -2  16   2       2993.16       3382.24       807.04 o                         
  -1  16   2      34799.66      35097.35      1397.39 o                         
   0  16   2       2909.01       3731.43       489.20 o                         
   1  16   2      28227.47      30259.40      1415.23 o                         
   2  16   2       3877.34       4187.34       496.02 o                         
   3  16   2      10883.72      10834.57       723.99 o                         
   4  16   2        464.83        653.00       339.76 o                         
   5  16   2       7966.23       6910.95       601.72 o                         
   6  16   2        780.83        890.46       360.94 o                         
   7  16   2        243.64        461.87       326.38 o                         
   8  16   2        572.86         64.93       416.27 o                         
   9  16   2       1204.92       1667.00       505.23 o                         
  10  16   2        195.67        -88.81       380.27 o                         
  11  16   2       2017.50       2115.79       527.28 o                         
  12  16   2       2873.18       3757.42       638.21 o                         
  13  16   2       2666.85       3936.93       892.36 o                         
  14  16   2        437.92        988.91       503.70 o                         
  15  16   2       8327.29       9915.97      1146.01 o                         
  16  16   2         36.59        240.59       500.86 o                         
  17  16   2       5875.67       8009.91      1815.14 o                         
 -16  17   2         34.25        729.42       635.47 o                         
 -15  17   2       2230.42       2693.48       797.70 o                         
 -14  17   2       1038.47        663.13       582.01 o                         
 -13  17   2       1802.99       1813.14       532.75 o                         
 -12  17   2        451.12        408.86       371.55 o                         
 -11  17   2       6494.87       5704.06       598.59 o                         
 -10  17   2       2863.98       2757.31       453.85 o                         
  -9  17   2       5564.60       6366.40       634.56 o                         
  -8  17   2       2327.62       2077.57       490.47 o                         
  -7  17   2       8864.65       7322.59       643.38 o                         
  -6  17   2       3222.55       3927.44       498.24 o                         
  -5  17   2      12006.76      10275.03       753.14 o                         
  -4  17   2         13.34         19.20       418.43 o                         
  -3  17   2       8852.29       8740.61       695.43 o                         
  -2  17   2       3952.89       2901.82       471.94 o                         
  -1  17   2       3496.06       3644.54       500.49 o                         
   0  17   2        372.40       -146.31       268.34 o                         
   1  17   2       1259.92       1156.59       382.82 o                         
   2  17   2       2970.07       3413.05       490.71 o                         
   3  17   2        163.93        512.11       315.60 o                         
   4  17   2       2397.95       2723.35       567.16 o                         
   5  17   2        253.36        547.63       310.39 o                         
   6  17   2        765.23       1254.75       347.67 o                         
   7  17   2        213.17        143.61       274.61 o                         
   8  17   2        311.21       -137.12       473.56 o                         
   9  17   2       1188.77        239.55       505.65 o                         
  10  17   2       1034.64       1210.36       502.73 o                         
  11  17   2        136.53        290.81       419.35 o                         
  12  17   2          8.57        -58.14       424.96 o                         
  13  17   2          4.65        544.21       477.83 o                         
  14  17   2       2846.82       3905.68       697.72 o                         
  15  17   2        310.12        937.31       734.98 o                         
 -14  18   2         20.40        112.20       568.34 o                         
 -13  18   2       1641.36       1448.88       680.78 o                         
 -12  18   2         73.76       -354.73       443.30 o                         
 -11  18   2       5105.01       4819.89       562.36 o                         
 -10  18   2       1739.83       2172.81       505.63 o                         
  -9  18   2         82.42       -190.29       304.43 o                         
  -8  18   2        133.98        -67.67       305.46 o                         
  -7  18   2       3952.96       3761.11       555.57 o                         
  -6  18   2       1213.18       1363.11       387.27 o                         
  -5  18   2       1209.93        933.22       389.10 o                         
  -4  18   2       2085.94       2398.02       507.41 o                         
  -3  18   2        179.98         15.95       317.21 o                         
  -2  18   2        667.88        486.01       317.82 o                         
  -1  18   2        817.56        766.38       361.33 o                         
   0  18   2       1199.70        570.43       476.51 o                         
   1  18   2         55.43       -310.33       310.33 o                         
   2  18   2        274.93       -332.75       432.76 o                         
   3  18   2       5926.13       5543.21       849.85 o                         
   4  18   2       2028.96       1358.67       397.11 o                         
   5  18   2        941.19       1163.97       617.10 o                         
   6  18   2        265.95         29.20       355.81 o                         
   7  18   2         25.70       -487.59       487.59 o                         
   8  18   2        265.03        765.88       499.65 o                         
   9  18   2        292.51       -299.88       426.32 o                         
  10  18   2         32.11       -395.23       414.61 o                         
  11  18   2        958.63        375.91       451.09 o                         
  12  18   2         89.37        213.97       500.17 o                         
  13  18   2       2316.12       2748.71       675.61 o                         
 -11  19   2       1816.60       1485.91       750.68 o                         
 -10  19   2        791.56       1202.29       436.89 o                         
  -9  19   2       1873.45       2082.03       455.73 o                         
  -8  19   2       1400.95       1199.01       411.99 o                         
  -7  19   2        643.37        522.97       671.50 o                         
  -6  19   2          2.21         21.68       297.84 o                         
  -5  19   2        180.92         80.59       415.48 o                         
  -4  19   2         76.44        128.78       385.52 o                         
  -3  19   2        300.90       -290.60       290.60 o                         
  -2  19   2        451.64        146.82       320.88 o                         
  -1  19   2       1510.52       1408.93       419.58 o                         
   0  19   2         10.35       -135.39       295.50 o                         
   1  19   2       3976.45       3780.81       563.91 o                         
   2  19   2         15.10        659.98       364.31 o                         
   3  19   2       7158.07       8021.19       738.52 o                         
   4  19   2        554.93        682.64       475.31 o                         
   5  19   2       8761.44       8659.33       736.82 o                         
   6  19   2         21.36       -208.05       437.70 o                         
   7  19   2      10686.64      11111.36      1152.69 o                         
   8  19   2         15.02        -60.05       467.73 o                         
   9  19   2       9207.04       8917.41       970.01 o                         
  10  19   2        519.71       1574.42       538.15 o                         
  11  19   2       6921.81       6266.62      1043.14 o                         
  -7  20   2       1261.28        605.54       421.83 o                         
  -6  20   2         64.86          5.63       507.41 o                         
  -5  20   2       1269.77        995.65       583.21 o                         
  -4  20   2        893.27       1017.89       558.24 o                         
  -3  20   2        233.56         85.46       372.46 o                         
  -2  20   2       1091.08         -7.56       366.59 o                         
  -1  20   2       1363.74       1142.13       510.33 o                         
   0  20   2        351.40         33.27       360.10 o                         
   1  20   2        785.61        948.17       405.92 o                         
   2  20   2       2340.93       2728.79       688.44 o                         
   3  20   2        494.54        772.42       366.78 o                         
   4  20   2          4.36       -191.81       323.92 o                         
   5  20   2       1670.15       1598.30       590.41 o                         
   6  20   2        455.26        488.10       525.25 o                         
   7  20   2        109.23        188.90       452.70 o                         
 -21   1   3        419.28        564.17       679.61 o                         
 -20   1   3          8.11        123.65       321.08 o                         
 -19   1   3       1984.67       1803.50       443.28 o                         
 -18   1   3       4486.01       4403.27       584.08 o                         
 -17   1   3      10586.25      10525.81       679.95 o                         
 -16   1   3      30605.04      29536.46      1029.22 o                         
 -15   1   3      30335.34      29480.47       878.13 o                         
 -14   1   3         93.17        114.87       153.05 o                         
 -13   1   3      74612.01      72579.47      1966.26 o                         
 -12   1   3      67487.25      67738.92      1136.96 o                         
 -11   1   3       9427.96       9613.44       283.56 o                         
 -10   1   3      59017.06      61251.72       881.62 o                         
  -9   1   3     167779.00     172422.84      2185.60 o                         
  -8   1   3       2363.24       3328.54       145.38 o                         
  -7   1   3      24820.49      26338.08       416.66 o                         
  -6   1   3      42568.99      43556.59       643.78 o                         
  -5   1   3      24757.15      25150.67       397.87 o                         
  -4   1   3     104283.01     105742.52      1500.72 o                         
  -3   1   3      63167.71      64631.05       938.02 o                         
  -2   1   3      19725.61      20481.55       698.72 o                         
  -1   1   3       2527.90       2403.93       109.30 o                         
   0   1   3      42836.06      43095.25       778.89 o                         
   1   1   3     118340.27     119115.52      1823.74 o                         
   2   1   3        156.95        177.67        71.14 o                         
   3   1   3      95952.20      95268.80      1506.57 o                         
   4   1   3      76167.34      77743.09      1263.97 o                         
   5   1   3      83117.38      83442.93      1361.91 o                         
   6   1   3     147282.45     147244.70      2304.83 o                         
   7   1   3     138804.89     133399.34      1967.04 o                         
   8   1   3        187.53         56.53       119.47 o                         
   9   1   3      10689.52      10026.94       521.23 o                         
  10   1   3     116138.62     115962.54      2741.64 o                         
  11   1   3      21410.75      23159.00       987.07 o                         
  12   1   3      18316.07      16165.38       830.02 o                         
  13   1   3      14454.40      12958.46       840.25 o                         
  14   1   3      42683.13      38817.70      1509.35 o                         
  15   1   3       4378.54       3655.17       827.89 o                         
  16   1   3      17120.08      16830.15      1112.82 o                         
  17   1   3          1.79        174.70       330.54 o                         
  18   1   3        935.45       1238.73       657.99 o                         
  19   1   3       1785.09       1245.51       440.98 o                         
  20   1   3      10652.35       9769.18       952.11 o                         
  21   1   3       7505.94       7395.25       844.66 o                         
 -21   2   3         46.43        134.35       334.19 o                         
 -20   2   3       8278.70       7643.04       655.36 o                         
 -19   2   3      22134.91      21551.07      1364.77 o                         
 -18   2   3       6326.25       5903.97       613.95 o                         
 -17   2   3      12057.33      10612.15       684.34 o                         
 -16   2   3       2409.09       2648.87       474.84 o                         
 -15   2   3      55840.04      55374.18      1343.87 o                         
 -14   2   3      26734.59      27086.71       710.80 o                         
 -13   2   3      27437.56      27906.48      1011.48 o                         
 -12   2   3       4344.13       4022.22       253.16 o                         
 -11   2   3      13167.91      12932.81       445.65 o                         
 -10   2   3       9085.16       9038.78       259.08 o                         
  -9   2   3      17805.92      17842.81       339.84 o                         
  -8   2   3       2316.07       2686.77       140.69 o                         
  -7   2   3      22946.40      24355.89       423.85 o                         
  -6   2   3      21569.13      22564.98       366.06 o                         
  -5   2   3      21188.05      21152.57       356.16 o                         
  -4   2   3      10128.44      11165.16       259.25 o                         
  -3   2   3      37968.46      37245.23       637.32 o                         
  -2   2   3      39129.14      39459.59       651.89 o                         
  -1   2   3      18401.95      19224.36       350.47 o                         
   0   2   3       1505.25       1858.77        99.58 o                         
   1   2   3       2262.96       2766.93       131.47 o                         
   2   2   3       5367.75       5523.56       185.37 o                         
   3   2   3      11696.45      12426.20       293.24 o                         
   4   2   3      60806.35      61106.59      1160.93 o                         
   5   2   3      72235.13      74211.80      1231.41 o                         
   6   2   3       4357.97       4222.94       328.44 o                         
   7   2   3         33.16        183.01        75.88 o                         
   8   2   3       6712.69       7113.80       428.41 o                         
   9   2   3       2815.42       2864.90       620.79 o                         
  10   2   3       1308.20       1059.62       221.39 o                         
  11   2   3       7311.04       6700.79       545.46 o                         
  12   2   3       9525.40       8534.97       560.30 o                         
  13   2   3      17569.54      16358.92       735.90 o                         
  14   2   3       1744.28       1098.32       357.90 o                         
  15   2   3        659.04        568.40       309.81 o                         
  16   2   3       6092.38       6399.50      1204.77 o                         
  17   2   3        983.44        707.29       363.59 o                         
  18   2   3         26.45         14.87       327.30 o                         
  19   2   3        238.77        165.46       781.56 o                         
  20   2   3       1447.97        910.34       441.48 o                         
  21   2   3          0.20         19.72       522.07 o                         
 -21   3   3      12000.84      11947.80       833.43 o                         
 -20   3   3       1329.82       1603.99       422.87 o                         
 -19   3   3       5525.55       4936.93       573.65 o                         
 -18   3   3       9190.30       8589.70       667.40 o                         
 -17   3   3       3698.41       3993.98       449.26 o                         
 -16   3   3      33837.36      32817.34       996.10 o                         
 -15   3   3      11167.02      12384.49       588.48 o                         
 -14   3   3       2315.32       3331.89       270.84 o                         
 -13   3   3       9706.05       9894.77       426.96 o                         
 -12   3   3       3132.57       3389.02       242.22 o                         
 -11   3   3       6375.10       6289.67       287.34 o                         
 -10   3   3      78128.41      79847.23      1248.73 o                         
  -9   3   3        618.17        553.77        90.50 o                         
  -8   3   3      22249.76      23409.69       429.75 o                         
  -7   3   3       8063.59       9223.14       233.67 o                         
  -6   3   3        600.50        759.47        83.95 o                         
  -5   3   3      70870.03      69327.02      1060.10 o                         
  -4   3   3      32980.95      33615.38       612.14 o                         
  -3   3   3      41676.20      41918.57       659.89 o                         
  -2   3   3      48831.34      50278.52       826.69 o                         
  -1   3   3      10066.03      10517.51       224.41 o                         
   0   3   3       4156.82       3957.28       153.85 o                         
   1   3   3      22496.50      23055.23       439.15 o                         
   2   3   3      25681.17      26357.47       498.90 o                         
   3   3   3      50020.38      49669.30       788.53 o                         
   4   3   3      38347.28      40323.90       674.59 o                         
   5   3   3      69171.84      69169.31      1074.93 o                         
   6   3   3         11.78        108.90        67.07 o                         
   7   3   3       2243.78       2495.54       169.33 o                         
   8   3   3       7753.00       7852.77       308.50 o                         
   9   3   3      88192.52      83522.92      1759.52 o                         
  10   3   3       7828.48       7400.24       410.87 o                         
  11   3   3      23507.23      22366.92       810.78 o                         
  12   3   3       7678.81       6606.32       762.02 o                         
  13   3   3       1710.06       1503.20       354.88 o                         
  14   3   3       7704.55       6603.92       531.49 o                         
  15   3   3        732.59        773.88       281.68 o                         
  16   3   3       3818.72       3871.85       483.34 o                         
  17   3   3         84.77        -76.30       293.21 o                         
  18   3   3       4800.19       3814.54       596.32 o                         
  19   3   3       2521.53       1524.22       446.48 o                         
  20   3   3       9328.77       8695.47      1492.06 o                         
  21   3   3       6875.46       6856.64       637.61 o                         
 -21   4   3       2302.86       2668.35       471.85 o                         
 -20   4   3       2217.46       1812.63       387.10 o                         
 -19   4   3       1853.13       2145.42       367.89 o                         
 -18   4   3      25670.51      25973.82      1023.09 o                         
 -17   4   3        668.32        901.74       281.14 o                         
 -16   4   3      23087.75      22643.24       748.71 o                         
 -15   4   3        315.89        177.19       174.46 o                         
 -14   4   3      13260.16      12838.36       484.27 o                         
 -13   4   3       1768.02       1675.12       237.17 o                         
 -12   4   3      26735.52      25908.06       656.19 o                         
 -11   4   3        223.11        110.55       153.81 o                         
 -10   4   3        177.01        218.19       100.02 o                         
  -9   4   3      93937.38      93066.65      1688.99 o                         
  -8   4   3       4546.91       4288.08       233.75 o                         
  -7   4   3       8624.55       8995.64       286.46 o                         
  -6   4   3       1353.68       1652.59       123.54 o                         
  -5   4   3     182209.64     178783.33      2543.71 o                         
  -4   4   3      22773.42      22836.68       431.00 o                         
  -3   4   3     505434.69     492094.28      6711.73 o                         
  -2   4   3      54008.48      54690.76       916.84 o                         
  -1   4   3      77950.85      79091.42      1097.14 o                         
   0   4   3       2805.52       3005.14       138.95 o                         
   1   4   3     330622.62     328567.12      4520.14 o                         
   2   4   3       1892.58       1960.47       122.85 o                         
   3   4   3     204944.09     207131.64      2913.91 o                         
   4   4   3      17961.57      18578.48       380.34 o                         
   5   4   3      15316.29      15632.75       346.63 o                         
   6   4   3          0.27        -16.14        66.64 o                         
   7   4   3      25574.57      27287.68       617.08 o                         
   8   4   3      26290.85      25841.08       609.04 o                         
   9   4   3        740.79        935.10       178.47 o                         
  10   4   3      38976.96      38420.19       978.37 o                         
  11   4   3      28482.69      26061.37       764.47 o                         
  12   4   3       2271.87       1644.06       245.33 o                         
  13   4   3       4565.95       4333.07       359.98 o                         
  14   4   3       9905.86       9897.28       599.26 o                         
  15   4   3      50147.47      49376.78      1400.07 o                         
  16   4   3      46401.89      44095.45      1228.14 o                         
  17   4   3      21684.30      19642.75       877.15 o                         
  18   4   3       1303.31       1307.76       290.98 o                         
  19   4   3      35453.54      35803.87      1142.20 o                         
  20   4   3      13461.90      13517.49       872.56 o                         
  21   4   3       7503.32       7588.67       845.67 o                         
 -21   5   3          6.73        481.42       292.55 o                         
 -20   5   3        878.24        773.68       313.66 o                         
 -19   5   3         47.83        238.45       335.80 o                         
 -18   5   3        106.56       -145.12       243.22 o                         
 -17   5   3       8806.03       8451.29       620.44 o                         
 -16   5   3      13012.30      11935.49       866.23 o                         
 -15   5   3      12612.49      13203.25       560.06 o                         
 -14   5   3       3624.84       3528.08       280.24 o                         
 -13   5   3       2266.37       1954.57       219.24 o                         
 -12   5   3      17474.62      17253.39       509.00 o                         
 -11   5   3      16525.35      16035.16       473.75 o                         
 -10   5   3       5643.19       5181.25       318.89 o                         
  -9   5   3      94579.85      94051.35      1730.68 o                         
  -8   5   3      18586.48      19437.72       499.53 o                         
  -7   5   3     154062.22     152132.38      2624.51 o                         
  -6   5   3      16970.46      16932.33       366.79 o                         
  -5   5   3      89143.65      88705.91      1328.80 o                         
  -4   5   3        230.72        363.21        62.96 o                         
  -3   5   3     118302.32     114505.12      1568.43 o                         
  -2   5   3      10238.53      10543.05       254.04 o                         
  -1   5   3      12232.94      12672.27       265.28 o                         
   0   5   3      11907.01      11220.29       247.53 o                         
   1   5   3      13942.40      14237.30       308.03 o                         
   2   5   3      20080.83      19001.28       380.83 o                         
   3   5   3      27794.33      29313.01       706.06 o                         
   4   5   3      23611.42      25293.10       481.65 o                         
   5   5   3       6956.37       8048.05       257.69 o                         
   6   5   3       8896.49       9787.35       301.62 o                         
   7   5   3      24649.12      23964.82       565.42 o                         
   8   5   3       5362.35       4886.45       313.30 o                         
   9   5   3        243.51        744.01       184.88 o                         
  10   5   3        556.79        743.17       191.54 o                         
  11   5   3       3328.18       3494.30       315.88 o                         
  12   5   3         27.91       -162.50       162.50 o                         
  13   5   3      19276.80      18744.56       670.42 o                         
  14   5   3        529.04        709.67       232.19 o                         
  15   5   3       6484.43       6589.37       477.64 o                         
  16   5   3       2351.82       1980.84       320.02 o                         
  17   5   3       3539.37       3551.25       387.92 o                         
  18   5   3       3325.09       4129.44       443.60 o                         
  19   5   3        313.97        430.44       249.44 o                         
  20   5   3       7462.58       7836.62      1021.96 o                         
  21   5   3       6047.06       5903.59       562.60 o                         
 -20   6   3       2429.53       2490.30       424.38 o                         
 -19   6   3      23068.50      21431.76       974.39 o                         
 -18   6   3      12586.15      10179.72       692.26 o                         
 -17   6   3      45090.99      45169.60      1431.83 o                         
 -16   6   3      17673.39      16330.95       799.39 o                         
 -15   6   3      31484.41      29861.41      1265.41 o                         
 -14   6   3       4813.72       4278.25       445.79 o                         
 -13   6   3      31958.98      31831.19       777.10 o                         
 -12   6   3      32109.14      30397.30       731.04 o                         
 -11   6   3      54562.47      53751.45      1005.17 o                         
 -10   6   3       2390.11       2551.02       183.10 o                         
  -9   6   3     119124.68     115902.11      2091.94 o                         
  -8   6   3      14739.14      15648.28       444.13 o                         
  -7   6   3        758.64       1083.14       134.02 o                         
  -6   6   3        238.64        128.82        89.55 o                         
  -5   6   3      16550.47      16251.73       395.11 o                         
  -4   6   3       4031.87       3401.54       152.94 o                         
  -3   6   3       6668.12       7090.19       292.97 o                         
  -2   6   3       1269.68       1298.47       112.68 o                         
  -1   6   3     134861.69     132676.55      1695.84 o                         
   0   6   3        192.55         54.02        54.40 o                         
   1   6   3       2900.08       3568.70       182.10 o                         
   2   6   3       1241.48       1260.57       115.44 o                         
   3   6   3       8814.06       8462.30       259.57 o                         
   4   6   3      10588.17      10090.72       281.62 o                         
   5   6   3      28281.90      27671.00       563.16 o                         
   6   6   3      22047.97      21701.56       478.87 o                         
   7   6   3      31564.85      31905.60       700.95 o                         
   8   6   3       7690.00       6740.76       285.72 o                         
   9   6   3       4050.13       3873.40       239.56 o                         
  10   6   3      39549.98      38684.89      1011.89 o                         
  11   6   3       4543.51       4876.71       372.37 o                         
  12   6   3       1291.45       1221.14       298.74 o                         
  13   6   3      17160.49      16237.26       667.97 o                         
  14   6   3      11797.66      12547.66       814.93 o                         
  15   6   3       9453.16       9839.60       597.67 o                         
  16   6   3      21405.98      19879.78       810.61 o                         
  17   6   3      11638.23      11180.74       661.55 o                         
  18   6   3       9551.05       9087.56       628.55 o                         
  19   6   3        372.50        -78.14       222.02 o                         
  20   6   3       4524.31       4793.59       511.99 o                         
 -20   7   3        180.54        128.08       265.50 o                         
 -19   7   3        740.62        457.11       286.67 o                         
 -18   7   3      11667.36      12616.84       780.55 o                         
 -17   7   3        100.50         98.41       377.06 o                         
 -16   7   3       3900.31       3781.90       421.31 o                         
 -15   7   3        496.57        215.38       227.38 o                         
 -14   7   3       4903.46       5229.28       326.72 o                         
 -13   7   3       5816.74       5639.58       323.65 o                         
 -12   7   3       8051.59       8254.06       401.58 o                         
 -11   7   3      13117.37      12336.35       486.50 o                         
 -10   7   3          7.43        -61.81        90.85 o                         
  -9   7   3      11295.59      11993.47       453.63 o                         
  -8   7   3       3705.52       3880.22       232.10 o                         
  -7   7   3      16776.30      16306.97       454.02 o                         
  -6   7   3       4826.75       4619.53       260.47 o                         
  -5   7   3       3274.67       3449.85       195.39 o                         
  -4   7   3       5520.15       5704.79       244.49 o                         
  -3   7   3        155.30        177.44        71.35 o                         
  -2   7   3       6875.01       7281.31       330.25 o                         
  -1   7   3      11636.99      11467.60       369.91 o                         
   0   7   3       3860.21       4129.62       150.17 o                         
   1   7   3      66522.92      65742.62       871.24 o                         
   2   7   3        198.29        422.37       138.40 o                         
   3   7   3      71231.25      72872.37      1235.78 o                         
   4   7   3       7222.61       7151.39       318.35 o                         
   5   7   3      98035.19      95104.48      1567.25 o                         
   6   7   3        383.56        376.42        99.54 o                         
   7   7   3      94613.37      91211.12      1660.57 o                         
   8   7   3        877.27       1004.02       211.61 o                         
   9   7   3      66609.41      64472.61      1255.48 o                         
  10   7   3         57.05        129.01        90.89 o                         
  11   7   3      81851.97      78621.30      1771.98 o                         
  12   7   3        107.84        352.80       200.63 o                         
  13   7   3       7299.94       7499.37       643.85 o                         
  14   7   3       7831.42       6878.64       489.90 o                         
  15   7   3        267.94        527.34       254.78 o                         
  16   7   3         39.45        181.49       208.48 o                         
  17   7   3        270.41        688.40       277.34 o                         
  18   7   3       2263.78       2890.03       391.26 o                         
  19   7   3       3287.74       3030.46       437.85 o                         
  20   7   3        353.52        337.26       291.84 o                         
 -20   8   3       4721.21       4213.75       512.08 o                         
 -19   8   3       2477.60       2030.75       394.95 o                         
 -18   8   3       5544.90       4770.77       494.96 o                         
 -17   8   3         57.29       -161.69       213.88 o                         
 -16   8   3       5842.52       5406.70       475.15 o                         
 -15   8   3        269.52       -130.82       212.86 o                         
 -14   8   3        340.28        317.61       209.56 o                         
 -13   8   3       7717.07       7300.15       427.28 o                         
 -12   8   3       6421.44       5928.59       282.86 o                         
 -11   8   3      46685.32      46689.11       901.45 o                         
 -10   8   3       3148.83       3281.08       185.38 o                         
  -9   8   3      15483.75      15720.34       410.31 o                         
  -8   8   3       4415.99       4576.47       330.71 o                         
  -7   8   3       4509.85       4919.96       253.39 o                         
  -6   8   3      30640.71      30190.10       638.45 o                         
  -5   8   3      54137.90      54902.99      1008.92 o                         
  -4   8   3      56147.71      56747.58      1057.32 o                         
  -3   8   3      43383.12      41959.70       659.05 o                         
  -2   8   3      91830.43      91481.09      1313.74 o                         
  -1   8   3        971.87        851.76       106.42 o                         
   0   8   3      32698.23      32810.56       617.13 o                         
   1   8   3      74730.26      75999.79      1124.32 o                         
   2   8   3      51618.88      51878.70       821.49 o                         
   3   8   3      79641.42      78433.32      1137.86 o                         
   4   8   3       3469.40       3397.06       142.25 o                         
   5   8   3       7053.29       7763.31       224.44 o                         
   6   8   3       2896.64       2811.79       243.14 o                         
   7   8   3      10257.13       9740.52       596.59 o                         
   8   8   3       6402.64       7894.85       397.21 o                         
   9   8   3       3103.18       3649.67       516.33 o                         
  10   8   3      19796.21      19947.35       655.76 o                         
  11   8   3      11351.20      10549.19       519.82 o                         
  12   8   3      11469.43      10838.92       550.84 o                         
  13   8   3      12282.14      10650.48       580.52 o                         
  14   8   3          1.55        225.90       215.38 o                         
  15   8   3        446.70        314.59       226.91 o                         
  16   8   3        266.67       -108.55       194.80 o                         
  17   8   3       1348.88       1596.80       319.69 o                         
  18   8   3      14036.39      13422.78       760.28 o                         
  19   8   3        753.95        725.65       393.27 o                         
  20   8   3       4266.15       3822.46       471.81 o                         
 -20   9   3         53.64        124.74       282.69 o                         
 -19   9   3       5338.10       5747.48       718.32 o                         
 -18   9   3      19150.13      19750.11      1182.01 o                         
 -17   9   3       1049.33       1074.88       301.76 o                         
 -16   9   3       1536.66       1175.73       446.05 o                         
 -15   9   3        893.43        926.59       330.60 o                         
 -14   9   3       9863.41       9730.25      1004.67 o                         
 -13   9   3       3175.07       3289.84       265.71 o                         
 -12   9   3      23482.43      24514.14       778.25 o                         
 -11   9   3      21821.01      21510.14       497.56 o                         
 -10   9   3       5659.43       5403.68       209.99 o                         
  -9   9   3       4712.44       4520.21       266.17 o                         
  -8   9   3      51611.46      52005.36       993.48 o                         
  -7   9   3         84.11         73.15        85.63 o                         
  -6   9   3      48257.43      50084.39       957.04 o                         
  -5   9   3      25886.29      24716.56       567.71 o                         
  -4   9   3       6575.20       6044.61       265.71 o                         
  -3   9   3        762.70        761.03       101.98 o                         
  -2   9   3      20026.74      19320.75       365.57 o                         
  -1   9   3      21922.65      21422.67       474.97 o                         
   0   9   3      17516.58      17084.46       376.06 o                         
   1   9   3      65875.98      63582.42      1065.91 o                         
   2   9   3      18208.03      17982.84       434.65 o                         
   3   9   3      10990.17      11222.39       289.65 o                         
   4   9   3      20441.76      20655.93       383.57 o                         
   5   9   3      13790.33      13728.48       406.65 o                         
   6   9   3      34019.59      33604.40       876.76 o                         
   7   9   3       7410.10       7758.14       335.46 o                         
   8   9   3       1821.35       1725.15       376.32 o                         
   9   9   3       1685.82       1913.68       347.79 o                         
  10   9   3      22103.39      20388.06       673.63 o                         
  11   9   3       8563.03       7817.35       469.58 o                         
  12   9   3      17816.14      16536.58      1254.71 o                         
  13   9   3       5085.14       4815.50       395.73 o                         
  14   9   3          2.39        290.48       195.40 o                         
  15   9   3       2286.10       2896.86       357.29 o                         
  16   9   3       7401.54       7651.50       544.74 o                         
  17   9   3       3559.85       3603.82       422.69 o                         
  18   9   3        944.58       1094.85       308.48 o                         
  19   9   3        125.26        703.77       300.12 o                         
  20   9   3       8592.11       8640.91       663.47 o                         
 -20  10   3       5839.98       7096.26       601.52 o                         
 -19  10   3       1808.77       1866.97       406.03 o                         
 -18  10   3      32055.65      32175.67      1604.55 o                         
 -17  10   3       5630.34       6067.29       473.22 o                         
 -16  10   3      17669.31      17917.95       770.98 o                         
 -15  10   3       6429.79       7460.68       434.48 o                         
 -14  10   3       8553.08       8861.88       401.00 o                         
 -13  10   3        215.30        427.43       175.97 o                         
 -12  10   3      24907.89      23778.61       858.05 o                         
 -11  10   3      15163.68      15834.32       892.65 o                         
 -10  10   3      28095.62      27859.38       901.45 o                         
  -9  10   3          3.75       -156.14       156.14 o                         
  -8  10   3       6380.80       6682.27       497.09 o                         
  -7  10   3       1160.37        956.36       182.82 o                         
  -6  10   3       4607.64       4540.44       224.69 o                         
  -5  10   3        721.04       1043.37       142.44 o                         
  -4  10   3       1809.35       2005.97       174.83 o                         
  -3  10   3       1819.40       1834.51       167.00 o                         
  -2  10   3        682.07        734.29       115.80 o                         
  -1  10   3       7137.60       7197.75       299.02 o                         
   0  10   3      29149.98      28809.69       545.96 o                         
   1  10   3        894.51        882.07       141.16 o                         
   2  10   3       3420.43       3310.35       213.25 o                         
   3  10   3       4783.51       4915.61       179.52 o                         
   4  10   3       8517.34       8426.65       367.93 o                         
   5  10   3       1965.21       2126.48       194.44 o                         
   6  10   3       2710.55       2790.27       342.66 o                         
   7  10   3        783.92        844.29       155.87 o                         
   8  10   3        875.41        936.40       300.61 o                         
   9  10   3      19454.72      19525.49       819.83 o                         
  10  10   3        831.49        886.37       194.34 o                         
  11  10   3          8.90        -65.20       161.78 o                         
  12  10   3         23.13         75.03       164.44 o                         
  13  10   3        480.47        398.61       216.70 o                         
  14  10   3       9332.67       9936.50       724.11 o                         
  15  10   3      12139.52      12598.49       630.20 o                         
  16  10   3       5417.03       5728.44       468.72 o                         
  17  10   3        433.99        569.72       271.10 o                         
  18  10   3        878.95        707.28       281.42 o                         
  19  10   3        279.33        174.07       262.98 o                         
  20  10   3          0.18        198.96       283.28 o                         
 -20  11   3       3554.81       3840.11       871.14 o                         
 -19  11   3        309.83        422.26       406.92 o                         
 -18  11   3       7720.07       9418.31      1408.65 o                         
 -17  11   3        281.73         24.54       393.91 o                         
 -16  11   3       5546.69       4977.55      1241.84 o                         
 -15  11   3       1413.49       1375.74       898.94 o                         
 -14  11   3        207.75        -24.03       272.16 o                         
 -13  11   3        423.38         91.73       259.68 o                         
 -12  11   3       3486.54       2889.54       505.77 o                         
 -11  11   3      13598.25      13533.22       713.29 o                         
 -10  11   3      34673.48      34150.41       931.84 o                         
  -9  11   3         61.68         48.90       162.18 o                         
  -8  11   3       5203.08       5372.56       354.84 o                         
  -7  11   3        318.00        494.94        99.13 o                         
  -6  11   3       2238.98       2184.37       189.73 o                         
  -5  11   3       7562.63       7433.44       305.43 o                         
  -4  11   3       2581.08       2542.66       235.49 o                         
  -3  11   3        453.19        417.79       161.20 o                         
  -2  11   3        794.83        862.11       133.98 o                         
  -1  11   3       3841.38       4304.00       251.08 o                         
   0  11   3       1402.31       1701.01       176.04 o                         
   1  11   3      43078.73      42601.53       817.25 o                         
   2  11   3       2976.18       3030.55       186.79 o                         
   3  11   3         66.37         -9.13        76.58 o                         
   4  11   3       6667.80       6967.86       381.66 o                         
   5  11   3      10448.56      10172.98       402.63 o                         
   6  11   3      17035.79      17531.73       663.94 o                         
   7  11   3       4417.79       4658.83       290.91 o                         
   8  11   3      53033.13      53871.15      1150.20 o                         
   9  11   3        860.72        613.49       171.14 o                         
  10  11   3      11995.99      12198.20       507.71 o                         
  11  11   3       3952.44       4511.31       439.97 o                         
  12  11   3       4940.34       5014.91       701.47 o                         
  13  11   3       3980.39       4029.78       333.63 o                         
  14  11   3       6528.28       7139.97       550.22 o                         
  15  11   3       1776.36       1283.36       253.93 o                         
  16  11   3       1645.49       2089.51       393.80 o                         
  17  11   3       3539.24       3383.67       378.93 o                         
  18  11   3        223.10       -131.76       337.51 o                         
  19  11   3          3.16       -371.72       371.72 o                         
  20  11   3        699.91        942.78       480.08 o                         
 -20  12   3        236.34        -84.22       383.30 o                         
 -19  12   3        311.61        248.78       404.33 o                         
 -18  12   3        679.22        941.56       441.89 o                         
 -17  12   3      16868.57      16968.87      1475.94 o                         
 -16  12   3       1495.62       1623.51       482.34 o                         
 -15  12   3       1254.66        834.83       299.33 o                         
 -14  12   3       2392.64       1715.04       338.45 o                         
 -13  12   3       1972.57       2193.29       352.25 o                         
 -12  12   3       1780.63       1540.62       283.65 o                         
 -11  12   3         91.59        156.47       231.48 o                         
 -10  12   3      19767.39      18506.08       649.04 o                         
  -9  12   3       3992.18       3936.06       331.24 o                         
  -8  12   3      15998.87      17121.56       614.30 o                         
  -7  12   3       9106.50       8418.72       447.56 o                         
  -6  12   3      31664.56      31153.15       809.67 o                         
  -5  12   3         30.77         94.98       118.57 o                         
  -4  12   3      81793.45      80811.77      1372.88 o                         
  -3  12   3       1985.43       2223.48       257.95 o                         
  -2  12   3      22723.71      22274.42       477.54 o                         
  -1  12   3        636.81        547.76       127.72 o                         
   0  12   3      44704.14      44497.23       985.64 o                         
   1  12   3       3077.80       3263.94       238.02 o                         
   2  12   3      48170.50      47825.26       832.93 o                         
   3  12   3        220.59        483.81       170.16 o                         
   4  12   3      20913.67      21321.08       577.11 o                         
   5  12   3       2731.54       2707.53       264.58 o                         
   6  12   3       5711.14       5847.38       369.78 o                         
   7  12   3        367.58        161.83       133.64 o                         
   8  12   3          8.40        196.39       255.03 o                         
   9  12   3      13257.37      14117.73       635.02 o                         
  10  12   3      10898.63      11570.54       545.28 o                         
  11  12   3       4009.80       4380.27       263.96 o                         
  12  12   3      13794.74      13919.59       532.78 o                         
  13  12   3       1399.09       1800.35       456.00 o                         
  14  12   3      27533.79      25841.74      1303.45 o                         
  15  12   3       7252.75       6746.99       749.29 o                         
  16  12   3       8786.92       8453.68       821.72 o                         
  17  12   3        826.45        804.83       437.16 o                         
  18  12   3       9207.24       9256.94       894.79 o                         
  19  12   3        198.67        449.61       374.11 o                         
  20  12   3       6570.54       6958.13      1160.30 o                         
 -20  13   3        767.65        797.70       850.61 o                         
 -19  13   3        969.20        856.10       480.62 o                         
 -18  13   3          2.51        282.32       401.06 o                         
 -17  13   3        879.64        775.88       432.68 o                         
 -16  13   3       4774.25       4968.43       661.87 o                         
 -15  13   3        781.36        937.05       341.87 o                         
 -14  13   3       2883.42       3468.07       384.31 o                         
 -13  13   3         56.61        210.61       225.93 o                         
 -12  13   3       5352.39       6505.99       485.35 o                         
 -11  13   3          1.53        136.53       200.57 o                         
 -10  13   3       7971.56       8900.60       546.17 o                         
  -9  13   3       1716.68       1550.14       286.97 o                         
  -8  13   3       8467.45       7996.08       461.06 o                         
  -7  13   3          3.14         39.17       205.24 o                         
  -6  13   3      15761.77      15827.49       606.75 o                         
  -5  13   3       3169.95       3453.22       295.68 o                         
  -4  13   3       1197.28       1375.70       227.50 o                         
  -3  13   3       3936.01       4139.66       315.53 o                         
  -2  13   3       2138.21       2259.47       255.43 o                         
  -1  13   3       2362.18       2587.39       258.15 o                         
   0  13   3       2903.31       3218.89       365.76 o                         
   1  13   3       1301.47       1072.08       229.79 o                         
   2  13   3        897.37       1060.64       203.27 o                         
   3  13   3       1712.52       1830.59       232.75 o                         
   4  13   3       3728.37       3673.65       279.58 o                         
   5  13   3        313.66        322.35       200.48 o                         
   6  13   3       5680.78       5892.12       401.39 o                         
   7  13   3       9742.62      10499.56       449.45 o                         
   8  13   3       1036.45        898.83       175.76 o                         
   9  13   3         41.53        243.46       304.74 o                         
  10  13   3       6105.68       5560.72       637.71 o                         
  11  13   3       1817.55       2627.38       497.42 o                         
  12  13   3        395.19        754.79       521.09 o                         
  13  13   3        359.01        605.50       400.47 o                         
  14  13   3        696.23        923.71       427.52 o                         
  15  13   3        319.60        -87.55       352.97 o                         
  16  13   3         46.74       -313.58       313.58 o                         
  17  13   3          0.77        171.06       541.27 o                         
  18  13   3          5.84       -313.63       313.63 o                         
  19  13   3        299.79        807.98       473.57 o                         
  20  13   3       5289.95       6879.82       858.90 o                         
 -20  14   3       4008.83       4074.06       682.11 o                         
 -19  14   3        449.03        665.45       435.18 o                         
 -18  14   3       4990.90       5130.21       736.61 o                         
 -17  14   3       2810.45       3826.97       508.15 o                         
 -16  14   3       3556.70       4264.76       511.88 o                         
 -15  14   3       2425.90       1971.18       329.86 o                         
 -14  14   3      11083.43      12735.38       704.70 o                         
 -13  14   3        322.22        516.58       256.31 o                         
 -12  14   3       5538.82       7352.68       531.64 o                         
 -11  14   3        330.44        345.57       236.42 o                         
 -10  14   3      11157.45      10604.64       609.80 o                         
  -9  14   3       1144.93        949.79       415.01 o                         
  -8  14   3      10003.14      10542.06       998.60 o                         
  -7  14   3        870.26       1371.70       269.06 o                         
  -6  14   3          1.18         18.32       177.16 o                         
  -5  14   3       1805.45       1753.34       262.85 o                         
  -4  14   3       4137.39       3875.18       432.90 o                         
  -3  14   3         35.13        315.92       212.62 o                         
  -2  14   3       4331.72       3423.70       362.99 o                         
  -1  14   3       3926.41       3803.03       355.52 o                         
   0  14   3       2204.23       1552.09       269.36 o                         
   1  14   3        547.92        288.40       215.02 o                         
   2  14   3         41.18       -182.56       182.56 o                         
   3  14   3        376.46        590.90       211.30 o                         
   4  14   3          3.62        138.03       180.86 o                         
   5  14   3         42.89        -57.17       211.83 o                         
   6  14   3        612.85        708.70       180.67 o                         
   7  14   3       2634.29       2451.24       325.56 o                         
   8  14   3       3104.45       3603.94       454.13 o                         
   9  14   3        392.50        364.22       272.50 o                         
  10  14   3       2579.37       2765.49       495.82 o                         
  11  14   3         80.19       -130.43       305.02 o                         
  12  14   3        590.79        113.13       561.11 o                         
  13  14   3        241.00       -176.99       355.52 o                         
  14  14   3        341.28        219.99       403.52 o                         
  15  14   3        233.08        235.85       716.22 o                         
  16  14   3        570.57        443.27       362.45 o                         
  17  14   3          1.79         47.19       392.68 o                         
  18  14   3        615.86        851.75       451.94 o                         
  19  14   3       1001.85       1109.04       524.55 o                         
  20  14   3        541.90       1089.76       737.42 o                         
 -19  15   3        843.19       1444.96       627.59 o                         
 -18  15   3        245.94        437.00       525.47 o                         
 -17  15   3        807.36        676.88      1405.56 o                         
 -16  15   3       2462.59       1481.07      1149.16 o                         
 -15  15   3         49.23        745.26       436.18 o                         
 -14  15   3         33.62        206.84       350.46 o                         
 -13  15   3       1131.67        854.04       335.21 o                         
 -12  15   3        963.23       1290.01       377.56 o                         
 -11  15   3        106.60        559.50       305.88 o                         
 -10  15   3       1411.57       1192.32       447.66 o                         
  -9  15   3        625.41        826.30       305.28 o                         
  -8  15   3       3502.81       3854.88       455.28 o                         
  -7  15   3       1138.18        855.28       325.07 o                         
  -6  15   3        733.40        477.25       290.26 o                         
  -5  15   3       4114.44       4284.85       479.58 o                         
  -4  15   3        400.06        128.91       276.60 o                         
  -3  15   3       1326.50       1064.20       326.77 o                         
  -2  15   3        249.47        -74.93       253.36 o                         
  -1  15   3       1938.45       1669.99       368.30 o                         
   0  15   3       6075.74       7111.70       586.01 o                         
   1  15   3       4877.85       5560.97       534.46 o                         
   2  15   3      11039.15      11488.41       861.44 o                         
   3  15   3       8413.29       8333.80       616.13 o                         
   4  15   3       4537.01       4428.62       490.67 o                         
   5  15   3       8963.36      10515.75       753.62 o                         
   6  15   3       8981.38       8973.18       639.14 o                         
   7  15   3        764.76        824.97       313.66 o                         
   8  15   3       5096.34       5808.64       850.20 o                         
   9  15   3       5133.62       6292.04      1017.32 o                         
  10  15   3        876.43       1190.32       822.28 o                         
  11  15   3        657.35        623.45       428.40 o                         
  12  15   3       1827.87       2096.45       751.89 o                         
  13  15   3         13.40       -417.96       417.96 o                         
  14  15   3       1440.07       2169.42      1207.86 o                         
  15  15   3         14.57        736.75       610.39 o                         
  16  15   3         87.75       -140.04       450.67 o                         
  17  15   3         58.66       -543.69       543.69 o                         
  18  15   3        865.73       1651.27      1105.92 o                         
  19  15   3       2114.29       1600.18       951.46 o                         
 -18  16   3        252.94        -53.19       429.39 o                         
 -17  16   3        811.77       -337.19       483.98 o                         
 -16  16   3        255.89       -360.02       472.89 o                         
 -15  16   3        149.28        872.50       797.00 o                         
 -14  16   3       4404.20       4161.54       617.10 o                         
 -13  16   3         21.72          4.51       384.35 o                         
 -12  16   3         10.78        -86.11       273.05 o                         
 -11  16   3       1727.41       2475.28       436.14 o                         
 -10  16   3        290.93        406.04       292.55 o                         
  -9  16   3         32.19       -251.97       251.97 o                         
  -8  16   3       1286.34       1275.63       353.13 o                         
  -7  16   3       2232.25       1026.96       438.75 o                         
  -6  16   3        889.30        916.04       336.19 o                         
  -5  16   3          1.63          0.73       267.81 o                         
  -4  16   3        733.56        933.12       342.44 o                         
  -3  16   3        183.39        192.55       281.70 o                         
  -2  16   3       1056.66       1422.99       361.39 o                         
  -1  16   3         22.52        210.47       350.58 o                         
   0  16   3          8.04        219.40       265.53 o                         
   1  16   3        379.58        707.27       304.62 o                         
   2  16   3        734.33        306.94       305.55 o                         
   3  16   3         78.39        -57.51       278.23 o                         
   4  16   3       1049.96        704.44       312.23 o                         
   5  16   3       2130.61       1759.73       392.95 o                         
   6  16   3        305.52         34.85       304.98 o                         
   7  16   3        759.81        881.93       501.32 o                         
   8  16   3        145.16        -14.76       398.18 o                         
   9  16   3          0.09       -227.74       380.76 o                         
  10  16   3        424.19       -121.34       332.61 o                         
  11  16   3          2.13       -293.26       293.26 o                         
  12  16   3        118.05        320.20       416.17 o                         
  13  16   3        776.24        809.02       457.91 o                         
  14  16   3        279.60        944.81       511.14 o                         
  15  16   3        103.47        476.25       467.33 o                         
  16  16   3        491.51       1502.16       557.61 o                         
  17  16   3          8.34         34.72       592.27 o                         
 -16  17   3       1343.24        231.37       612.40 o                         
 -15  17   3         24.69       -532.85       532.85 o                         
 -14  17   3       2773.04       2312.97      1757.73 o                         
 -13  17   3       1292.84       1441.71       460.33 o                         
 -12  17   3         14.21        -35.53       288.21 o                         
 -11  17   3         86.37       -176.62       266.55 o                         
 -10  17   3       4592.48       5133.56       562.20 o                         
  -9  17   3        283.73        180.12       280.90 o                         
  -8  17   3       1217.83       1707.73       440.53 o                         
  -7  17   3        543.92        106.05       308.03 o                         
  -6  17   3        837.62        888.87       624.23 o                         
  -5  17   3         65.84        153.02       285.38 o                         
  -4  17   3         97.07        644.99       330.06 o                         
  -3  17   3         66.01       -166.32       257.59 o                         
  -2  17   3       1319.35       1592.84       390.35 o                         
  -1  17   3       6136.02       6107.21       820.42 o                         
   0  17   3       5298.68       4305.58       583.01 o                         
   1  17   3        235.28         -6.13       346.90 o                         
   2  17   3       2218.53       2248.81       447.51 o                         
   3  17   3       5020.18       5328.66       552.78 o                         
   4  17   3       2859.94       2740.77       443.48 o                         
   5  17   3       3817.48       3317.96       476.75 o                         
   6  17   3       5637.41       5003.80       708.36 o                         
   7  17   3       1717.17       2188.61       545.94 o                         
   8  17   3        845.41        464.34       438.70 o                         
   9  17   3        734.68       1244.66       471.18 o                         
  10  17   3       3488.66       2570.90       613.23 o                         
  11  17   3       3850.10       2158.79       621.19 o                         
  12  17   3       1271.97        843.84       511.73 o                         
  13  17   3         17.75       -221.82       378.38 o                         
  14  17   3       1857.53       1223.08       508.72 o                         
  15  17   3       1897.57       2197.89       892.30 o                         
 -14  18   3         40.24         29.06       500.09 o                         
 -13  18   3        739.36        982.82       676.55 o                         
 -12  18   3        983.62        581.89       418.43 o                         
 -11  18   3       1223.90       1372.42       440.33 o                         
 -10  18   3        380.18        -84.20       315.21 o                         
  -9  18   3        818.83        364.54       352.47 o                         
  -8  18   3          7.42       -357.60       357.60 o                         
  -7  18   3       2353.01       2079.60       444.33 o                         
  -6  18   3         27.20       -391.48       391.48 o                         
  -5  18   3        170.42        427.30       351.62 o                         
  -4  18   3        544.92        203.30       504.91 o                         
  -3  18   3         40.41       -275.53       275.53 o                         
  -2  18   3       1758.37       1953.99       692.01 o                         
  -1  18   3         45.79        -77.35       313.90 o                         
   0  18   3        846.08        886.20       588.67 o                         
   1  18   3         16.14       -269.65       269.65 o                         
   2  18   3        816.97        957.65       500.28 o                         
   3  18   3         30.04       -264.66       264.66 o                         
   4  18   3        242.97        521.23       319.61 o                         
   5  18   3        124.65       -388.44       388.44 o                         
   6  18   3        237.88        125.17       422.51 o                         
   7  18   3        858.84        186.24       453.96 o                         
   8  18   3         78.33         21.19       470.99 o                         
   9  18   3        794.04        796.83       515.55 o                         
  10  18   3         46.47         68.99       429.12 o                         
  11  18   3        585.51       1139.38       670.48 o                         
  12  18   3          1.21        -80.97       448.45 o                         
  13  18   3        948.69       1084.61       535.47 o                         
 -11  19   3        199.37        257.40       398.46 o                         
 -10  19   3        465.41        282.27       369.33 o                         
  -9  19   3        938.36       1083.82       392.58 o                         
  -8  19   3       1245.63       1000.90       455.69 o                         
  -7  19   3         40.13         64.04       317.19 o                         
  -6  19   3       2013.78       1846.12       450.55 o                         
  -5  19   3       4780.88       5158.86       600.45 o                         
  -4  19   3       2288.65       2640.27       769.59 o                         
  -3  19   3         77.24        574.95       454.80 o                         
  -2  19   3        126.48         34.88       298.41 o                         
  -1  19   3       1958.91       1265.46       415.82 o                         
   0  19   3        395.21        678.19       410.21 o                         
   1  19   3          3.06          1.48       314.79 o                         
   2  19   3       1086.06        742.25       369.45 o                         
   3  19   3        776.46        716.92       378.16 o                         
   4  19   3       3635.99       3602.95       564.49 o                         
   5  19   3        504.27        309.57       501.10 o                         
   6  19   3        427.75        729.38       528.64 o                         
   7  19   3        937.34       1594.06       567.76 o                         
   8  19   3       1165.49        467.61       508.16 o                         
   9  19   3         60.92        178.27       532.77 o                         
  10  19   3       1377.13       1493.61       617.00 o                         
  -7  20   3       2531.91       1861.99       492.94 o                         
  -6  20   3       2382.34       1928.62       479.21 o                         
  -5  20   3       1148.44        919.52       487.79 o                         
  -4  20   3       5730.23       5060.79       639.54 o                         
  -3  20   3        519.99        578.44       389.33 o                         
  -2  20   3       5995.96       6193.88       679.01 o                         
  -1  20   3       1473.74       1201.61       429.85 o                         
   0  20   3       5946.68       6784.83       754.43 o                         
   1  20   3        411.94        -29.64       374.54 o                         
   2  20   3       4918.72       5047.90       667.93 o                         
   3  20   3         51.91         27.60       446.77 o                         
   4  20   3       2339.20       2747.21       657.44 o                         
   5  20   3         60.20       -416.65       416.65 o                         
   6  20   3        349.43         32.79       493.11 o                         
 -21   0   4       8316.64       9088.29      1248.02 o                         
 -20   0   4      40440.89      37947.15      2323.04 o                         
 -19   0   4       7127.12       5733.47       969.99 o                         
 -18   0   4      31757.34      30805.03      1946.17 o                         
 -17   0   4      47098.34      47041.62      2514.57 o                         
 -16   0   4      65038.76      60633.89      2953.23 o                         
 -15   0   4       3556.73       4146.12       401.85 o                         
 -14   0   4       4703.51       5065.31       560.44 o                         
 -13   0   4      55278.62      56190.21      1309.62 o                         
 -12   0   4        464.45        426.67       150.38 o                         
 -11   0   4     235212.81     229505.05      3877.46 o                         
 -10   0   4       2368.46       2141.77       185.96 o                         
  -9   0   4      10898.92      11940.53       395.82 o                         
  -8   0   4        128.63        174.07       152.49 o                         
  -7   0   4      11959.64      10375.99       325.29 o                         
  -6   0   4      22829.18      23290.91       550.60 o                         
  -5   0   4     231679.28     231076.30      4223.09 o                         
  -4   0   4     232318.44     238221.34      4340.36 o                         
  -3   0   4      56766.07      58082.74      1322.85 o                         
  -2   0   4     431738.03     426839.72     11192.01 o                         
  -1   0   4      36726.97      36035.75      1699.03 o                         
   0   0   4     140538.72     141389.69      3765.84 o                         
   1   0   4     269772.53     275482.44      7151.59 o                         
   2   0   4        666.38        796.30       281.11 o                         
   3   0   4     185698.91     182125.08      5863.22 o                         
   4   0   4      52930.46      55031.70      1360.08 o                         
   5   0   4      49274.62      49293.15      2747.31 o                         
   6   0   4      69561.81      74936.06      1945.68 o                         
   7   0   4       3194.90       3128.73       379.11 o                         
   8   0   4     433611.06     399785.78     14784.68 o                         
   9   0   4      36218.66      32034.51      1723.75 o                         
  10   0   4     113742.82     110634.40      4361.88 o                         
  11   0   4       1595.63       1704.05       275.43 o                         
  12   0   4     165723.11     160856.02      4456.29 o                         
  13   0   4       6846.33       4757.29       790.82 o                         
  14   0   4     135041.64     122311.92      5245.38 o                         
  15   0   4      59566.15      61789.23      3120.04 o                         
  16   0   4     112216.97     111431.91      4979.71 o                         
  17   0   4       5178.33       5696.40       988.53 o                         
  18   0   4      77713.88      83567.76      4102.39 o                         
  19   0   4        267.74        266.48       269.73 o                         
  20   0   4      34893.17      35496.51      2900.71 o                         
  21   0   4      31820.29      28142.18      2106.80 o                         
 -21   1   4        647.18        434.47       673.44 o                         
 -20   1   4       4817.59       4856.67       654.92 o                         
 -19   1   4         49.69         31.33       339.81 o                         
 -18   1   4          5.92       -263.52       263.52 o                         
 -17   1   4          4.36         39.64       215.26 o                         
 -16   1   4       2834.61       2804.59       360.94 o                         
 -15   1   4         60.43       -132.56       141.72 o                         
 -14   1   4      17703.26      17809.53       671.96 o                         
 -13   1   4       4600.44       5087.16       313.96 o                         
 -12   1   4      19335.29      19954.53       502.21 o                         
 -11   1   4       1725.58       2220.63       149.90 o                         
 -10   1   4      38414.75      38772.55       613.70 o                         
  -9   1   4        781.38        654.58        90.04 o                         
  -8   1   4      50759.32      48502.38       745.51 o                         
  -7   1   4       3468.16       3977.26       155.77 o                         
  -6   1   4      34798.00      33648.72       521.47 o                         
  -5   1   4          7.83         88.17        54.45 o                         
  -4   1   4      83516.37      82959.44      1058.10 o                         
  -3   1   4       3154.81       3254.86       226.24 o                         
  -2   1   4     107912.98     104530.28      1781.93 o                         
  -1   1   4      24910.45      27113.76       752.24 o                         
   0   1   4       3984.92       4411.68       187.89 o                         
   1   1   4      12291.36      13666.25       341.84 o                         
   2   1   4       5869.43       6142.12       238.20 o                         
   3   1   4       2762.02       3033.81       242.83 o                         
   4   1   4      46591.68      46985.32       924.34 o                         
   5   1   4       3047.79       3187.10       204.68 o                         
   6   1   4     114679.74     112784.45      2003.68 o                         
   7   1   4        153.46        -61.78       157.27 o                         
   8   1   4      57802.93      55659.39      1416.64 o                         
   9   1   4       6391.14       6622.41       411.92 o                         
  10   1   4      21338.17      21974.13      1978.07 o                         
  11   1   4       2532.53       2737.37       299.50 o                         
  12   1   4      11215.90      10441.45       551.39 o                         
  13   1   4      14438.43      14696.63       642.15 o                         
  14   1   4        272.65        326.91       215.82 o                         
  15   1   4         95.77         -0.26       279.54 o                         
  16   1   4       1599.28       2220.35       350.58 o                         
  17   1   4       3223.99       3404.29       421.13 o                         
  18   1   4        722.68        612.95       359.39 o                         
  19   1   4       2756.03       2720.59       411.06 o                         
  20   1   4          6.01        -53.02       255.30 o                         
  21   1   4       1011.80       1292.39       484.66 o                         
 -21   2   4       4929.89       5440.78       683.69 o                         
 -20   2   4       1874.11       1489.45       463.20 o                         
 -19   2   4       1105.78       1278.46       344.80 o                         
 -18   2   4       1662.12       2058.64       442.99 o                         
 -17   2   4      46282.44      45906.71      2020.81 o                         
 -16   2   4      10111.32      10341.38       516.68 o                         
 -15   2   4       2757.31       2722.33       265.22 o                         
 -14   2   4      17969.61      18871.72       694.14 o                         
 -13   2   4      23754.04      23546.49       571.72 o                         
 -12   2   4      11149.49      10478.32       330.19 o                         
 -11   2   4     102069.50     101377.99      1559.23 o                         
 -10   2   4      19495.83      19512.65       397.41 o                         
  -9   2   4       6852.12       7365.09       238.47 o                         
  -8   2   4       1058.67       1171.42       106.83 o                         
  -7   2   4      48076.07      51329.49       820.61 o                         
  -6   2   4      12527.11      12808.83       262.77 o                         
  -5   2   4      66486.12      66637.41       941.31 o                         
  -4   2   4     322286.19     319818.91      4107.39 o                         
  -3   2   4      44765.35      47028.21       800.67 o                         
  -2   2   4      56609.68      57980.84       861.83 o                         
  -1   2   4     119055.84     121640.09      1860.23 o                         
   0   2   4     153339.28     156866.48      2382.56 o                         
   1   2   4     121255.32     122850.44      1903.05 o                         
   2   2   4     488661.28     480886.72      7093.79 o                         
   3   2   4     192275.56     189139.50      2892.41 o                         
   4   2   4      38318.29      38427.19       722.53 o                         
   5   2   4      32877.54      31774.77       578.19 o                         
   6   2   4      76809.13      76137.50      1193.95 o                         
   7   2   4       6184.85       6638.72       314.16 o                         
   8   2   4     192018.50     187847.95      3608.57 o                         
   9   2   4      94455.82      96768.82      2011.55 o                         
  10   2   4      20805.48      20404.29       636.54 o                         
  11   2   4          7.62       -129.79       129.79 o                         
  12   2   4      12639.31      12469.11       552.82 o                         
  13   2   4       2319.35       2010.35       500.06 o                         
  14   2   4      10518.51       9404.68       681.83 o                         
  15   2   4      69062.62      66245.48      1831.88 o                         
  16   2   4       2705.82       2962.94       393.58 o                         
  17   2   4         24.23         43.90       237.93 o                         
  18   2   4         21.87        -44.50       207.01 o                         
  19   2   4         99.94        109.87       283.65 o                         
  20   2   4        273.23        299.95       274.09 o                         
  21   2   4      26727.81      26885.75      1931.50 o                         
 -21   3   4      14174.71      14275.65       959.09 o                         
 -20   3   4       1519.30       1387.57       437.73 o                         
 -19   3   4       1596.01       1858.14       371.09 o                         
 -18   3   4         77.65        115.82       256.78 o                         
 -17   3   4       1736.87       2568.37       896.01 o                         
 -16   3   4         19.93       -156.88       156.88 o                         
 -15   3   4       2213.13       2199.74       266.82 o                         
 -14   3   4        961.84       1133.72       188.79 o                         
 -13   3   4      14951.56      15602.13       594.16 o                         
 -12   3   4      41248.86      40337.08       747.16 o                         
 -11   3   4      20840.74      21890.20       473.43 o                         
 -10   3   4      36301.19      35559.34       703.21 o                         
  -9   3   4      22767.59      23384.42       497.94 o                         
  -8   3   4      26721.72      28088.49       489.75 o                         
  -7   3   4      19774.07      18950.46       341.82 o                         
  -6   3   4      80804.97      79912.41      1215.51 o                         
  -5   3   4       2263.82       2152.76       131.28 o                         
  -4   3   4       9221.70       9675.76       212.08 o                         
  -3   3   4      89851.87      89072.72      1304.32 o                         
  -2   3   4     112897.77     112364.12      1975.27 o                         
  -1   3   4     101557.91     100445.70      1450.61 o                         
   0   3   4       2928.24       3561.52       241.58 o                         
   1   3   4      50084.75      52854.09       831.41 o                         
   2   3   4      72210.32      73909.94      1124.54 o                         
   3   3   4       5327.18       6448.56       231.17 o                         
   4   3   4      41645.22      40724.93       697.40 o                         
   5   3   4      13296.91      12832.42       315.77 o                         
   6   3   4       2945.53       3511.07       190.10 o                         
   7   3   4       7234.96       8276.74       342.73 o                         
   8   3   4      87044.80      85038.76      1791.78 o                         
   9   3   4       7280.56       6903.59       389.83 o                         
  10   3   4      69446.00      63488.71      1631.92 o                         
  11   3   4         75.30         29.16       159.39 o                         
  12   3   4      12848.76      12411.14       560.63 o                         
  13   3   4      36685.18      35163.72       985.54 o                         
  14   3   4       5492.72       5648.51       419.15 o                         
  15   3   4        109.75       -151.71       151.71 o                         
  16   3   4       1656.12       1423.95       351.72 o                         
  17   3   4      12248.42      11132.33       733.07 o                         
  18   3   4       3956.12       3809.82       465.04 o                         
  19   3   4       4614.62       5260.18       538.80 o                         
  20   3   4      16981.47      16006.35       945.46 o                         
  21   3   4       2783.84       2941.13       452.74 o                         
 -21   4   4        385.92        149.24       311.34 o                         
 -20   4   4        540.31        859.78       326.81 o                         
 -19   4   4      13948.63      13883.05      1051.31 o                         
 -18   4   4       8314.07       8261.59       642.09 o                         
 -17   4   4      14017.38      13697.72       776.24 o                         
 -16   4   4       4441.73       4450.42       381.62 o                         
 -15   4   4       1416.13       1599.86       252.72 o                         
 -14   4   4       8466.48       8605.86       517.18 o                         
 -13   4   4       5689.93       5856.80       338.83 o                         
 -12   4   4      14109.06      14538.39       658.18 o                         
 -11   4   4      14130.79      14542.98       459.73 o                         
 -10   4   4      99970.54     101384.62      1677.27 o                         
  -9   4   4         44.55         75.57        87.64 o                         
  -8   4   4      10592.03      11063.89       399.26 o                         
  -7   4   4      18520.65      18162.56       431.58 o                         
  -6   4   4       2771.43       3151.97       184.47 o                         
  -5   4   4      56127.05      54600.81      1027.11 o                         
  -4   4   4       4177.99       4785.51       163.84 o                         
  -3   4   4      17081.30      17456.43       346.52 o                         
  -2   4   4        198.56        312.02        66.77 o                         
  -1   4   4        577.87        648.17        80.63 o                         
   0   4   4       6170.36       7143.32       211.88 o                         
   1   4   4          0.70         43.10        65.57 o                         
   2   4   4     100681.95     101406.18      1504.86 o                         
   3   4   4       6211.17       6365.95       265.79 o                         
   4   4   4        905.33       1058.08       109.07 o                         
   5   4   4         56.05         36.96        73.79 o                         
   6   4   4      19378.90      21380.47       490.23 o                         
   7   4   4      52872.51      50428.07      1058.51 o                         
   8   4   4      19213.00      18532.08       634.93 o                         
   9   4   4     109419.01     109508.78      2265.99 o                         
  10   4   4      12450.34      12386.83       540.42 o                         
  11   4   4      33562.82      32504.09       912.42 o                         
  12   4   4      24925.08      23542.38       747.07 o                         
  13   4   4       2850.96       2349.61       300.35 o                         
  14   4   4      56578.76      56152.56      1606.95 o                         
  15   4   4      50774.71      48199.21      1298.48 o                         
  16   4   4      45125.29      44799.67      1256.54 o                         
  17   4   4       6422.02       6123.65       836.47 o                         
  18   4   4      14444.98      15045.74       791.28 o                         
  19   4   4      13855.04      15081.27       910.40 o                         
  20   4   4       7797.33       6415.72       627.93 o                         
  21   4   4      16674.06      18783.10      1713.75 o                         
 -21   5   4       9029.46       8550.50       720.64 o                         
 -20   5   4       3389.06       3640.86       730.60 o                         
 -19   5   4      13083.60      14645.02       878.86 o                         
 -18   5   4       1266.13       1493.42       346.10 o                         
 -17   5   4      14598.94      14952.67      1118.12 o                         
 -16   5   4       3985.80       3265.66       366.32 o                         
 -15   5   4      19678.04      19547.95       648.70 o                         
 -14   5   4       1222.63       1128.17       315.96 o                         
 -13   5   4         54.33        294.14       145.23 o                         
 -12   5   4      14114.21      14823.92       538.33 o                         
 -11   5   4      26951.90      27086.60       605.91 o                         
 -10   5   4        640.80        522.46       144.39 o                         
  -9   5   4      48856.63      48934.87      1017.71 o                         
  -8   5   4      39580.36      37134.73       813.15 o                         
  -7   5   4      11702.05      11550.14       371.04 o                         
  -6   5   4      16088.71      17192.93       453.41 o                         
  -5   5   4      13255.06      13536.01       322.81 o                         
  -4   5   4      26337.66      26385.42       499.00 o                         
  -3   5   4       5016.30       5167.39       205.05 o                         
  -2   5   4      66165.80      64955.60       953.34 o                         
  -1   5   4       6674.58       6746.28       198.96 o                         
   0   5   4      21013.23      21275.56       416.78 o                         
   1   5   4      85302.69      89886.41      1354.35 o                         
   2   5   4      21520.60      21394.80       429.88 o                         
   3   5   4      62893.77      62508.95      1001.42 o                         
   4   5   4      56986.10      56447.81       928.68 o                         
   5   5   4      30014.15      29280.25       606.09 o                         
   6   5   4      29092.56      27687.76       744.63 o                         
   7   5   4     119863.87     120715.95      2437.37 o                         
   8   5   4      11524.58      10204.18       625.12 o                         
   9   5   4      48529.37      46074.16      1471.41 o                         
  10   5   4          5.49        167.32       166.87 o                         
  11   5   4        929.00        760.90       211.15 o                         
  12   5   4        273.66        387.92       173.83 o                         
  13   5   4      55114.77      53124.60      1355.26 o                         
  14   5   4       1127.96        901.18       268.07 o                         
  15   5   4       2541.15       2173.44       326.01 o                         
  16   5   4        367.68        505.95       227.96 o                         
  17   5   4       1828.44       1838.80       304.45 o                         
  18   5   4       1156.85       1222.31       319.57 o                         
  19   5   4       7409.20       8425.92       671.50 o                         
  20   5   4       1482.38       1303.14       324.73 o                         
  21   5   4       3076.20       3064.54       494.53 o                         
 -20   6   4         56.17        282.55       398.62 o                         
 -19   6   4        307.80        -90.18       287.75 o                         
 -18   6   4       3019.61       3013.03       428.47 o                         
 -17   6   4       3831.18       5123.60       501.27 o                         
 -16   6   4       7297.22       6599.29       479.98 o                         
 -15   6   4       3606.13       4298.34       387.14 o                         
 -14   6   4       4229.41       3729.49       375.86 o                         
 -13   6   4      20520.02      20260.38       587.90 o                         
 -12   6   4      47144.27      46095.82      1004.75 o                         
 -11   6   4       8584.55       8693.05       330.02 o                         
 -10   6   4      20380.77      19182.99       540.98 o                         
  -9   6   4       1111.89       1219.10       169.89 o                         
  -8   6   4       1969.57       2273.92       191.57 o                         
  -7   6   4       4358.70       4150.52       182.76 o                         
  -6   6   4       7284.46       7721.18       230.99 o                         
  -5   6   4      53567.39      54320.49       881.52 o                         
  -4   6   4       1669.67       1919.42       155.74 o                         
  -3   6   4      75097.97      74858.20      1262.37 o                         
  -2   6   4      11270.57      10786.08       312.22 o                         
  -1   6   4       6948.73       6552.59       219.68 o                         
   0   6   4      21564.85      21821.02       412.83 o                         
   1   6   4      32236.02      31859.87       584.52 o                         
   2   6   4      62356.83      62200.63      1001.36 o                         
   3   6   4      28776.79      28547.56       569.90 o                         
   4   6   4      33500.22      32692.82       687.95 o                         
   5   6   4      24483.48      25608.63       556.23 o                         
   6   6   4       2488.10       3112.00       215.08 o                         
   7   6   4      78333.34      78247.45      1491.16 o                         
   8   6   4          2.82        300.71       170.82 o                         
   9   6   4      38389.54      36783.38       976.72 o                         
  10   6   4       2684.97       2825.71       297.95 o                         
  11   6   4      20624.96      19806.71       696.92 o                         
  12   6   4         49.14        -99.97       193.83 o                         
  13   6   4        318.76        339.88       197.97 o                         
  14   6   4      17704.23      17889.06       741.62 o                         
  15   6   4        767.41        644.54       254.17 o                         
  16   6   4      15714.03      15003.95       726.23 o                         
  17   6   4        947.64        904.65       327.14 o                         
  18   6   4        734.06        731.14       287.75 o                         
  19   6   4          1.01       -236.73       236.73 o                         
  20   6   4       6599.35       6763.22       592.07 o                         
 -20   7   4        382.77        782.26       319.32 o                         
 -19   7   4       5933.42       5898.84       575.16 o                         
 -18   7   4        172.36        561.04       292.68 o                         
 -17   7   4      10025.41      10011.52       677.38 o                         
 -16   7   4          0.05        230.34       217.20 o                         
 -15   7   4       4751.01       4683.44       394.10 o                         
 -14   7   4        699.60        494.99       169.52 o                         
 -13   7   4      37185.82      35732.55       851.41 o                         
 -12   7   4         10.87         32.76       110.96 o                         
 -11   7   4       1486.38       1856.24       179.14 o                         
 -10   7   4      14217.94      13771.02       478.24 o                         
  -9   7   4      23723.40      24118.38       624.36 o                         
  -8   7   4      78527.20      78386.91      1509.29 o                         
  -7   7   4      81475.34      80202.03      1522.70 o                         
  -6   7   4       3531.14       3800.33       220.08 o                         
  -5   7   4      14308.21      14654.70       328.84 o                         
  -4   7   4        965.65        859.92       103.26 o                         
  -3   7   4        487.66        541.22       109.67 o                         
  -2   7   4       2385.26       2481.98       183.28 o                         
  -1   7   4       2352.94       2657.86       155.29 o                         
   0   7   4      59279.53      59142.95       908.46 o                         
   1   7   4       1066.39       1041.13       120.99 o                         
   2   7   4       4571.18       4443.73       208.73 o                         
   3   7   4       5320.18       5390.95       254.29 o                         
   4   7   4       5125.24       4802.50       249.59 o                         
   5   7   4         81.49        273.60       104.79 o                         
   6   7   4      19180.72      19666.82       757.33 o                         
   7   7   4      10656.43      10920.41       406.92 o                         
   8   7   4       1611.51       1690.38       237.53 o                         
   9   7   4        536.02        510.74       190.24 o                         
  10   7   4       5598.07       6260.69       453.01 o                         
  11   7   4      36556.96      36333.36      1405.42 o                         
  12   7   4      24320.83      23911.12       799.64 o                         
  13   7   4       6009.21       5425.74       615.32 o                         
  14   7   4       6245.86       5979.44       515.44 o                         
  15   7   4        973.40        505.94       252.76 o                         
  16   7   4          4.40       -183.06       183.06 o                         
  17   7   4        797.60        639.18       295.29 o                         
  18   7   4        420.54        326.29       241.92 o                         
  19   7   4      27181.12      27775.79      1082.27 o                         
  20   7   4        612.49         58.98       297.85 o                         
 -20   8   4       3775.19       2777.54       419.65 o                         
 -19   8   4       4566.70       3453.34       469.34 o                         
 -18   8   4        743.34        356.56       267.53 o                         
 -17   8   4        108.31       -170.54       283.09 o                         
 -16   8   4         38.04       -191.84       191.84 o                         
 -15   8   4       3514.56       3993.52       432.72 o                         
 -14   8   4        718.74        648.52       264.85 o                         
 -13   8   4        985.33        828.03       173.61 o                         
 -12   8   4      10392.20      10990.57       418.50 o                         
 -11   8   4        206.76         24.81       132.16 o                         
 -10   8   4         15.00       -159.51       209.33 o                         
  -9   8   4        666.73        901.45       312.68 o                         
  -8   8   4      20034.33      20485.26       509.39 o                         
  -7   8   4      24870.08      24922.57       722.53 o                         
  -6   8   4      70112.68      68016.71      1385.19 o                         
  -5   8   4      15697.21      16083.87       430.45 o                         
  -4   8   4      45804.70      45474.02       713.54 o                         
  -3   8   4      19230.86      19662.72       423.91 o                         
  -2   8   4      88584.16      87430.89      1365.92 o                         
  -1   8   4      17002.46      16035.71       356.93 o                         
   0   8   4      51175.23      52735.03       838.07 o                         
   1   8   4         62.78        235.96        90.17 o                         
   2   8   4       9054.05       9206.93       289.72 o                         
   3   8   4       1138.75       1146.70       148.34 o                         
   4   8   4      38809.14      39144.95       714.20 o                         
   5   8   4        704.38        645.54       146.90 o                         
   6   8   4          1.69        -84.95        84.95 o                         
   7   8   4      15708.51      15687.11       452.07 o                         
   8   8   4        472.40        352.91       105.11 o                         
   9   8   4       3234.76       2795.06       286.30 o                         
  10   8   4          0.89       -157.95       157.95 o                         
  11   8   4      37456.76      38205.30      1066.33 o                         
  12   8   4      17950.19      17023.84       852.39 o                         
  13   8   4      51750.26      51641.88      1352.43 o                         
  14   8   4       7789.95       6646.37       542.84 o                         
  15   8   4      18909.81      19335.79       834.65 o                         
  16   8   4       4693.49       5225.16       528.81 o                         
  17   8   4      35689.97      41231.13      1812.95 o                         
  18   8   4       4514.80       4733.49       491.71 o                         
  19   8   4       3877.50       5115.11       531.42 o                         
  20   8   4        412.84        454.58       314.72 o                         
 -20   9   4       1649.78       2362.08       403.74 o                         
 -19   9   4       2916.70       2397.81       389.80 o                         
 -18   9   4       1012.98       1158.95       302.91 o                         
 -17   9   4        399.96        742.95       252.46 o                         
 -16   9   4        132.12        349.97       312.58 o                         
 -15   9   4       6211.21       6920.14       666.15 o                         
 -14   9   4       4590.77       4150.12       399.91 o                         
 -13   9   4       4010.88       4024.01       243.88 o                         
 -12   9   4      11479.99      10943.25       372.41 o                         
 -11   9   4       3210.99       2689.13       297.72 o                         
 -10   9   4       4161.71       4093.48       276.72 o                         
  -9   9   4        362.92        143.51       143.47 o                         
  -8   9   4       1864.75       1647.64       175.10 o                         
  -7   9   4         96.10         56.21       112.39 o                         
  -6   9   4      45483.48      44540.09       883.21 o                         
  -5   9   4        738.42        950.65       149.86 o                         
  -4   9   4      20622.98      20417.80       380.32 o                         
  -3   9   4      26461.81      27607.94       496.99 o                         
  -2   9   4       2856.32       2902.28       198.50 o                         
  -1   9   4       1462.27       1640.83       144.32 o                         
   0   9   4      58266.61      57684.49       916.84 o                         
   1   9   4       1294.16       1427.57       139.63 o                         
   2   9   4        393.15        272.67       117.09 o                         
   3   9   4       7244.25       7469.97       466.03 o                         
   4   9   4      13862.08      14718.51       365.60 o                         
   5   9   4       8806.18       8353.46       234.48 o                         
   6   9   4       1047.82       1229.08       120.19 o                         
   7   9   4      45509.31      43244.90      1103.68 o                         
   8   9   4        265.00        711.84       200.91 o                         
   9   9   4       3840.96       3237.47       496.71 o                         
  10   9   4       9158.22       9335.42       493.20 o                         
  11   9   4        140.81        297.89       203.11 o                         
  12   9   4      12829.84      11180.46       688.20 o                         
  13   9   4      11134.57      10909.44       576.30 o                         
  14   9   4         36.45         -6.23       180.00 o                         
  15   9   4       3557.98       3053.59       375.04 o                         
  16   9   4       1999.56       1779.77       344.34 o                         
  17   9   4       1174.80       1297.43       314.33 o                         
  18   9   4        247.33         -7.58       241.67 o                         
  19   9   4       5830.75       4776.07       505.31 o                         
  20   9   4       9078.33       8716.26       710.73 o                         
 -20  10   4       1657.53       2299.42       384.92 o                         
 -19  10   4       1948.87       2291.77       531.44 o                         
 -18  10   4      12438.98      12104.13      1137.13 o                         
 -17  10   4      11715.20      12365.45       671.18 o                         
 -16  10   4       4546.91       4879.40       666.61 o                         
 -15  10   4        229.19       -140.03       174.16 o                         
 -14  10   4       6522.18       5710.43       331.84 o                         
 -13  10   4        376.80        275.66       144.88 o                         
 -12  10   4       4321.14       4219.16       208.30 o                         
 -11  10   4       5515.69       6119.13       259.80 o                         
 -10  10   4          1.38         36.53        76.56 o                         
  -9  10   4        420.15        210.98       111.60 o                         
  -8  10   4       6512.11       6392.63       286.84 o                         
  -7  10   4      10358.53       9561.43       364.46 o                         
  -6  10   4      14669.81      14083.64       443.12 o                         
  -5  10   4       2982.74       3211.20       233.31 o                         
  -4  10   4       4465.74       4985.31       280.07 o                         
  -3  10   4          7.91         -4.40        73.02 o                         
  -2  10   4        907.44        841.85       138.16 o                         
  -1  10   4          1.79        -87.22        98.55 o                         
   0  10   4      11195.65      11987.53       340.63 o                         
   1  10   4      16108.44      14523.08       365.56 o                         
   2  10   4      41667.03      40654.97       782.30 o                         
   3  10   4       4058.82       3636.51       198.49 o                         
   4  10   4        901.50       1078.20       124.17 o                         
   5  10   4        440.27        459.13        82.04 o                         
   6  10   4          1.23       -130.32       130.32 o                         
   7  10   4       1638.26       1575.75       235.42 o                         
   8  10   4          0.88       -162.23       162.23 o                         
   9  10   4       3004.47       3334.83       317.06 o                         
  10  10   4      15085.33      14896.83       623.25 o                         
  11  10   4       2686.46       2714.49       342.44 o                         
  12  10   4          6.31        -81.56       279.12 o                         
  13  10   4       4560.61       5183.65       421.00 o                         
  14  10   4       1008.32        960.37       270.73 o                         
  15  10   4        213.64         61.30       358.49 o                         
  16  10   4        772.40        831.15       335.35 o                         
  17  10   4       7131.20       6782.76       547.31 o                         
  18  10   4        259.21         22.86       258.51 o                         
  19  10   4       1719.29       1732.62       351.35 o                         
  20  10   4       3129.85       1932.97       392.43 o                         
 -20  11   4        788.24        152.40       457.16 o                         
 -19  11   4        763.82        464.25       460.06 o                         
 -18  11   4       1020.27       1020.96      1010.15 o                         
 -17  11   4        234.06        913.45       682.70 o                         
 -16  11   4       4842.98       3872.28      1109.01 o                         
 -15  11   4       1695.73       1097.80       929.83 o                         
 -14  11   4        748.35        579.94       287.42 o                         
 -13  11   4       6601.51       5843.53       507.94 o                         
 -12  11   4       1018.69        143.57       224.98 o                         
 -11  11   4       8079.02       7010.64       511.39 o                         
 -10  11   4      10608.17      11409.89       569.34 o                         
  -9  11   4        770.52        611.64       256.50 o                         
  -8  11   4       1041.55       1408.06       151.47 o                         
  -7  11   4          0.28        -44.79       168.54 o                         
  -6  11   4       8041.49       8105.48       454.76 o                         
  -5  11   4       3872.56       4192.03       338.53 o                         
  -4  11   4          2.06         30.16       118.89 o                         
  -3  11   4       7159.97       6914.85       244.29 o                         
  -2  11   4        773.78        840.72       127.22 o                         
  -1  11   4       1400.40       1074.99       214.76 o                         
   0  11   4      33634.80      32984.92       628.73 o                         
   1  11   4        718.60        723.33       194.19 o                         
   2  11   4      40869.73      39952.81       791.86 o                         
   3  11   4       9700.76       9903.66       340.95 o                         
   4  11   4      31946.69      31144.63       589.36 o                         
   5  11   4        728.70       1043.32       191.59 o                         
   6  11   4      53928.97      53830.38      1245.05 o                         
   7  11   4         35.26        221.82       141.91 o                         
   8  11   4      50929.41      49627.17      2121.50 o                         
   9  11   4         15.86        175.05       167.69 o                         
  10  11   4       3311.44       3023.59       302.91 o                         
  11  11   4       6552.46       6085.83       730.35 o                         
  12  11   4       7784.66       6876.33       447.93 o                         
  13  11   4       4333.24       4389.52       379.67 o                         
  14  11   4       5267.53       4205.00       466.20 o                         
  15  11   4       3214.95       2496.29       379.00 o                         
  16  11   4        150.43        148.78       290.71 o                         
  17  11   4         83.54        161.63       247.11 o                         
  18  11   4        231.55       -134.84       212.49 o                         
  19  11   4       1559.76       1012.09       472.94 o                         
  20  11   4         34.59       -118.20       378.43 o                         
 -20  12   4        547.51        521.56       464.97 o                         
 -19  12   4       1989.51       3103.96       702.14 o                         
 -18  12   4         10.86        423.70       562.23 o                         
 -17  12   4       6100.99       5936.91       860.51 o                         
 -16  12   4       1306.75        824.32       531.33 o                         
 -15  12   4        507.90        133.01       296.30 o                         
 -14  12   4       2797.95       2851.17       401.75 o                         
 -13  12   4        102.28         59.91       284.12 o                         
 -12  12   4          1.66       -173.27       173.27 o                         
 -11  12   4       4340.41       4795.07       408.98 o                         
 -10  12   4       3402.30       3551.02       326.27 o                         
  -9  12   4       3878.41       3541.16       326.33 o                         
  -8  12   4       2520.67       2288.13       193.51 o                         
  -7  12   4       1756.24       1865.30       206.43 o                         
  -6  12   4       4477.47       4753.60       318.02 o                         
  -5  12   4        246.84        302.96       172.58 o                         
  -4  12   4        361.40        186.28       228.39 o                         
  -3  12   4       4222.14       4697.28       280.81 o                         
  -2  12   4      13074.71      12228.23       389.84 o                         
  -1  12   4       1242.52       1160.66       177.45 o                         
   0  12   4       6520.65       7201.24       348.72 o                         
   1  12   4      15888.06      15776.55       670.95 o                         
   2  12   4       3454.28       3827.41       237.27 o                         
   3  12   4        982.11       1048.55       151.80 o                         
   4  12   4       7329.57       7385.76       379.92 o                         
   5  12   4       1890.15       1958.97       226.81 o                         
   6  12   4        822.53        817.40       178.72 o                         
   7  12   4       1284.31       1475.35       241.66 o                         
   8  12   4       1818.61       1642.44       246.84 o                         
   9  12   4       4213.23       3158.85       650.09 o                         
  10  12   4       2593.63       2291.59       267.37 o                         
  11  12   4         29.79          9.15       165.70 o                         
  12  12   4       1387.61       1382.26       230.27 o                         
  13  12   4        575.61        758.38       239.88 o                         
  14  12   4       3295.43       3068.64       320.17 o                         
  15  12   4       6997.34       6526.96       718.40 o                         
  16  12   4       1422.32       1265.60       463.89 o                         
  17  12   4        799.97       1406.35       469.86 o                         
  18  12   4        756.16       1359.75       449.33 o                         
  19  12   4          3.08       1014.10       460.65 o                         
  20  12   4        340.09       1089.00       501.60 o                         
 -20  13   4         81.58       -211.23       386.22 o                         
 -19  13   4       1526.81       1416.67       523.13 o                         
 -18  13   4         36.24         82.23       327.33 o                         
 -17  13   4       1434.49       1250.17       456.55 o                         
 -16  13   4       3266.27       3308.66       615.37 o                         
 -15  13   4      16050.79      16434.00       786.92 o                         
 -14  13   4        544.84        887.86       351.73 o                         
 -13  13   4       3934.11       3093.04       368.91 o                         
 -12  13   4       4609.80       5491.36       452.58 o                         
 -11  13   4      19863.73      19883.03       701.95 o                         
 -10  13   4       1716.56       1804.52       278.14 o                         
  -9  13   4       2114.80       2075.79       279.34 o                         
  -8  13   4      19411.46      19414.21       792.99 o                         
  -7  13   4       6071.53       6164.16       402.50 o                         
  -6  13   4       9660.11      10290.04       503.62 o                         
  -5  13   4      16461.01      15952.43       676.48 o                         
  -4  13   4       9032.35       9139.50       463.88 o                         
  -3  13   4       4656.16       4822.35       339.18 o                         
  -2  13   4      13521.56      12769.38       508.09 o                         
  -1  13   4        424.03        227.64       173.01 o                         
   0  13   4       2971.40       2834.58       362.79 o                         
   1  13   4        643.41        708.17       194.40 o                         
   2  13   4      20815.52      20759.54       617.90 o                         
   3  13   4      29431.83      31450.16       957.39 o                         
   4  13   4       9172.89       9351.28       438.59 o                         
   5  13   4       4987.88       5531.25       337.05 o                         
   6  13   4      10381.32       9222.44       412.46 o                         
   7  13   4      10718.04      11332.31       507.53 o                         
   8  13   4       9859.46       9992.60       725.89 o                         
   9  13   4       5884.85       5619.65       393.27 o                         
  10  13   4        269.85        316.98       167.03 o                         
  11  13   4        339.85        101.63       340.31 o                         
  12  13   4         16.80       -324.65       324.65 o                         
  13  13   4        757.37        699.01       402.91 o                         
  14  13   4      11010.79      10878.52       922.45 o                         
  15  13   4        385.28       -118.72       401.61 o                         
  16  13   4       1123.93       1353.48       472.20 o                         
  17  13   4         15.22        287.47       384.26 o                         
  18  13   4       5994.93       4443.74      1080.89 o                         
  19  13   4        158.89       -222.65       379.90 o                         
  20  13   4       1516.37       2931.26       633.88 o                         
 -20  14   4        178.47         46.85       381.23 o                         
 -19  14   4       1958.55       1512.15       719.02 o                         
 -18  14   4        891.69        580.55       426.00 o                         
 -17  14   4       1341.21       1866.65       709.38 o                         
 -16  14   4        204.71        433.84       397.70 o                         
 -15  14   4       8423.72       7851.92       758.62 o                         
 -14  14   4        468.48        404.37       353.74 o                         
 -13  14   4       3920.34       3973.31       594.29 o                         
 -12  14   4        215.65         59.08       232.76 o                         
 -11  14   4          6.74       -210.47       216.69 o                         
 -10  14   4       4057.84       3745.56       421.51 o                         
  -9  14   4        549.42        180.11       211.58 o                         
  -8  14   4        791.34        465.56       206.36 o                         
  -7  14   4        257.04        233.58       192.97 o                         
  -6  14   4       8236.61       8633.50       480.75 o                         
  -5  14   4       3064.75       3360.74       367.26 o                         
  -4  14   4      11086.79      11392.26       598.57 o                         
  -3  14   4       1303.90       1690.03       281.29 o                         
  -2  14   4       1285.11       1225.26       300.46 o                         
  -1  14   4       7669.20       8394.30       508.24 o                         
   0  14   4          2.80        122.72       202.32 o                         
   1  14   4      25300.79      24904.66       774.90 o                         
   2  14   4       6427.88       7279.05       459.41 o                         
   3  14   4      14731.46      15789.47       624.73 o                         
   4  14   4       2055.40       2048.38       375.31 o                         
   5  14   4       1409.57       1490.73       237.90 o                         
   6  14   4          1.80       -105.89       164.44 o                         
   7  14   4       3432.76       3681.87       568.98 o                         
   8  14   4        211.08        332.96       190.14 o                         
   9  14   4         22.49        568.96       304.42 o                         
  10  14   4        581.66        133.37       359.74 o                         
  11  14   4          1.79       -159.18       276.62 o                         
  12  14   4       4635.92       5487.51       687.77 o                         
  13  14   4       1890.94        945.24       451.39 o                         
  14  14   4        421.22       1258.30       650.45 o                         
  15  14   4       2172.02       1914.41       562.31 o                         
  16  14   4       1385.55       1618.52       514.47 o                         
  17  14   4       3513.70       3813.65       657.02 o                         
  18  14   4        275.28       1110.91       492.60 o                         
  19  14   4       2780.57       3218.45      1745.93 o                         
  20  14   4        356.27        -92.67       722.86 o                         
 -19  15   4        532.98       1679.85       759.93 o                         
 -18  15   4        299.64        284.80       536.87 o                         
 -17  15   4       1250.26       1622.04      1152.25 o                         
 -16  15   4        106.03       -154.01       356.67 o                         
 -15  15   4        184.28        431.41       356.90 o                         
 -14  15   4       2270.63       2797.70       478.19 o                         
 -13  15   4       3194.26       3710.09       495.39 o                         
 -12  15   4       3506.91       4770.13       516.35 o                         
 -11  15   4        851.14        593.67       300.16 o                         
 -10  15   4       1371.31       1760.15       360.02 o                         
  -9  15   4       5906.19       4754.16       597.48 o                         
  -8  15   4       7156.76       7474.88       859.41 o                         
  -7  15   4       2105.03       1761.51       382.21 o                         
  -6  15   4       1723.14       1942.44       339.21 o                         
  -5  15   4       1070.09       1016.40       287.43 o                         
  -4  15   4       2011.12       1166.58       427.65 o                         
  -3  15   4       1218.45        860.19       259.82 o                         
  -2  15   4       6173.08       6341.59       470.35 o                         
  -1  15   4        468.19        278.90       268.84 o                         
   0  15   4       1251.40       1102.05       265.68 o                         
   1  15   4       7441.84       7548.10       494.37 o                         
   2  15   4      12455.42      11798.55       605.39 o                         
   3  15   4       1631.37       1744.28       330.34 o                         
   4  15   4       4810.63       5105.37       406.61 o                         
   5  15   4      16472.67      17664.09       808.09 o                         
   6  15   4       4505.32       4697.81       572.34 o                         
   7  15   4      10052.14       9472.78       521.76 o                         
   8  15   4       6488.58       5868.99       689.27 o                         
   9  15   4       8181.79       7122.63       922.69 o                         
  10  15   4       2840.45       3325.50      1031.39 o                         
  11  15   4      10740.81       9909.88       915.07 o                         
  12  15   4        431.99         20.02       397.91 o                         
  13  15   4       1784.37       1183.63       619.96 o                         
  14  15   4       2949.50       2873.96      1238.75 o                         
  15  15   4       2827.66       3069.39       776.74 o                         
  16  15   4        126.38        186.93       713.59 o                         
  17  15   4        443.32       1401.56       677.11 o                         
  18  15   4        410.98        582.02       566.50 o                         
 -18  16   4        549.93       -519.84       519.84 o                         
 -17  16   4       1878.01       1540.69       790.82 o                         
 -16  16   4        169.19        244.04       571.49 o                         
 -15  16   4       1877.27       2434.89       495.76 o                         
 -14  16   4        432.66        432.43       352.25 o                         
 -13  16   4       1109.68        552.79       409.14 o                         
 -12  16   4       2757.56       2673.43       457.38 o                         
 -11  16   4        218.17        623.32       311.16 o                         
 -10  16   4       2757.45       2617.35       441.56 o                         
  -9  16   4         76.27         64.96       299.94 o                         
  -8  16   4       2068.50       1946.25       410.83 o                         
  -7  16   4      17289.36      17121.08       935.36 o                         
  -6  16   4       7593.09       7394.12       668.44 o                         
  -5  16   4       6296.01       6864.65       605.90 o                         
  -4  16   4       5665.22       5662.47       564.76 o                         
  -3  16   4      10878.36      10826.96       637.87 o                         
  -2  16   4       2752.82       2363.83       350.95 o                         
  -1  16   4      23780.53      24718.82       857.44 o                         
   0  16   4         81.07         63.48       254.38 o                         
   1  16   4       1561.93       1739.28       382.54 o                         
   2  16   4         11.04        543.00       230.68 o                         
   3  16   4       3338.44       2945.84       354.77 o                         
   4  16   4        102.61       -216.70       216.70 o                         
   5  16   4       2998.57       3224.19       440.27 o                         
   6  16   4        879.72        588.09       544.91 o                         
   7  16   4        480.65        669.17       397.67 o                         
   8  16   4         41.69        159.68       398.37 o                         
   9  16   4       2524.64       2917.40       621.00 o                         
  10  16   4          0.78        192.88       338.12 o                         
  11  16   4       6666.82       6510.02       947.01 o                         
  12  16   4       4029.13       3963.52       897.74 o                         
  13  16   4      10967.45      11541.81      1044.77 o                         
  14  16   4        174.90         25.14       422.85 o                         
  15  16   4      11886.65      11633.49      1166.51 o                         
  16  16   4       1587.49       2129.85       761.58 o                         
  17  16   4      12265.07      13518.13      1939.99 o                         
 -16  17   4       1020.23        407.81       630.27 o                         
 -15  17   4       1045.36       1744.51       704.68 o                         
 -14  17   4       2122.98       2119.21       677.16 o                         
 -13  17   4       2276.66       1902.70       900.01 o                         
 -12  17   4        778.46        198.04       557.82 o                         
 -11  17   4       8780.36      10131.04       878.78 o                         
 -10  17   4       1417.69       1230.61       393.65 o                         
  -9  17   4      11092.51      12743.25       838.40 o                         
  -8  17   4        990.87       1315.92       391.72 o                         
  -7  17   4      12074.76      12486.47       924.79 o                         
  -6  17   4        102.37        279.51       369.19 o                         
  -5  17   4      13051.82      13120.19       855.90 o                         
  -4  17   4       3931.43       4312.59       527.30 o                         
  -3  17   4       4108.58       3638.13       532.12 o                         
  -2  17   4       4470.26       4175.15       514.90 o                         
  -1  17   4       2420.81       2099.59       426.58 o                         
   0  17   4        131.58        274.66       324.59 o                         
   1  17   4        728.49        860.60       363.30 o                         
   2  17   4       1571.25       1142.28       357.75 o                         
   3  17   4         37.65        440.14       358.49 o                         
   4  17   4        531.39        168.89       306.52 o                         
   5  17   4        298.08        936.20       442.25 o                         
   6  17   4        117.58        668.64       523.92 o                         
   7  17   4       1314.96        895.96       642.18 o                         
   8  17   4       1880.22       1703.85       515.23 o                         
   9  17   4       2062.04       2181.34       587.56 o                         
  10  17   4        808.77       1318.04       497.90 o                         
  11  17   4       1756.09       1094.54       543.61 o                         
  12  17   4        331.42        470.17       494.34 o                         
  13  17   4       1248.92       1501.14       553.29 o                         
  14  17   4        795.71       1453.94       561.76 o                         
  15  17   4         17.68       -105.75       569.22 o                         
 -13  18   4       2148.01       1462.93       475.43 o                         
 -12  18   4       4277.16       4794.32       690.83 o                         
 -11  18   4       2347.53       1929.83       534.77 o                         
 -10  18   4         39.03        408.93       397.92 o                         
  -9  18   4         28.45       -468.72       495.17 o                         
  -8  18   4       2466.31       2636.20       477.32 o                         
  -7  18   4        370.64       -280.34       280.34 o                         
  -6  18   4        782.03        485.35       387.92 o                         
  -5  18   4       1214.29        495.84       340.72 o                         
  -4  18   4       2324.30       2222.08       537.73 o                         
  -3  18   4       4499.98       3361.05       495.78 o                         
  -2  18   4         43.71        -39.14       341.54 o                         
  -1  18   4       1556.07       1298.81       416.63 o                         
   0  18   4       3701.06       4979.07       554.13 o                         
   1  18   4       8107.35       8685.18      1019.28 o                         
   2  18   4         20.11        315.36       303.35 o                         
   3  18   4       1609.29       1643.94       384.87 o                         
   4  18   4       2925.56       2856.49       619.16 o                         
   5  18   4       2914.69       1798.45       569.56 o                         
   6  18   4         94.95       -252.27       401.60 o                         
   7  18   4        380.67        216.91       674.40 o                         
   8  18   4        402.09        942.27       538.95 o                         
   9  18   4        461.11         76.72       466.66 o                         
  10  18   4         82.85       -113.92       400.37 o                         
  11  18   4        663.00        179.82       456.55 o                         
  12  18   4        476.79        -43.54       444.75 o                         
 -11  19   4         37.21       -301.21       343.21 o                         
 -10  19   4        426.40        113.75       396.39 o                         
  -9  19   4         49.02        513.04       454.73 o                         
  -8  19   4        304.96        -82.65       580.49 o                         
  -7  19   4         57.89       -290.05       290.05 o                         
  -6  19   4          1.40       -241.93       340.04 o                         
  -5  19   4        203.20        531.33       371.30 o                         
  -4  19   4          0.87       -282.08       481.55 o                         
  -3  19   4        714.78        863.94       424.48 o                         
  -2  19   4        120.60       -325.08       325.08 o                         
  -1  19   4       1940.80       2674.64       492.03 o                         
   0  19   4         33.17        262.72       356.71 o                         
   1  19   4       5508.41       4446.08       603.95 o                         
   2  19   4        281.61        322.41       371.54 o                         
   3  19   4      12038.87      13644.66       974.98 o                         
   4  19   4         92.20        287.08       478.43 o                         
   5  19   4      10717.43      12642.92      1120.25 o                         
   6  19   4        308.56        377.81       713.34 o                         
   7  19   4       6630.94       5924.56      1194.22 o                         
   8  19   4        131.05        371.36       481.68 o                         
   9  19   4       4878.43       6155.04       879.38 o                         
  -6  20   4        154.00       -191.86       404.61 o                         
  -5  20   4          0.43       -345.11       345.11 o                         
  -4  20   4        123.81        260.69       388.49 o                         
  -3  20   4          2.59       -234.41       341.13 o                         
  -2  20   4        675.05       -322.06       563.82 o                         
  -1  20   4       1650.98        769.12       442.34 o                         
   0  20   4         34.65        167.80       317.03 o                         
   1  20   4         14.68          4.35       494.04 o                         
   2  20   4          0.84        534.28       328.92 o                         
   3  20   4         83.81         75.73       510.36 o                         
   4  20   4         23.68       -525.23       525.23 o                         
   5  20   4          3.05         63.40       455.30 o                         
 -21   1   5      10908.08      10015.01      1013.24 o                         
 -20   1   5        257.87        -76.24       307.79 o                         
 -19   1   5      17523.21      17772.87      1325.25 o                         
 -18   1   5        140.51        167.36       253.49 o                         
 -17   1   5      50229.81      51281.55      1330.19 o                         
 -16   1   5      70379.80      68559.98      1451.38 o                         
 -15   1   5      51946.39      50118.64      1761.41 o                         
 -14   1   5        191.00         54.20       129.72 o                         
 -13   1   5      36602.94      37588.32       732.27 o                         
 -12   1   5      40819.68      40276.73       751.74 o                         
 -11   1   5      13348.12      13787.50       338.99 o                         
 -10   1   5     184680.28     187596.09      2381.92 o                         
  -9   1   5     240844.66     243101.80      3199.35 o                         
  -8   1   5      27038.41      27107.11       465.96 o                         
  -7   1   5       6912.52       5620.97       174.61 o                         
  -6   1   5      24229.25      25778.38       423.15 o                         
  -5   1   5      59580.34      62650.15       880.92 o                         
  -4   1   5     118179.88     117346.50      1687.72 o                         
  -3   1   5     344851.47     334704.75      5733.94 o                         
  -2   1   5      96848.10      98870.51      1727.39 o                         
  -1   1   5       7231.62       7883.16       250.25 o                         
   0   1   5     274623.47     274243.84      4513.28 o                         
   1   1   5      43701.96      43455.14       853.45 o                         
   2   1   5     188987.30     189602.84      4406.08 o                         
   3   1   5      22451.46      22366.04       598.74 o                         
   4   1   5     316115.09     315352.97      5221.43 o                         
   5   1   5      16759.26      17124.86       468.56 o                         
   6   1   5      31898.23      30723.38       918.99 o                         
   7   1   5       2158.37       1940.75       262.30 o                         
   8   1   5       4125.19       4698.50       557.04 o                         
   9   1   5      52800.22      51271.33      1600.98 o                         
  10   1   5      81348.99      82604.46      2051.17 o                         
  11   1   5        620.70        686.99       200.68 o                         
  12   1   5       4571.95       4583.13       312.48 o                         
  13   1   5       2602.42       2449.68       387.02 o                         
  14   1   5        499.47        348.00       158.13 o                         
  15   1   5         99.10        187.87       204.21 o                         
  16   1   5      69979.95      65718.26      1761.23 o                         
  17   1   5      12049.04      10984.15       712.88 o                         
  18   1   5       2907.39       3314.01       481.44 o                         
  19   1   5       2366.72       1659.57       381.05 o                         
  20   1   5       4106.19       3765.84       485.55 o                         
  21   1   5       5053.73       3242.88       690.70 o                         
 -21   2   5       5538.53       6671.96       678.46 o                         
 -20   2   5      20453.01      19282.85       982.73 o                         
 -19   2   5       5694.23       5747.70       561.00 o                         
 -18   2   5         36.73       -170.85       170.85 o                         
 -17   2   5       2914.74       2683.35       342.74 o                         
 -16   2   5       2096.59       2136.89       300.17 o                         
 -15   2   5       5777.43       6024.87       347.32 o                         
 -14   2   5       8377.31       8991.38       394.76 o                         
 -13   2   5        645.10        674.25       131.59 o                         
 -12   2   5        109.84         67.91       108.24 o                         
 -11   2   5       6848.38       6524.47       384.06 o                         
 -10   2   5      29086.34      28568.64       558.13 o                         
  -9   2   5      44220.70      44665.51       764.84 o                         
  -8   2   5      42421.36      41586.79       813.58 o                         
  -7   2   5       3669.83       3964.53       174.51 o                         
  -6   2   5       4793.79       5329.84       172.84 o                         
  -5   2   5       3392.97       3619.65       168.57 o                         
  -4   2   5       2371.43       2825.63       158.58 o                         
  -3   2   5      47548.47      47920.06       837.94 o                         
  -2   2   5      24609.01      24254.23       468.68 o                         
  -1   2   5     194261.55     198415.61      3010.92 o                         
   0   2   5      15313.68      15273.45       349.52 o                         
   1   2   5      12400.85      13686.76       303.60 o                         
   2   2   5       1649.13       1922.85       139.53 o                         
   3   2   5      22919.59      24447.19       473.89 o                         
   4   2   5        498.59        458.31        89.35 o                         
   5   2   5       8010.41       8502.80       274.55 o                         
   6   2   5      15991.71      16662.33       470.48 o                         
   7   2   5      15562.97      15508.39       511.50 o                         
   8   2   5      13194.95      14071.24       660.84 o                         
   9   2   5      11195.33      12118.25       511.68 o                         
  10   2   5      12102.56      11512.06       926.61 o                         
  11   2   5       2314.71       2155.09       323.55 o                         
  12   2   5         11.96        -51.67       194.21 o                         
  13   2   5        831.19        910.00       350.53 o                         
  14   2   5      27176.57      27804.65      1466.06 o                         
  15   2   5       2386.48       2614.17       419.22 o                         
  16   2   5         32.01       -242.51       280.69 o                         
  17   2   5       1497.33       1855.02       482.38 o                         
  18   2   5       5951.47       5875.68       768.92 o                         
  19   2   5       6438.45       4181.57       493.90 o                         
  20   2   5        549.85        490.88       325.78 o                         
  21   2   5       1120.71        192.29       305.52 o                         
 -21   3   5       8623.17       9299.91       740.52 o                         
 -20   3   5         26.79        164.62       263.06 o                         
 -19   3   5      19489.05      20183.58      1527.82 o                         
 -18   3   5      10932.17      12330.79       966.35 o                         
 -17   3   5       6754.04       7367.73       829.34 o                         
 -16   3   5      76455.21      77671.30      1603.41 o                         
 -15   3   5      21421.21      21982.91       654.00 o                         
 -14   3   5      13250.39      13135.10       447.44 o                         
 -13   3   5          9.05         68.94       114.23 o                         
 -12   3   5      19152.76      19056.60       675.41 o                         
 -11   3   5         55.28        284.84       116.06 o                         
 -10   3   5     122077.80     119937.40      2695.33 o                         
  -9   3   5      17253.99      17180.40       460.24 o                         
  -8   3   5      29402.99      29954.21       551.55 o                         
  -7   3   5         17.48        124.55        70.70 o                         
  -6   3   5     102122.54      99836.83      1386.41 o                         
  -5   3   5      11197.20      10399.58       202.10 o                         
  -4   3   5     172714.17     176812.09      2499.49 o                         
  -3   3   5      38873.18      38974.20       642.67 o                         
  -2   3   5      75112.41      78189.02      1092.22 o                         
  -1   3   5         50.20         78.66        62.43 o                         
   0   3   5      34620.30      36911.73       623.23 o                         
   1   3   5      32419.39      33758.54       589.06 o                         
   2   3   5      15135.98      14977.76       422.03 o                         
   3   3   5     236118.84     233908.55      3306.40 o                         
   4   3   5      53775.39      55494.05       917.48 o                         
   5   3   5      45963.84      47885.61       825.62 o                         
   6   3   5      16815.20      17246.78       699.14 o                         
   7   3   5      53340.90      51133.29      1182.56 o                         
   8   3   5       1769.90       1939.30       224.79 o                         
   9   3   5     100208.71      98327.53      2075.72 o                         
  10   3   5      75250.70      72961.46      2071.56 o                         
  11   3   5      20431.44      19764.83       663.12 o                         
  12   3   5        127.18       -173.89       173.89 o                         
  13   3   5       6276.27       5660.61       418.71 o                         
  14   3   5         66.18        101.32       197.08 o                         
  15   3   5      27430.08      26864.65      1094.77 o                         
  16   3   5      17468.07      17123.88       857.46 o                         
  17   3   5       2456.06       2613.42       411.39 o                         
  18   3   5        168.10        208.74       466.31 o                         
  19   3   5        826.22        245.03       488.34 o                         
  20   3   5        659.65        848.84       338.51 o                         
  21   3   5       4081.78       4315.38       637.14 o                         
 -21   4   5       3650.45       3147.69       464.25 o                         
 -20   4   5       5046.14       5264.54       562.65 o                         
 -19   4   5       9253.05       9241.50       706.08 o                         
 -18   4   5       9909.32       9038.72       577.37 o                         
 -17   4   5      20575.17      20012.41       751.09 o                         
 -16   4   5        676.76        888.42       245.49 o                         
 -15   4   5       9688.75       9514.11       469.41 o                         
 -14   4   5      27099.38      27346.33       726.45 o                         
 -13   4   5      23217.14      22426.36       511.01 o                         
 -12   4   5       9756.69      10285.20       335.75 o                         
 -11   4   5      12965.81      13198.82       386.14 o                         
 -10   4   5      59526.32      58958.37      1059.25 o                         
  -9   4   5       9006.20       9062.74       283.60 o                         
  -8   4   5      72120.48      69463.70      1100.79 o                         
  -7   4   5       2804.26       3418.66       184.18 o                         
  -6   4   5      24743.18      26614.48       579.10 o                         
  -5   4   5     178185.75     184584.72      2621.27 o                         
  -4   4   5      22949.07      22652.79       547.15 o                         
  -3   4   5      33018.88      32136.33       564.26 o                         
  -2   4   5        256.16        218.84        63.51 o                         
  -1   4   5       5742.23       5762.80       195.47 o                         
   0   4   5       7430.73       8335.94       237.92 o                         
   1   4   5     170684.39     174528.28      2496.25 o                         
   2   4   5        385.30        507.90        92.37 o                         
   3   4   5       8154.60       8691.70       263.75 o                         
   4   4   5        691.94       1073.17       124.57 o                         
   5   4   5        813.22       1020.41       136.35 o                         
   6   4   5      10048.97      10059.85       427.62 o                         
   7   4   5       5675.27       5117.36       338.02 o                         
   8   4   5      28102.07      28576.48       801.28 o                         
   9   4   5      23751.20      22594.19       704.35 o                         
  10   4   5      30328.32      30305.57      1052.28 o                         
  11   4   5      73120.92      67671.76      1962.54 o                         
  12   4   5          6.52        -24.23       175.55 o                         
  13   4   5      38947.26      37569.71      1074.21 o                         
  14   4   5      79110.84      76959.22      1824.17 o                         
  15   4   5      49909.20      45666.93      1266.93 o                         
  16   4   5       2173.07       2763.63       376.64 o                         
  17   4   5       8159.33       7802.27       729.80 o                         
  18   4   5        556.11        389.45       324.69 o                         
  19   4   5      16108.45      15709.30       954.78 o                         
  20   4   5       6677.23       6232.31       631.05 o                         
  21   4   5        549.06        540.30       322.81 o                         
 -21   5   5        162.77        -48.13       379.77 o                         
 -20   5   5       5358.85       5441.70       762.74 o                         
 -19   5   5         14.98       -112.94       264.63 o                         
 -18   5   5      15969.90      15939.79       750.76 o                         
 -17   5   5       2659.25       3071.35       362.86 o                         
 -16   5   5      23491.57      23014.96       814.09 o                         
 -15   5   5      36202.43      35797.48       902.14 o                         
 -14   5   5       3253.97       3376.06       309.11 o                         
 -13   5   5      46775.21      45416.79       919.35 o                         
 -12   5   5          9.33        -42.41        89.40 o                         
 -11   5   5     166563.77     165261.58      2639.48 o                         
 -10   5   5      19071.08      19571.03       492.10 o                         
  -9   5   5     144776.86     143033.89      2542.47 o                         
  -8   5   5       4692.44       4553.36       275.57 o                         
  -7   5   5      70292.38      69106.11      1331.98 o                         
  -6   5   5      18507.39      17077.47       642.78 o                         
  -5   5   5      45205.00      45771.70       820.78 o                         
  -4   5   5      84945.99      83205.29      1368.29 o                         
  -3   5   5      81731.18      80410.43      1330.67 o                         
  -2   5   5      39965.84      39589.96       677.02 o                         
  -1   5   5      22897.84      22147.70       418.51 o                         
   0   5   5       1307.57       1421.42       122.84 o                         
   1   5   5      44838.80      45309.69       769.37 o                         
   2   5   5       3502.01       3376.89       184.36 o                         
   3   5   5      41130.45      41917.98       738.47 o                         
   4   5   5        828.93       1076.47       143.09 o                         
   5   5   5       5223.54       4904.24       287.00 o                         
   6   5   5      11682.59      11616.84       473.24 o                         
   7   5   5      33859.59      34046.07       898.36 o                         
   8   5   5       7954.92       7894.45       443.69 o                         
   9   5   5      24871.14      23343.46      1235.98 o                         
  10   5   5      32390.00      31849.76       908.98 o                         
  11   5   5       2370.96       2528.78       298.11 o                         
  12   5   5       3855.55       3705.86       363.62 o                         
  13   5   5       6999.78       5488.04       599.75 o                         
  14   5   5        487.09        532.27       233.17 o                         
  15   5   5       5649.97       6202.15       494.99 o                         
  16   5   5          1.96       -210.37       210.37 o                         
  17   5   5       3584.97       3082.82       395.63 o                         
  18   5   5        375.85        301.22       285.36 o                         
  19   5   5       3361.67       3139.94       478.04 o                         
  20   5   5        175.70         52.94       313.96 o                         
  21   5   5        621.62        550.54       351.47 o                         
 -20   6   5       9253.81      11230.49       943.25 o                         
 -19   6   5       5275.92       4768.80       515.62 o                         
 -18   6   5       2914.39       2741.56       367.76 o                         
 -17   6   5       7238.18       8831.07       583.68 o                         
 -16   6   5      10994.43      10620.74       766.09 o                         
 -15   6   5      21256.29      20061.12       748.61 o                         
 -14   6   5      43966.83      44831.96      1031.37 o                         
 -13   6   5       2038.00       2177.77       230.34 o                         
 -12   6   5       1021.53       1260.59       172.71 o                         
 -11   6   5      32375.30      31719.65       911.32 o                         
 -10   6   5      25541.70      26595.95       823.73 o                         
  -9   6   5       1808.59       1699.25       205.38 o                         
  -8   6   5       7707.13       7928.17       439.47 o                         
  -7   6   5      50291.52      49996.20      1081.98 o                         
  -6   6   5       2181.70       1958.65       163.43 o                         
  -5   6   5       1786.67       2157.63       166.84 o                         
  -4   6   5      20187.10      21034.38       524.49 o                         
  -3   6   5      29672.86      31213.54       624.21 o                         
  -2   6   5      36879.62      38684.77       682.03 o                         
  -1   6   5     120634.06     120685.02      1796.57 o                         
   0   6   5      18788.02      18047.31       615.30 o                         
   1   6   5       3279.37       3288.92       201.56 o                         
   2   6   5       1602.14       1836.39       166.80 o                         
   3   6   5      79284.32      79334.60      1370.96 o                         
   4   6   5        193.90         47.71       119.26 o                         
   5   6   5     100174.52     102107.47      1892.03 o                         
   6   6   5       2696.55       2824.49       265.67 o                         
   7   6   5       2696.09       3656.12       365.21 o                         
   8   6   5      18404.03      17582.37       603.38 o                         
   9   6   5         64.08         27.60       178.30 o                         
  10   6   5       7147.30       6071.29       426.26 o                         
  11   6   5          0.19        196.55       180.17 o                         
  12   6   5      15120.20      15584.88       681.77 o                         
  13   6   5      23950.66      24497.50       837.89 o                         
  14   6   5      20771.02      19805.57      1109.35 o                         
  15   6   5       1463.18       1823.38       367.41 o                         
  16   6   5       3080.61       3416.47       410.98 o                         
  17   6   5       6040.79       5112.61       486.15 o                         
  18   6   5        625.64        366.92       453.91 o                         
  19   6   5        446.40        312.79       266.12 o                         
  20   6   5      14047.95      14071.81       855.05 o                         
 -20   7   5       9714.32      11060.72       801.47 o                         
 -19   7   5          2.24        139.23       245.56 o                         
 -18   7   5      12080.20      11598.04       748.12 o                         
 -17   7   5       8128.56       8925.31       571.23 o                         
 -16   7   5       2530.35       2950.54       352.25 o                         
 -15   7   5        350.57        395.98       214.02 o                         
 -14   7   5       6644.92       6947.74       466.36 o                         
 -13   7   5       4213.83       3692.87       328.86 o                         
 -12   7   5        721.98        683.63       179.48 o                         
 -11   7   5       1153.13       1251.68       192.74 o                         
 -10   7   5         59.83        205.85       137.27 o                         
  -9   7   5        813.26        819.87       170.34 o                         
  -8   7   5       6858.42       7332.65       247.58 o                         
  -7   7   5       3323.68       3319.36       175.65 o                         
  -6   7   5       2441.54       2360.66       171.55 o                         
  -5   7   5       2849.72       3153.57       208.28 o                         
  -4   7   5         14.25        103.77       101.51 o                         
  -3   7   5       2603.02       2473.11       211.56 o                         
  -2   7   5        140.83        220.03       104.95 o                         
  -1   7   5      66465.73      67598.66      1100.35 o                         
   0   7   5      28179.44      29315.95       580.65 o                         
   1   7   5      67463.20      66406.59      1176.26 o                         
   2   7   5        220.07        427.14       119.57 o                         
   3   7   5      69923.34      67725.96      1329.05 o                         
   4   7   5          1.33         98.14       132.21 o                         
   5   7   5     149358.67     145139.36      2611.19 o                         
   6   7   5        277.71        961.51       226.28 o                         
   7   7   5      38562.23      37653.51       991.74 o                         
   8   7   5      16601.01      15710.82       590.61 o                         
   9   7   5      30857.66      31317.46       897.37 o                         
  10   7   5       2313.54       1996.10       374.39 o                         
  11   7   5      26781.90      28265.17      1004.12 o                         
  12   7   5       8569.92       7876.95       787.43 o                         
  13   7   5         69.68       -110.01       218.46 o                         
  14   7   5       1252.00       1136.41       282.17 o                         
  15   7   5       2340.72       2112.63       470.75 o                         
  16   7   5        351.79        550.24       250.11 o                         
  17   7   5        212.96        404.58       277.50 o                         
  18   7   5       3326.48       2873.49       421.25 o                         
  19   7   5       5681.58       5115.80       526.13 o                         
  20   7   5        488.38        442.36       329.27 o                         
 -20   8   5      10736.70      10757.00       939.14 o                         
 -19   8   5       2485.03       2171.06       413.06 o                         
 -18   8   5        265.06       -237.37       237.37 o                         
 -17   8   5       1277.41        697.02       257.83 o                         
 -16   8   5      26330.12      27417.70       911.46 o                         
 -15   8   5       3987.89       3385.96       414.74 o                         
 -14   8   5      31088.18      30003.19       967.05 o                         
 -13   8   5       7284.33       7361.00       534.05 o                         
 -12   8   5       1312.40       1143.89       170.70 o                         
 -11   8   5       2585.75       2483.72       255.86 o                         
 -10   8   5         11.59       -129.06       129.06 o                         
  -9   8   5       6591.28       6475.64       317.06 o                         
  -8   8   5       3788.49       3881.34       250.85 o                         
  -7   8   5      34532.13      33628.61       720.79 o                         
  -6   8   5      15584.24      15373.96       364.67 o                         
  -5   8   5      14912.18      14138.79       352.28 o                         
  -4   8   5          3.91        123.57       116.48 o                         
  -3   8   5       6905.47       6903.64       337.55 o                         
  -2   8   5       4337.42       4780.28       235.55 o                         
  -1   8   5       3686.41       3475.00       204.65 o                         
   0   8   5        197.16        421.84       135.22 o                         
   1   8   5      33163.71      32643.21       641.10 o                         
   2   8   5       6588.03       6703.50       304.74 o                         
   3   8   5       3154.75       3059.36       211.77 o                         
   4   8   5      13807.51      13275.64       468.12 o                         
   5   8   5      39142.51      39010.54      1003.02 o                         
   6   8   5        306.50        363.46       176.48 o                         
   7   8   5       3625.72       4121.98       490.47 o                         
   8   8   5       6642.00       6804.87       434.60 o                         
   9   8   5       5625.07       5224.63       397.30 o                         
  10   8   5       7910.25       8197.67       506.15 o                         
  11   8   5       9391.20       9700.13       564.45 o                         
  12   8   5      23674.23      22997.05       798.19 o                         
  13   8   5        129.48        -35.78       217.87 o                         
  14   8   5       1794.82       1332.51       280.85 o                         
  15   8   5        117.79       -119.94       199.99 o                         
  16   8   5        297.59        399.02       250.20 o                         
  17   8   5      14411.05      13496.75       772.67 o                         
  18   8   5      13455.52      13037.71       781.12 o                         
  19   8   5       2649.65       3766.08       477.81 o                         
  20   8   5       3370.69       4061.48       647.42 o                         
 -20   9   5       3427.31       3324.76       478.23 o                         
 -19   9   5       1197.93       1254.46       353.94 o                         
 -18   9   5       1535.19       1372.38       330.31 o                         
 -17   9   5       1988.48       2282.87       397.73 o                         
 -16   9   5        521.03        283.41       226.93 o                         
 -15   9   5       1551.33       1926.06       334.85 o                         
 -14   9   5      27861.24      27802.51       783.64 o                         
 -13   9   5          2.24         79.78       226.18 o                         
 -12   9   5      20980.57      22500.63       576.62 o                         
 -11   9   5       8720.64       8232.82       407.81 o                         
 -10   9   5      10251.37      10071.46       398.50 o                         
  -9   9   5         12.74         32.83       153.06 o                         
  -8   9   5      43463.26      43086.97      1549.13 o                         
  -7   9   5      20085.05      19528.20       517.11 o                         
  -6   9   5         76.14        449.76       132.37 o                         
  -5   9   5      65562.45      63707.04       965.97 o                         
  -4   9   5        689.45        657.98       117.78 o                         
  -3   9   5      10884.79      10279.94       465.11 o                         
  -2   9   5         34.50        -57.12       107.73 o                         
  -1   9   5      54274.41      52338.12       859.69 o                         
   0   9   5       9726.41      10450.53       308.09 o                         
   1   9   5       7437.84       7528.29       278.40 o                         
   2   9   5         32.65          2.34        93.55 o                         
   3   9   5       3887.83       4113.44       255.87 o                         
   4   9   5      19205.10      19732.20       507.68 o                         
   5   9   5      13833.35      13278.39       562.18 o                         
   6   9   5      35786.17      35605.07      1254.71 o                         
   7   9   5         31.17         75.42       169.88 o                         
   8   9   5      16659.77      16723.27       719.65 o                         
   9   9   5       1605.67       1529.16       350.93 o                         
  10   9   5      50429.89      47536.40      1611.26 o                         
  11   9   5       5591.99       5563.26       534.17 o                         
  12   9   5       5147.74       5832.17       526.14 o                         
  13   9   5       4461.10       4420.64       606.42 o                         
  14   9   5         25.42       -132.72       214.72 o                         
  15   9   5        581.34        988.29       276.45 o                         
  16   9   5       1462.91       1234.06       326.83 o                         
  17   9   5         51.25         15.23       241.05 o                         
  18   9   5       6990.39       7061.27       587.86 o                         
  19   9   5        859.37        995.70       340.65 o                         
  20   9   5        919.52        372.05       307.23 o                         
 -20  10   5        201.95        487.94       298.56 o                         
 -19  10   5       2212.16       2159.53       360.52 o                         
 -18  10   5       6336.07       6318.87       532.69 o                         
 -17  10   5        504.00        838.96       276.08 o                         
 -16  10   5        734.08        983.93       256.32 o                         
 -15  10   5      14345.19      13295.86       866.79 o                         
 -14  10   5       3067.00       3626.94       300.94 o                         
 -13  10   5       4351.29       4752.16       316.79 o                         
 -12  10   5       9323.16       9398.14       389.53 o                         
 -11  10   5        827.04        800.46       198.02 o                         
 -10  10   5       3078.73       3783.00       281.19 o                         
  -9  10   5      15384.78      15027.29       533.05 o                         
  -8  10   5      15189.16      14664.74       582.16 o                         
  -7  10   5      21388.04      22941.74       623.31 o                         
  -6  10   5        591.19        582.35       154.75 o                         
  -5  10   5       1026.06       1029.07       214.13 o                         
  -4  10   5      14722.65      14988.36       384.53 o                         
  -3  10   5      15419.14      16042.88       427.83 o                         
  -2  10   5      51863.57      52266.72       945.95 o                         
  -1  10   5       5745.38       5729.49       258.58 o                         
   0  10   5      29245.23      29341.72       640.63 o                         
   1  10   5       9442.34       9890.91       381.46 o                         
   2  10   5      21209.26      21046.79       613.86 o                         
   3  10   5         49.42        295.71       171.93 o                         
   4  10   5      39382.36      41573.24       939.86 o                         
   5  10   5      13073.74      12671.38       441.62 o                         
   6  10   5      35409.20      34745.66       840.14 o                         
   7  10   5       1611.95       1640.20       280.90 o                         
   8  10   5        563.77       1015.07       226.86 o                         
   9  10   5       1277.34       1387.29       480.73 o                         
  10  10   5       1014.20        981.17       394.16 o                         
  11  10   5          3.21        -23.74       262.18 o                         
  12  10   5       1096.72        925.55       258.61 o                         
  13  10   5         55.61         50.54       214.54 o                         
  14  10   5        125.48        250.60       227.79 o                         
  15  10   5       8105.53       7341.66       541.39 o                         
  16  10   5       8407.62       7541.55       566.28 o                         
  17  10   5       1282.65        917.03       313.22 o                         
  18  10   5        243.53         97.56       265.34 o                         
  19  10   5        432.65        576.02       301.14 o                         
  20  10   5       3804.42       3836.55       475.00 o                         
 -20  11   5       1353.98       2137.65       619.62 o                         
 -19  11   5         71.67       -368.98       368.98 o                         
 -18  11   5       1848.76       1911.74       637.60 o                         
 -17  11   5       2689.63       2751.65       697.44 o                         
 -16  11   5       9281.01      11017.47      1122.14 o                         
 -15  11   5        167.21         99.60       286.60 o                         
 -14  11   5          3.76         11.24       127.85 o                         
 -13  11   5          0.85        -68.49       141.30 o                         
 -12  11   5       2768.43       2879.40       252.31 o                         
 -11  11   5       1044.73       1107.78       157.57 o                         
 -10  11   5      16483.38      17301.07       847.52 o                         
  -9  11   5        802.48        701.10       159.83 o                         
  -8  11   5       7595.75       7914.05       382.16 o                         
  -7  11   5      11963.01      11506.00       431.56 o                         
  -6  11   5      34412.94      35223.89       788.63 o                         
  -5  11   5      11262.07      11274.90       434.04 o                         
  -4  11   5      31447.95      30407.71       662.97 o                         
  -3  11   5        149.16        231.75       104.77 o                         
  -2  11   5       3332.90       2734.01       219.98 o                         
  -1  11   5       6553.86       5755.54       431.57 o                         
   0  11   5        142.50        -82.22       108.21 o                         
   1  11   5         51.38          9.65       108.96 o                         
   2  11   5       8500.23       8160.41       462.59 o                         
   3  11   5       8521.84       9728.65       458.57 o                         
   4  11   5       9846.82       9583.59       337.59 o                         
   5  11   5       3278.33       3667.18       317.85 o                         
   6  11   5       6951.25       6618.21       436.51 o                         
   7  11   5       2871.00       2724.84       315.25 o                         
   8  11   5       8096.89       7424.80       559.59 o                         
   9  11   5         32.22       -146.98       146.98 o                         
  10  11   5          0.25       -132.26       181.56 o                         
  11  11   5       2648.16       2149.29       312.25 o                         
  12  11   5       4359.58       5105.00       433.35 o                         
  13  11   5         10.11       -115.25       181.89 o                         
  14  11   5       7632.44       7036.78       592.13 o                         
  15  11   5       1566.64       1035.92       328.47 o                         
  16  11   5       3307.37       3672.61       408.96 o                         
  17  11   5        174.74        -12.01       237.89 o                         
  18  11   5        642.87        591.14       331.74 o                         
  19  11   5        329.24        681.14       368.75 o                         
  20  11   5       1355.90       1595.85       704.38 o                         
 -20  12   5       2441.91       2172.50      1751.55 o                         
 -19  12   5        222.79        -21.82       346.43 o                         
 -18  12   5       6819.38       7268.60      2999.57 o                         
 -17  12   5          0.88        579.28       500.44 o                         
 -16  12   5       2369.57       2501.74       487.50 o                         
 -15  12   5       8334.28       8925.72       635.94 o                         
 -14  12   5       1935.61       2056.48       338.04 o                         
 -13  12   5       8222.53       9916.20       586.68 o                         
 -12  12   5       1495.21       1870.80       306.40 o                         
 -11  12   5       1754.84       1713.65       294.74 o                         
 -10  12   5        663.21        700.82       241.68 o                         
  -9  12   5      15414.75      14593.92       754.45 o                         
  -8  12   5        111.50        104.15       213.24 o                         
  -7  12   5       4475.58       4191.12       329.69 o                         
  -6  12   5        615.86        556.44       194.37 o                         
  -5  12   5       7605.65       7536.17       411.91 o                         
  -4  12   5      29071.46      30179.40       762.27 o                         
  -3  12   5      16358.82      17928.16       479.16 o                         
  -2  12   5       5991.30       5737.40       293.90 o                         
  -1  12   5      27066.15      25922.07       726.36 o                         
   0  12   5      16558.40      16137.97       494.35 o                         
   1  12   5       8153.15       8738.82       508.86 o                         
   2  12   5      15310.37      14158.33       497.92 o                         
   3  12   5        105.26        462.22       153.21 o                         
   4  12   5       4832.02       5034.90       322.20 o                         
   5  12   5         62.14        285.36       172.98 o                         
   6  12   5       5690.19       6233.64       440.17 o                         
   7  12   5        184.99         -4.90       280.01 o                         
   8  12   5      14925.64      14752.19       957.32 o                         
   9  12   5       8453.90       8798.40       500.75 o                         
  10  12   5      19371.33      20120.04       786.77 o                         
  11  12   5       1991.42       2039.46       297.56 o                         
  12  12   5      23853.09      23437.70       854.89 o                         
  13  12   5        671.43        635.68       284.47 o                         
  14  12   5      12056.18      13380.85      1000.06 o                         
  15  12   5       2938.22       2810.16       348.92 o                         
  16  12   5      13986.37      14808.87      1084.07 o                         
  17  12   5        160.88        -54.50       284.89 o                         
  18  12   5      13422.03      14875.69      1137.50 o                         
  19  12   5        222.18        437.41       483.77 o                         
  20  12   5       9011.18       9100.42      1077.67 o                         
 -20  13   5        489.65        929.20       615.58 o                         
 -19  13   5         38.16        801.85      1013.24 o                         
 -18  13   5        168.65       -425.92       425.92 o                         
 -17  13   5         77.16        639.99       425.81 o                         
 -16  13   5         11.66        531.33       483.22 o                         
 -15  13   5       2394.41       3067.40       587.56 o                         
 -14  13   5       2949.38       3431.09       435.13 o                         
 -13  13   5         80.18       -178.90       178.90 o                         
 -12  13   5       3783.34       3868.93       370.79 o                         
 -11  13   5        497.58        334.95       224.31 o                         
 -10  13   5        101.56        529.07       211.02 o                         
  -9  13   5       1357.25        992.87       248.05 o                         
  -8  13   5       6463.12       6529.22       423.81 o                         
  -7  13   5        791.84        719.07       215.82 o                         
  -6  13   5       7906.66       7625.18       438.45 o                         
  -5  13   5         13.97        144.75       170.09 o                         
  -4  13   5       4746.62       4339.41       526.36 o                         
  -3  13   5      10683.71      10863.96       496.88 o                         
  -2  13   5        850.87        498.44       175.98 o                         
  -1  13   5        560.44        545.02       184.95 o                         
   0  13   5        905.25        529.61       223.18 o                         
   1  13   5        515.01        437.32       185.58 o                         
   2  13   5       9586.99      10276.30       466.92 o                         
   3  13   5       2467.75       2883.04       270.18 o                         
   4  13   5       6108.17       6120.80       403.22 o                         
   5  13   5       1028.21       1031.34       198.63 o                         
   6  13   5       9486.26       9543.75       534.25 o                         
   7  13   5        633.98        661.89       217.05 o                         
   8  13   5       2493.84       2597.02       419.74 o                         
   9  13   5       3017.89       3161.13       343.60 o                         
  10  13   5      15319.54      16789.94       703.32 o                         
  11  13   5         88.41        -17.40       293.39 o                         
  12  13   5       2703.21       2725.61       317.27 o                         
  13  13   5       1852.82       1246.68       566.79 o                         
  14  13   5        698.40        430.84       424.15 o                         
  15  13   5       1379.31       1144.95       470.89 o                         
  16  13   5       2477.60       2900.09       552.50 o                         
  17  13   5        348.00       -284.76       344.76 o                         
  18  13   5         43.46       -329.03       338.39 o                         
  19  13   5        363.13        219.04       439.59 o                         
  20  13   5       3164.17       3657.46       665.57 o                         
 -20  14   5       2798.45       3576.95       648.73 o                         
 -19  14   5       1185.07       1871.45       529.36 o                         
 -18  14   5         16.94       -331.91       331.91 o                         
 -17  14   5       2332.64       2944.17       701.23 o                         
 -16  14   5       5967.25       5576.88       567.14 o                         
 -15  14   5       7919.74       8337.94       681.55 o                         
 -14  14   5       1843.10       2699.05       440.76 o                         
 -13  14   5       6807.88       6941.15       723.77 o                         
 -12  14   5        846.87        764.29       247.12 o                         
 -11  14   5        875.49        412.69       231.87 o                         
 -10  14   5        385.18        309.04       218.67 o                         
  -9  14   5       5960.59       6311.67       492.09 o                         
  -8  14   5       2240.97       1848.21       288.81 o                         
  -7  14   5        415.45        968.50       236.72 o                         
  -6  14   5       6197.46       6173.50       469.71 o                         
  -5  14   5       6306.36       6788.29       476.87 o                         
  -4  14   5        570.61        784.74       244.43 o                         
  -3  14   5       1891.97       1915.31       306.05 o                         
  -2  14   5      10133.84       9733.20       556.29 o                         
  -1  14   5       2129.23       2194.26       307.44 o                         
   0  14   5       4489.78       4393.10       380.48 o                         
   1  14   5       2176.47       1842.54       338.99 o                         
   2  14   5       6767.55       7406.35       594.54 o                         
   3  14   5        905.52        762.46       222.65 o                         
   4  14   5      20284.99      21248.88       832.39 o                         
   5  14   5        374.83        593.52       212.50 o                         
   6  14   5       7587.47       7851.56       525.06 o                         
   7  14   5       4082.05       5207.60       448.07 o                         
   8  14   5       8379.39       8963.93       491.36 o                         
   9  14   5       1715.52       1311.00       250.93 o                         
  10  14   5        341.80        644.23       365.79 o                         
  11  14   5       6399.61       7021.73       950.18 o                         
  12  14   5        188.58         92.46       407.70 o                         
  13  14   5       1174.58       1484.15       461.78 o                         
  14  14   5          4.29        -31.62       368.68 o                         
  15  14   5         26.81        -33.10       347.06 o                         
  16  14   5        387.19        791.29       462.14 o                         
  17  14   5       1081.62       1548.59       530.46 o                         
  18  14   5         71.79       -113.45       419.80 o                         
  19  14   5          1.10        235.43       576.52 o                         
 -19  15   5          3.50        211.36       435.68 o                         
 -18  15   5        639.18       -172.15       568.40 o                         
 -17  15   5         33.53        446.09       639.45 o                         
 -16  15   5        611.66       1044.39       355.11 o                         
 -15  15   5       1199.70       1007.17       398.23 o                         
 -14  15   5       1145.60       2171.74       487.06 o                         
 -13  15   5       4575.29       3437.41       567.32 o                         
 -12  15   5        987.09        910.42       348.68 o                         
 -11  15   5        185.87        -30.43       298.72 o                         
 -10  15   5       7971.82       6863.20       534.08 o                         
  -9  15   5        347.74        593.17       282.61 o                         
  -8  15   5         78.03         90.76       243.53 o                         
  -7  15   5          7.89         52.93       241.65 o                         
  -6  15   5        258.58       -204.11       204.11 o                         
  -5  15   5       2870.06       3259.46       379.73 o                         
  -4  15   5         43.43         33.53       248.10 o                         
  -3  15   5      14749.56      15384.69       725.12 o                         
  -2  15   5        406.16        188.53       231.90 o                         
  -1  15   5       3838.97       3855.40       383.78 o                         
   0  15   5       6128.07       5196.38       527.67 o                         
   1  15   5       3770.06       4065.61       387.65 o                         
   2  15   5        334.17        139.13       212.56 o                         
   3  15   5       7620.48       9114.53       534.35 o                         
   4  15   5        488.45        542.20       218.98 o                         
   5  15   5       3875.07       3718.63       413.81 o                         
   6  15   5       1368.71        812.41       275.79 o                         
   7  15   5       2848.20       3963.42       754.43 o                         
   8  15   5       5174.35       5174.87       534.32 o                         
   9  15   5       5768.52       6184.33       710.08 o                         
  10  15   5          2.39        202.61       491.05 o                         
  11  15   5       1199.67        591.10       440.01 o                         
  12  15   5        489.35        663.90      1334.51 o                         
  13  15   5        791.99        649.15       564.22 o                         
  14  15   5        208.14          6.49       508.07 o                         
  15  15   5          0.19        236.58       555.78 o                         
  16  15   5       2513.64       4229.59       890.06 o                         
  17  15   5        625.72       1197.34       609.73 o                         
  18  15   5       3849.02       4693.70       927.94 o                         
 -17  16   5          1.10       -507.09       507.09 o                         
 -16  16   5          1.33         39.41       318.75 o                         
 -15  16   5        623.30       -318.90       318.90 o                         
 -14  16   5        312.39        281.89       588.87 o                         
 -13  16   5        211.75         48.86       340.27 o                         
 -12  16   5       1813.88       1284.45       449.75 o                         
 -11  16   5        276.31        493.25       403.03 o                         
 -10  16   5        469.00        -38.38       302.75 o                         
  -9  16   5       2277.80       1993.73       415.62 o                         
  -8  16   5        437.88        648.36       291.94 o                         
  -7  16   5        817.52        466.65       281.94 o                         
  -6  16   5        453.83         54.05       270.73 o                         
  -5  16   5       3662.48       4129.61       423.97 o                         
  -4  16   5         10.12       -230.39       230.39 o                         
  -3  16   5       2130.32       2369.24       369.12 o                         
  -2  16   5       5157.13       4622.54       466.35 o                         
  -1  16   5        116.61        217.29       235.40 o                         
   0  16   5       3400.27       3514.74       469.62 o                         
   1  16   5       2356.30       3493.20       422.70 o                         
   2  16   5       1313.96       1765.87       306.13 o                         
   3  16   5       1157.72        959.49       257.33 o                         
   4  16   5       2347.23       2178.21       366.72 o                         
   5  16   5        927.48        780.24       294.66 o                         
   6  16   5        620.36        708.84       442.31 o                         
   7  16   5       3928.15       4148.40       628.35 o                         
   8  16   5       1323.97       1468.36       490.94 o                         
   9  16   5         50.17       -157.43       450.68 o                         
  10  16   5       3433.64       3916.85       664.00 o                         
  11  16   5         16.32       -215.73       387.31 o                         
  12  16   5        829.96       1630.59       507.48 o                         
  13  16   5       1149.75       1022.55       557.00 o                         
  14  16   5       4097.17       3559.76       691.65 o                         
  15  16   5          2.16        755.39       534.83 o                         
  16  16   5        417.40        757.92       658.84 o                         
 -15  17   5          7.17       -427.21       427.21 o                         
 -14  17   5        654.31        365.60       442.44 o                         
 -13  17   5         30.56       -137.22       493.36 o                         
 -12  17   5       2790.25       3019.63       727.75 o                         
 -11  17   5         42.47       -128.92       368.54 o                         
 -10  17   5        646.19        997.04       401.05 o                         
  -9  17   5       1369.72        822.09       376.82 o                         
  -8  17   5       1285.82        546.01       385.24 o                         
  -7  17   5         89.33        -20.44       289.14 o                         
  -6  17   5        184.97       -178.35       270.21 o                         
  -5  17   5       5907.24       5835.87       586.94 o                         
  -4  17   5          6.37        -17.47       258.00 o                         
  -3  17   5       3290.37       3855.87       481.23 o                         
  -2  17   5        530.25        257.79       267.65 o                         
  -1  17   5       2091.89       2439.50       360.38 o                         
   0  17   5        547.55        374.35       266.06 o                         
   1  17   5       2729.60       2869.11       473.50 o                         
   2  17   5       1194.69       1080.86       289.63 o                         
   3  17   5       3021.75       2695.62       365.41 o                         
   4  17   5        220.19        -47.07       248.60 o                         
   5  17   5       3807.24       3636.32       626.95 o                         
   6  17   5       6727.37       6106.92       881.83 o                         
   7  17   5        331.36        355.41       513.29 o                         
   8  17   5        697.00        896.89       464.20 o                         
   9  17   5       4800.13       4212.22       694.39 o                         
  10  17   5       1471.99       1321.15       506.98 o                         
  11  17   5       2249.59       4334.13      1468.61 o                         
  12  17   5        577.29       1480.11       587.95 o                         
  13  17   5        231.76        107.01       485.92 o                         
  14  17   5         39.68       -168.73       457.68 o                         
 -13  18   5       1109.67        859.53       686.07 o                         
 -12  18   5       3353.50       2416.52       566.04 o                         
 -11  18   5         93.62       -389.52       414.96 o                         
 -10  18   5        488.03       -297.01       297.01 o                         
  -9  18   5         71.09        -74.71       336.69 o                         
  -8  18   5        178.92       -140.23       553.81 o                         
  -7  18   5         79.38        150.59       317.07 o                         
  -6  18   5        768.47        337.25       355.66 o                         
  -5  18   5        715.64       1046.16       384.70 o                         
  -4  18   5         33.73       -242.68       242.68 o                         
  -3  18   5        513.05        563.53       420.02 o                         
  -2  18   5          0.52        770.97       362.65 o                         
  -1  18   5        129.51       -282.09       282.09 o                         
   0  18   5          6.73        167.99       304.61 o                         
   1  18   5       2537.38       4076.28       514.61 o                         
   2  18   5          1.44       -283.99       283.99 o                         
   3  18   5       1297.50       1812.95       557.55 o                         
   4  18   5        213.59       -160.21       457.16 o                         
   5  18   5       3239.71       3123.16       631.87 o                         
   6  18   5        709.27        -37.41       406.60 o                         
   7  18   5       6500.47       8099.59      1115.52 o                         
   8  18   5         13.23        868.13       447.98 o                         
   9  18   5       3362.91       3673.29       829.67 o                         
  10  18   5        655.65       1110.33       823.82 o                         
  11  18   5        924.15        700.91       615.57 o                         
  12  18   5        314.35       -365.32       483.66 o                         
 -10  19   5       2777.56       3697.88       859.95 o                         
  -9  19   5       3126.45       2969.65       608.03 o                         
  -8  19   5        462.09        702.75       452.94 o                         
  -7  19   5        433.71        381.82       413.48 o                         
  -6  19   5       5121.98       3384.03       637.66 o                         
  -5  19   5       1886.19       1839.08       790.70 o                         
  -4  19   5        216.28        537.84       372.11 o                         
  -3  19   5        130.11          4.18       317.17 o                         
  -2  19   5        262.11        612.84       357.41 o                         
  -1  19   5       2032.47       2227.80       453.69 o                         
   0  19   5         31.83        163.06       370.97 o                         
   1  19   5        876.77       1129.01       386.78 o                         
   2  19   5        223.28       -365.81       367.56 o                         
   3  19   5        566.29        484.41       500.24 o                         
   4  19   5       1164.46       1250.83       553.35 o                         
   5  19   5       1842.42       2272.66       824.01 o                         
   6  19   5        480.57        161.66       453.54 o                         
   7  19   5          0.27       -367.30       423.09 o                         
   8  19   5       6772.38       5851.52      2053.46 o                         
   9  19   5        276.77       -411.05       411.05 o                         
  -5  20   5          2.99         33.61       404.44 o                         
  -4  20   5       8060.57       8587.14       915.04 o                         
  -3  20   5        299.42        -72.52       366.26 o                         
  -2  20   5       6292.46       6980.58       707.44 o                         
  -1  20   5         10.86       -141.63       534.17 o                         
   0  20   5       7312.13       6905.40       699.69 o                         
   1  20   5        559.08        370.89       561.81 o                         
   2  20   5       5065.16       4777.04       796.28 o                         
   3  20   5        333.19       -170.19       423.44 o                         
   4  20   5       1839.46       1161.35       991.62 o                         
 -21   0   6      36091.04      37094.55      2372.47 o                         
 -20   0   6       6654.38       4806.72       889.68 o                         
 -19   0   6       9174.38       9335.42      1167.70 o                         
 -18   0   6       1408.10       1233.22       475.73 o                         
 -17   0   6       5929.72       4463.90       572.38 o                         
 -16   0   6        802.77       1071.56       342.86 o                         
 -15   0   6      14257.68      14509.50       649.95 o                         
 -14   0   6         18.03       -239.00       239.00 o                         
 -13   0   6       8380.93      10713.29       556.98 o                         
 -12   0   6      24238.85      25738.13       715.40 o                         
 -11   0   6       4088.84       4085.90       459.26 o                         
 -10   0   6      29453.04      28710.60       728.15 o                         
  -9   0   6      12598.41      11453.40       419.13 o                         
  -8   0   6      97623.11      95179.18      2648.53 o                         
  -7   0   6     116137.72     116733.84      2350.06 o                         
  -6   0   6      86698.80      87743.57      1719.87 o                         
  -5   0   6      20096.86      18896.74       567.33 o                         
  -4   0   6      69807.78      73324.82      1697.59 o                         
  -3   0   6      40861.57      44907.55      1113.96 o                         
  -2   0   6     244572.33     243350.44      5218.28 o                         
  -1   0   6       7745.54       9662.28       382.51 o                         
   0   0   6      30442.62      34470.63      1170.79 o                         
   1   0   6       3326.06       3550.77       361.34 o                         
   2   0   6     114182.63     121685.42      6360.56 o                         
   3   0   6       2168.15       1807.42       349.07 o                         
   4   0   6      33681.00      32179.23      1705.87 o                         
   5   0   6      81404.31      87242.90      2586.01 o                         
   6   0   6      60093.82      62512.09      2848.20 o                         
   7   0   6       2377.79       2187.12       475.73 o                         
   8   0   6      19998.89      19634.65      1285.09 o                         
   9   0   6      71491.34      76386.37      5958.98 o                         
  10   0   6      23565.46      24161.10       954.23 o                         
  11   0   6      26526.86      25749.13      1158.43 o                         
  12   0   6      72151.88      71371.45      3089.15 o                         
  13   0   6        450.74        576.93       246.23 o                         
  14   0   6     177187.67     175267.25      5597.54 o                         
  15   0   6       9450.92       8471.90       821.71 o                         
  16   0   6      60726.60      62774.88      2245.81 o                         
  17   0   6      26594.04      29052.43      1367.85 o                         
  18   0   6      41970.31      47671.80      2872.91 o                         
  19   0   6       2372.06        741.40       698.15 o                         
  20   0   6       9686.11      10947.96      1507.51 o                         
  21   0   6      10906.19       8248.04      1402.48 o                         
 -21   1   6        314.41        320.30       371.98 o                         
 -20   1   6       1667.43       1955.25       487.10 o                         
 -19   1   6       3444.94       4306.50       484.95 o                         
 -18   1   6        221.62        296.40       186.20 o                         
 -17   1   6       2303.24       2630.74       347.72 o                         
 -16   1   6        172.67        120.28       174.19 o                         
 -15   1   6          3.30         73.59       144.38 o                         
 -14   1   6       7987.05       7613.18       403.89 o                         
 -13   1   6       1098.56       1097.57       156.98 o                         
 -12   1   6      12703.54      12130.20       365.84 o                         
 -11   1   6       2387.36       2708.29       198.99 o                         
 -10   1   6      84527.37      83639.66      1292.00 o                         
  -9   1   6       9649.89       9982.50       288.84 o                         
  -8   1   6     123908.28     120850.88      1653.80 o                         
  -7   1   6       4529.84       4484.70       154.65 o                         
  -6   1   6      84412.92      84112.96      1167.79 o                         
  -5   1   6       2140.19       2829.89       147.00 o                         
  -4   1   6      35409.44      35491.13       596.68 o                         
  -3   1   6        673.63        778.83       107.49 o                         
  -2   1   6       1789.01       1720.49       155.43 o                         
  -1   1   6      16345.88      15637.92       417.63 o                         
   0   1   6       6886.17       7148.38       258.00 o                         
   1   1   6        330.65         54.24        73.22 o                         
   2   1   6         31.77         -0.63        70.09 o                         
   3   1   6         43.14         27.18        74.34 o                         
   4   1   6      18017.53      19034.18       460.90 o                         
   5   1   6       7314.57       7669.89       378.11 o                         
   6   1   6      28118.29      27328.59       838.25 o                         
   7   1   6      16382.71      16116.64       679.21 o                         
   8   1   6      12921.71      12451.20      1047.49 o                         
   9   1   6        344.49        157.41       177.39 o                         
  10   1   6      27520.24      27746.98      1030.97 o                         
  11   1   6       4187.92       4656.87       413.20 o                         
  12   1   6      29772.13      30984.95       848.43 o                         
  13   1   6        484.49        454.64       165.99 o                         
  14   1   6       4005.91       4374.78       346.00 o                         
  15   1   6       3004.31       3291.55       407.74 o                         
  16   1   6        252.83        255.07       263.99 o                         
  17   1   6          4.08       -152.51       273.31 o                         
  18   1   6      10412.41      10791.15       726.90 o                         
  19   1   6         48.37       -124.35       738.31 o                         
  20   1   6       1697.96       1198.97       499.49 o                         
  21   1   6        511.14        -16.84       446.77 o                         
 -21   2   6      10118.45      10549.74       793.04 o                         
 -20   2   6      10752.00      10738.43       764.64 o                         
 -19   2   6       7357.09       7449.42       540.33 o                         
 -18   2   6      23083.71      22237.68       806.58 o                         
 -17   2   6       9181.40       8662.87       486.04 o                         
 -16   2   6      20475.85      20046.19       638.93 o                         
 -15   2   6      13602.73      12839.38       572.64 o                         
 -14   2   6      39733.09      41362.76       803.85 o                         
 -13   2   6       9239.09       9390.58       351.48 o                         
 -12   2   6       3938.10       4270.61       268.72 o                         
 -11   2   6       8670.76       9202.14       321.71 o                         
 -10   2   6       1065.75       1039.66       161.63 o                         
  -9   2   6      20436.90      20244.14       460.17 o                         
  -8   2   6      31688.14      31407.44       612.42 o                         
  -7   2   6      27066.21      27923.66       696.38 o                         
  -6   2   6      32454.07      33614.90       605.77 o                         
  -5   2   6      39265.36      42688.23       788.22 o                         
  -4   2   6      92310.90      88918.16      1461.16 o                         
  -3   2   6       7949.04       8614.68       263.74 o                         
  -2   2   6        849.95        920.06        93.39 o                         
  -1   2   6       1788.17       1767.59       130.84 o                         
   0   2   6     195028.75     198574.02      3047.94 o                         
   1   2   6       3397.15       4286.61       213.41 o                         
   2   2   6     240172.94     239609.97      3661.41 o                         
   3   2   6       8168.31       8031.23       323.73 o                         
   4   2   6      13883.04      15166.31       588.03 o                         
   5   2   6       2995.83       3264.04       307.31 o                         
   6   2   6     102339.36     104633.32      3492.94 o                         
   7   2   6       6327.56       6882.73       448.32 o                         
   8   2   6      34702.40      33948.29      1030.45 o                         
   9   2   6      33367.74      30732.17       966.12 o                         
  10   2   6       1003.51        869.19       226.59 o                         
  11   2   6       8781.23       8602.06       547.27 o                         
  12   2   6        136.73        216.30       201.96 o                         
  13   2   6        233.26        261.50       292.23 o                         
  14   2   6        658.22        973.35       437.66 o                         
  15   2   6       7037.05       8245.68       937.26 o                         
  16   2   6          0.98       -257.74       257.74 o                         
  17   2   6       8984.37       7200.67       599.08 o                         
  18   2   6        338.33        350.05       280.48 o                         
  19   2   6       3090.24       2920.65       435.55 o                         
  20   2   6          5.42         67.64       285.37 o                         
  21   2   6       4074.08       3743.97       730.03 o                         
 -21   3   6        256.04        190.06       264.07 o                         
 -20   3   6        411.08        790.82       378.62 o                         
 -19   3   6       7646.55       8110.05       628.69 o                         
 -18   3   6          7.84       -149.38       179.03 o                         
 -17   3   6      19788.65      20275.91       749.09 o                         
 -16   3   6       6190.44       6277.87       401.58 o                         
 -15   3   6       3550.30       3608.45       339.39 o                         
 -14   3   6       6287.04       5966.01       304.74 o                         
 -13   3   6        882.27        811.18       193.09 o                         
 -12   3   6      35045.37      36438.73       759.42 o                         
 -11   3   6       5389.44       5781.63       281.96 o                         
 -10   3   6       1446.28       1682.08       159.59 o                         
  -9   3   6      44041.09      43362.91       898.90 o                         
  -8   3   6      25216.25      24940.25       489.09 o                         
  -7   3   6      59970.79      60063.20       956.44 o                         
  -6   3   6      11040.32      10658.69       410.77 o                         
  -5   3   6       4390.19       4662.25       247.52 o                         
  -4   3   6      29185.05      30742.89       625.90 o                         
  -3   3   6       2243.32       2306.32       163.00 o                         
  -2   3   6       4194.95       4506.58       267.02 o                         
  -1   3   6        610.00        550.52        80.50 o                         
   0   3   6       8866.09       9411.44       248.45 o                         
   1   3   6        202.24        191.78        80.85 o                         
   2   3   6     123433.78     118470.89      1783.00 o                         
   3   3   6       1498.05       1415.55       143.61 o                         
   4   3   6     112073.20     108287.49      1786.74 o                         
   5   3   6        409.79        455.66       136.88 o                         
   6   3   6     101489.27     101736.16      2100.52 o                         
   7   3   6      33443.32      34251.89      1303.76 o                         
   8   3   6     139906.55     135219.83      2741.63 o                         
   9   3   6      27056.36      26605.88       786.39 o                         
  10   3   6      13452.34      14175.14       585.42 o                         
  11   3   6      42161.84      41995.09      1152.16 o                         
  12   3   6         96.92       -156.55       305.32 o                         
  13   3   6       5083.10       4647.23       446.97 o                         
  14   3   6       2851.82       3143.51       423.47 o                         
  15   3   6      33659.27      32668.39      1162.71 o                         
  16   3   6        524.33        234.91       261.17 o                         
  17   3   6       7096.55       5563.73       537.04 o                         
  18   3   6       1538.72       1439.60       364.98 o                         
  19   3   6       1574.67       1788.36       452.10 o                         
  20   3   6       4883.18       4412.67       552.35 o                         
  21   3   6       8239.66       7424.61       688.72 o                         
 -21   4   6       1810.57       2773.03       471.16 o                         
 -20   4   6         96.76       -226.69       226.69 o                         
 -19   4   6        597.16        663.08       269.63 o                         
 -18   4   6       6652.86       7038.62       749.52 o                         
 -17   4   6       4519.61       4911.96       436.73 o                         
 -16   4   6       2991.46       3196.89       359.66 o                         
 -15   4   6       8703.12       7242.19       376.47 o                         
 -14   4   6         41.02         25.24       115.26 o                         
 -13   4   6      17239.92      17354.86       488.09 o                         
 -12   4   6       1068.41       1219.30       163.88 o                         
 -11   4   6      14252.12      14845.28       419.80 o                         
 -10   4   6         15.45        120.02       103.65 o                         
  -9   4   6        608.39        632.57       108.28 o                         
  -8   4   6       3335.42       3703.17       193.87 o                         
  -7   4   6          5.91         45.03        54.57 o                         
  -6   4   6       8266.75       8153.39       199.84 o                         
  -5   4   6        273.10        497.10        72.69 o                         
  -4   4   6      27737.58      27125.69       539.55 o                         
  -3   4   6      14869.13      14608.39       352.04 o                         
  -2   4   6      23530.95      24158.74       455.93 o                         
  -1   4   6       7409.81       8043.70       261.36 o                         
   0   4   6       1328.69       1901.89       221.50 o                         
   1   4   6       9068.95       9252.45       289.83 o                         
   2   4   6       1384.98       1220.96       135.56 o                         
   3   4   6      26297.32      26342.62       577.93 o                         
   4   4   6       9070.91       8746.68       337.11 o                         
   5   4   6        562.50        563.83       168.79 o                         
   6   4   6        134.14        344.70       153.83 o                         
   7   4   6       3218.83       2919.94       286.81 o                         
   8   4   6      79829.94      78185.43      1732.53 o                         
   9   4   6       2427.27       2816.69       400.40 o                         
  10   4   6       2399.34       2253.43       296.96 o                         
  11   4   6        729.98        730.55       218.50 o                         
  12   4   6      30948.47      30244.58      1091.52 o                         
  13   4   6      24446.22      24965.32       855.74 o                         
  14   4   6      10902.62      11514.17       644.86 o                         
  15   4   6      39424.39      38279.96      1138.87 o                         
  16   4   6       8969.03       8734.29       679.63 o                         
  17   4   6       2315.30       2632.63       441.57 o                         
  18   4   6        156.94         68.88       322.05 o                         
  19   4   6       5128.70       5486.68       582.42 o                         
  20   4   6       9532.19      10541.11       823.37 o                         
  21   4   6       8722.77       8427.85       756.09 o                         
 -21   5   6         24.89       -227.73       295.48 o                         
 -20   5   6        731.94        808.76       316.37 o                         
 -19   5   6      10757.05      11220.31       939.92 o                         
 -18   5   6       2397.81       2519.90       352.33 o                         
 -17   5   6      26554.93      26004.45      1026.42 o                         
 -16   5   6         14.12        483.72       454.43 o                         
 -15   5   6       1026.87       1006.83       261.21 o                         
 -14   5   6        459.16        446.88       188.69 o                         
 -13   5   6       3946.45       3569.70       250.09 o                         
 -12   5   6        145.32        286.32       130.01 o                         
 -11   5   6      47593.93      47996.54       926.72 o                         
 -10   5   6      18229.46      18136.38       538.87 o                         
  -9   5   6        171.06        160.11        95.48 o                         
  -8   5   6      39692.86      39143.79       783.79 o                         
  -7   5   6        161.01        244.41        95.10 o                         
  -6   5   6       4620.14       4203.46       198.26 o                         
  -5   5   6      22172.45      22721.44       487.19 o                         
  -4   5   6     106180.22     103509.02      1683.32 o                         
  -3   5   6       1488.16       1514.18       139.21 o                         
  -2   5   6      31385.60      29787.83       552.00 o                         
  -1   5   6       4216.54       4781.52       326.42 o                         
   0   5   6        421.03        459.69       103.05 o                         
   1   5   6       5091.08       5139.58       250.50 o                         
   2   5   6     101009.96      99703.09      1657.06 o                         
   3   5   6      15224.70      15620.63       430.11 o                         
   4   5   6      26870.53      26881.97       937.26 o                         
   5   5   6        227.66        338.17       164.47 o                         
   6   5   6        393.80        574.70       189.34 o                         
   7   5   6      69391.52      68564.41      1550.65 o                         
   8   5   6      48900.41      48794.06      1205.54 o                         
   9   5   6       5560.80       5997.30       416.37 o                         
  10   5   6       3315.95       3260.82       326.24 o                         
  11   5   6        578.81        198.68       194.20 o                         
  12   5   6        474.78        136.92       316.58 o                         
  13   5   6       5629.04       6289.06       494.04 o                         
  14   5   6       2330.37       2777.29       372.54 o                         
  15   5   6      21273.94      20073.98       836.47 o                         
  16   5   6       1658.74       1213.92       392.38 o                         
  17   5   6      21884.68      21458.98       908.58 o                         
  18   5   6        718.67        969.97       350.90 o                         
  19   5   6        145.08        449.06       324.65 o                         
  20   5   6        315.83        983.20       381.58 o                         
  21   5   6      28893.58      29750.98      1335.73 o                         
 -20   6   6        186.86        -27.80       264.75 o                         
 -19   6   6       6079.54       5827.60       517.09 o                         
 -18   6   6      19336.16      18959.33       836.34 o                         
 -17   6   6      12593.22      11841.78       668.72 o                         
 -16   6   6       2926.46       2686.83       340.66 o                         
 -15   6   6      15571.78      16239.08       718.31 o                         
 -14   6   6        748.19        626.16       194.33 o                         
 -13   6   6         70.37       -128.14       128.14 o                         
 -12   6   6       7799.49       7691.79       395.66 o                         
 -11   6   6       1664.30       1848.42       195.84 o                         
 -10   6   6        606.24        456.66       157.49 o                         
  -9   6   6        983.52       1101.83       199.15 o                         
  -8   6   6       3925.94       3961.67       231.21 o                         
  -7   6   6        485.83        464.19       121.38 o                         
  -6   6   6      25374.71      24928.50       500.03 o                         
  -5   6   6       7743.53       6903.53       265.33 o                         
  -4   6   6      23257.55      23519.70       519.24 o                         
  -3   6   6       3416.45       3273.84       204.71 o                         
  -2   6   6       6378.81       6298.69       250.09 o                         
  -1   6   6      40508.92      40516.61       726.38 o                         
   0   6   6        648.99        838.68       135.37 o                         
   1   6   6     123286.81     119799.82      1951.84 o                         
   2   6   6       3668.52       4032.30       242.71 o                         
   3   6   6      87310.53      87044.21      1646.32 o                         
   4   6   6       5463.12       6112.77       339.96 o                         
   5   6   6      37683.00      36051.82       941.30 o                         
   6   6   6       2025.86       2272.32       266.24 o                         
   7   6   6      19789.21      18749.59       635.51 o                         
   8   6   6      21325.74      22198.55       721.44 o                         
   9   6   6        952.96        988.68       219.23 o                         
  10   6   6       3476.17       3521.64       342.70 o                         
  11   6   6        203.01        217.72       206.37 o                         
  12   6   6        571.50        477.70       235.99 o                         
  13   6   6       1598.94       1068.11       275.74 o                         
  14   6   6        337.51        392.14       249.89 o                         
  15   6   6       2381.95       2845.19       379.02 o                         
  16   6   6        263.33        -57.60       246.81 o                         
  17   6   6       1934.55       1494.11       340.52 o                         
  18   6   6         60.10        307.94       307.66 o                         
  19   6   6       2139.84       1768.83       375.24 o                         
  20   6   6       4456.34       3998.10       554.66 o                         
 -20   7   6       1695.46       1176.40       362.79 o                         
 -19   7   6       4071.09       4150.57       453.57 o                         
 -18   7   6        651.24        271.08       240.36 o                         
 -17   7   6       3254.24       3495.93       389.94 o                         
 -16   7   6       7832.45       8024.21       548.78 o                         
 -15   7   6       3667.75       3936.78       380.26 o                         
 -14   7   6       9452.99       8176.27       512.16 o                         
 -13   7   6      38552.33      40387.34      1054.61 o                         
 -12   7   6       2264.04       2357.27       309.96 o                         
 -11   7   6         16.78        -71.15       139.52 o                         
 -10   7   6      30782.00      28588.99       689.08 o                         
  -9   7   6       4526.40       4726.35       228.75 o                         
  -8   7   6       4809.42       4747.44       264.35 o                         
  -7   7   6      14579.04      14133.00       420.06 o                         
  -6   7   6       1735.71       1956.54       212.46 o                         
  -5   7   6         10.98         40.44       103.83 o                         
  -4   7   6      82409.01      80368.98      1378.73 o                         
  -3   7   6       1600.47       1330.63       156.56 o                         
  -2   7   6      37318.93      36208.82       678.09 o                         
  -1   7   6       5187.16       5498.38       255.80 o                         
   0   7   6        526.60        799.26       136.66 o                         
   1   7   6       3042.07       3433.34       234.73 o                         
   2   7   6      46884.74      45796.43       984.64 o                         
   3   7   6      40352.41      39143.18       888.73 o                         
   4   7   6        835.70        875.84       182.85 o                         
   5   7   6      45714.06      46719.44      1151.18 o                         
   6   7   6      30636.33      30290.77       860.44 o                         
   7   7   6      18558.01      18205.69       636.88 o                         
   8   7   6       9635.82       9285.84       511.72 o                         
   9   7   6      58274.35      56733.93      1398.10 o                         
  10   7   6       2286.37       1815.62       455.46 o                         
  11   7   6      13662.75      13565.53       661.49 o                         
  12   7   6       1651.80       1726.86       380.78 o                         
  13   7   6       1198.99       1155.36       287.38 o                         
  14   7   6       7027.09       7797.24       561.75 o                         
  15   7   6      19668.38      19405.26       839.16 o                         
  16   7   6       7269.11       6390.25       536.96 o                         
  17   7   6       6646.59       6442.77       760.67 o                         
  18   7   6       1535.18       1045.44       453.53 o                         
  19   7   6         41.36       -216.67       216.67 o                         
  20   7   6        197.57        180.26       362.06 o                         
 -20   8   6       2258.39       2994.72       454.67 o                         
 -19   8   6       1283.66       1371.66       346.17 o                         
 -18   8   6        312.18        554.42       259.20 o                         
 -17   8   6         99.86        202.41       217.82 o                         
 -16   8   6       2062.65       1670.06       292.55 o                         
 -15   8   6      20319.86      23046.88      1293.05 o                         
 -14   8   6         45.26         96.72       193.54 o                         
 -13   8   6       1074.02        773.17       191.71 o                         
 -12   8   6       7419.06       7249.17       541.64 o                         
 -11   8   6         13.99        -34.55       180.04 o                         
 -10   8   6       6038.55       5446.58       361.55 o                         
  -9   8   6         21.14         94.27        84.94 o                         
  -8   8   6      40826.68      40092.38       737.78 o                         
  -7   8   6      21969.06      22787.47       493.60 o                         
  -6   8   6      41267.42      42840.64       783.25 o                         
  -5   8   6       1534.26       1413.00       175.72 o                         
  -4   8   6      12700.12      12994.04       493.82 o                         
  -3   8   6       2187.66       2401.15       184.74 o                         
  -2   8   6      65759.20      66208.34      1201.82 o                         
  -1   8   6       3643.86       3854.09       227.47 o                         
   0   8   6       8267.18       8373.45       410.12 o                         
   1   8   6       3614.71       3965.58       333.40 o                         
   2   8   6      18297.68      17954.41       471.73 o                         
   3   8   6        515.22        582.46       180.72 o                         
   4   8   6      16858.34      16525.32       658.54 o                         
   5   8   6      11040.58      11018.45       613.37 o                         
   6   8   6       5873.33       5528.26       398.45 o                         
   7   8   6      30002.69      29106.17       863.45 o                         
   8   8   6       2533.65       2620.92       312.84 o                         
   9   8   6      20205.69      20678.65      1045.10 o                         
  10   8   6       1431.34       1544.76       292.30 o                         
  11   8   6      40644.99      39015.28      1119.72 o                         
  12   8   6      26057.00      25150.46       867.66 o                         
  13   8   6      15955.69      18333.81      1352.80 o                         
  14   8   6         15.43       -185.95       212.20 o                         
  15   8   6      10007.75       9431.40       629.29 o                         
  16   8   6       5335.89       4530.02       609.07 o                         
  17   8   6      24909.30      26321.88      1041.79 o                         
  18   8   6       1040.86        896.82       310.54 o                         
  19   8   6       2053.11       2778.40       459.79 o                         
  20   8   6        271.94        -72.32       294.66 o                         
 -20   9   6       1694.59       2470.75       457.12 o                         
 -19   9   6       1572.40       1640.84       868.77 o                         
 -18   9   6       1168.80       1179.78       292.26 o                         
 -17   9   6       1587.74       1490.35       295.63 o                         
 -16   9   6        413.02        654.82       248.56 o                         
 -15   9   6        299.82        -91.99       395.94 o                         
 -14   9   6        283.94        389.84       191.91 o                         
 -13   9   6       1759.51       2143.92       383.68 o                         
 -12   9   6      19074.49      18988.50       682.93 o                         
 -11   9   6      15253.66      14644.62       851.01 o                         
 -10   9   6        103.53        -78.57       134.32 o                         
  -9   9   6      28536.12      30365.80       705.31 o                         
  -8   9   6      44841.55      44926.60       924.05 o                         
  -7   9   6       5241.84       5596.41       230.54 o                         
  -6   9   6      15931.43      16598.79       414.43 o                         
  -5   9   6      16922.06      16212.56       456.93 o                         
  -4   9   6        273.70        370.17       139.99 o                         
  -3   9   6       4410.12       4540.36       300.61 o                         
  -2   9   6       7096.40       6941.83       366.96 o                         
  -1   9   6        162.42         33.44       104.60 o                         
   0   9   6        123.59        139.04       104.51 o                         
   1   9   6       1470.69       1671.70       174.84 o                         
   2   9   6      33767.57      32032.63       705.76 o                         
   3   9   6      21491.31      20811.17       532.19 o                         
   4   9   6      12303.51      11482.42       429.86 o                         
   5   9   6        331.65        240.10       193.20 o                         
   6   9   6       1896.85       2254.73       282.66 o                         
   7   9   6       2726.44       2270.68       298.14 o                         
   8   9   6      17474.62      17324.84       826.66 o                         
   9   9   6        104.71       -176.70       182.64 o                         
  10   9   6      44485.94      45444.61      1232.32 o                         
  11   9   6       3420.66       3834.43       381.09 o                         
  12   9   6       8289.70       7715.17       535.00 o                         
  13   9   6       9519.78       8894.81       637.05 o                         
  14   9   6      13613.01      13432.40       817.52 o                         
  15   9   6       9747.99       9500.62       630.95 o                         
  16   9   6       6999.64       7391.08       596.32 o                         
  17   9   6       2038.16       2834.44       413.07 o                         
  18   9   6         65.13        319.66       503.85 o                         
  19   9   6       2099.45       2715.63       841.01 o                         
  20   9   6         64.93        318.53       296.65 o                         
 -20  10   6       2526.29       2364.54       809.36 o                         
 -19  10   6       1730.73        911.34       304.48 o                         
 -18  10   6       8718.61       7990.46       560.89 o                         
 -17  10   6       1049.32        804.12       421.18 o                         
 -16  10   6       5416.81       4742.59       423.89 o                         
 -15  10   6       1142.85       1112.19       293.39 o                         
 -14  10   6      15310.05      15543.20       756.70 o                         
 -13  10   6       9151.40       8573.46       522.37 o                         
 -12  10   6      22813.66      23316.86       748.82 o                         
 -11  10   6        613.01        953.90       238.85 o                         
 -10  10   6       4316.69       4510.54       440.24 o                         
  -9  10   6       3208.06       3502.26       269.79 o                         
  -8  10   6      13213.41      12581.15       458.02 o                         
  -7  10   6        277.26        137.15       210.91 o                         
  -6  10   6        715.92        559.25       158.17 o                         
  -5  10   6      12488.17      12262.28       368.40 o                         
  -4  10   6      17738.37      18478.85       460.38 o                         
  -3  10   6      16923.05      16648.18       499.56 o                         
  -2  10   6       1346.54       1757.49       222.16 o                         
  -1  10   6       5272.23       4848.48       246.09 o                         
   0  10   6       5200.77       5034.75       253.61 o                         
   1  10   6       7168.76       7030.60       433.15 o                         
   2  10   6       2939.54       2981.47       204.50 o                         
   3  10   6          0.05        160.94       115.29 o                         
   4  10   6       8694.79       9333.97       435.14 o                         
   5  10   6       9096.93       9038.05       520.32 o                         
   6  10   6       7781.42       8034.92       489.12 o                         
   7  10   6      11476.70      11132.66       556.45 o                         
   8  10   6        733.46        752.04       234.26 o                         
   9  10   6       1265.16       1308.19       268.05 o                         
  10  10   6       1828.89       2559.13       326.88 o                         
  11  10   6      26333.82      25228.85       861.52 o                         
  12  10   6        143.03       -114.88       200.34 o                         
  13  10   6         86.75        242.26       243.42 o                         
  14  10   6       6451.79       6723.36       540.05 o                         
  15  10   6         75.48         19.16       256.45 o                         
  16  10   6       5375.75       6123.18       537.73 o                         
  17  10   6       3860.56       3814.67       465.62 o                         
  18  10   6        886.34       1201.03       328.82 o                         
  19  10   6         86.58         42.15       287.72 o                         
  20  10   6       1940.82       2039.54       415.18 o                         
 -20  11   6        783.06       1102.83       594.15 o                         
 -19  11   6       1002.04        501.49       498.49 o                         
 -18  11   6        583.75        924.72       532.93 o                         
 -17  11   6         87.93       -298.83       298.83 o                         
 -16  11   6       2715.33       2693.99       373.65 o                         
 -15  11   6        179.84        226.36       156.11 o                         
 -14  11   6          2.34        101.79       144.41 o                         
 -13  11   6         76.58       -138.62       138.62 o                         
 -12  11   6          7.76         78.58       247.92 o                         
 -11  11   6       2086.27       1921.40       290.19 o                         
 -10  11   6       6358.78       6645.66       456.54 o                         
  -9  11   6       3563.18       3259.84       332.23 o                         
  -8  11   6        765.74        546.96       199.87 o                         
  -7  11   6        149.07       -114.74       146.56 o                         
  -6  11   6       3194.74       2566.75       237.26 o                         
  -5  11   6       3535.40       3678.91       277.63 o                         
  -4  11   6         47.90        250.27       115.73 o                         
  -3  11   6      22348.76      21740.62       550.46 o                         
  -2  11   6        781.90        996.91       172.41 o                         
  -1  11   6      14075.08      13387.94       404.78 o                         
   0  11   6      16147.51      16187.32       429.47 o                         
   1  11   6      15364.73      14509.07       408.07 o                         
   2  11   6       4574.44       5061.26       286.35 o                         
   3  11   6      23973.46      21867.39       939.43 o                         
   4  11   6        140.61        184.47       154.06 o                         
   5  11   6       1035.55        913.65       237.72 o                         
   6  11   6       8193.26       7635.64       491.15 o                         
   7  11   6        397.95          6.08       344.22 o                         
   8  11   6       1997.72       2155.48       306.67 o                         
   9  11   6       3936.91       4192.00       393.89 o                         
  10  11   6       2209.29       1897.70       610.24 o                         
  11  11   6       3253.67       3174.11       535.95 o                         
  12  11   6       2178.90       2457.03       422.69 o                         
  13  11   6        178.57       -215.25       215.25 o                         
  14  11   6       1937.98       1736.29       338.64 o                         
  15  11   6          2.35        294.06       436.96 o                         
  16  11   6      13730.26      13507.68       739.72 o                         
  17  11   6        360.44        121.13       282.49 o                         
  18  11   6       6178.51       6877.71       594.16 o                         
  19  11   6       1443.55       1459.60       356.23 o                         
  20  11   6       9172.63       8576.17      1430.19 o                         
 -20  12   6        180.93        116.72       526.12 o                         
 -19  12   6        367.62          5.70       688.88 o                         
 -18  12   6        568.00        130.22       568.40 o                         
 -17  12   6         37.87         53.27       812.45 o                         
 -16  12   6         47.59        250.35       358.92 o                         
 -15  12   6       1402.44       2140.84       374.87 o                         
 -14  12   6       2042.49       1568.32       508.38 o                         
 -13  12   6       1746.08       1467.26       299.71 o                         
 -12  12   6         92.82         79.16       117.44 o                         
 -11  12   6         22.89        226.87       217.70 o                         
 -10  12   6          0.18       -270.33       270.33 o                         
  -9  12   6       1960.97       2492.28       369.09 o                         
  -8  12   6       8590.62       9297.91       526.23 o                         
  -7  12   6       3416.96       2997.71       323.31 o                         
  -6  12   6        309.06        329.21       203.14 o                         
  -5  12   6       7282.27       6921.28       541.79 o                         
  -4  12   6        657.70        787.03       194.08 o                         
  -3  12   6      16224.11      16867.62       569.44 o                         
  -2  12   6      18624.14      18967.69       628.13 o                         
  -1  12   6       3820.09       3851.22       301.26 o                         
   0  12   6       4334.60       5144.59       418.23 o                         
   1  12   6       2883.98       3407.69       285.18 o                         
   2  12   6       6777.22       6909.93       383.63 o                         
   3  12   6       2747.56       3417.24       284.11 o                         
   4  12   6      15421.15      16994.21       559.79 o                         
   5  12   6       8861.20       8848.64       491.96 o                         
   6  12   6         70.93        266.75       240.78 o                         
   7  12   6       1389.05       1362.14       267.28 o                         
   8  12   6        670.89        436.72       229.39 o                         
   9  12   6        205.53        612.30       269.31 o                         
  10  12   6          1.28        288.34       213.37 o                         
  11  12   6       5469.75       5384.98       648.31 o                         
  12  12   6       2456.26       2657.51       356.95 o                         
  13  12   6        936.82        765.15       283.25 o                         
  14  12   6        822.97        835.44       287.61 o                         
  15  12   6       1725.34       1176.57       290.25 o                         
  16  12   6        204.33         49.04       405.75 o                         
  17  12   6          5.35        383.77       421.40 o                         
  18  12   6        342.97       -363.70       363.70 o                         
  19  12   6        176.67          2.33       994.06 o                         
  20  12   6         64.72        -42.94       696.01 o                         
 -20  13   6        215.28       -513.11       525.16 o                         
 -19  13   6        212.67        907.31       569.98 o                         
 -18  13   6        552.29       1323.34       584.05 o                         
 -17  13   6        458.58       -419.68       419.68 o                         
 -16  13   6       2562.99       2263.05       534.86 o                         
 -15  13   6        128.71        260.19       533.27 o                         
 -14  13   6       6960.73       7146.79       625.31 o                         
 -13  13   6       1454.66       1141.57       353.19 o                         
 -12  13   6        163.23       -107.88       237.05 o                         
 -11  13   6       2754.19       2761.91       354.27 o                         
 -10  13   6       1732.32       1421.76       295.34 o                         
  -9  13   6       2816.38       2768.64       311.51 o                         
  -8  13   6       2577.52       2592.02       298.16 o                         
  -7  13   6       3376.86       3088.91       312.10 o                         
  -6  13   6       3547.05       4465.69       349.14 o                         
  -5  13   6        295.15        423.30       198.17 o                         
  -4  13   6       2804.72       2807.42       319.96 o                         
  -3  13   6      13604.96      13531.51       539.40 o                         
  -2  13   6       5238.43       6088.20       376.05 o                         
  -1  13   6       1876.59       2048.43       324.19 o                         
   0  13   6       2890.59       3228.73       329.37 o                         
   1  13   6      18844.85      17108.48       649.59 o                         
   2  13   6       4688.20       4684.13       392.20 o                         
   3  13   6      15520.84      15400.64       543.10 o                         
   4  13   6       6512.97       6295.62       373.43 o                         
   5  13   6      11821.98      11428.19       576.00 o                         
   6  13   6        638.07        500.67       235.11 o                         
   7  13   6       8937.68       9355.88       613.19 o                         
   8  13   6       1719.46       2293.92       311.53 o                         
   9  13   6      24812.38      27438.26      1160.18 o                         
  10  13   6       3800.18       4055.73       388.81 o                         
  11  13   6       3333.38       3050.86       361.79 o                         
  12  13   6        206.98        815.83       275.47 o                         
  13  13   6      13666.47      12995.48       658.23 o                         
  14  13   6        210.26        417.54       420.01 o                         
  15  13   6         44.25       1248.23      1820.35 o                         
  16  13   6       1508.69       2191.40       512.90 o                         
  17  13   6       2656.41       3328.65       662.93 o                         
  18  13   6       1509.06       1283.70       532.05 o                         
  19  13   6        878.21        736.32       514.01 o                         
  20  13   6       1424.88       3157.25       929.11 o                         
 -20  14   6         53.71       1016.03       492.32 o                         
 -19  14   6       3129.30       2245.34      1146.68 o                         
 -18  14   6        153.33        336.42       416.21 o                         
 -17  14   6       1756.88       1356.19       503.59 o                         
 -16  14   6        207.89       -189.60       260.61 o                         
 -15  14   6      16351.23      17318.53       971.54 o                         
 -14  14   6        849.15       1085.94       318.85 o                         
 -13  14   6       1638.41       2198.71       374.76 o                         
 -12  14   6        436.72        830.98       289.50 o                         
 -11  14   6       5139.32       5719.39       435.62 o                         
 -10  14   6        257.70        459.93       230.21 o                         
  -9  14   6       4076.85       3999.75       567.80 o                         
  -8  14   6          4.54       -140.77       186.04 o                         
  -7  14   6       1143.47       1399.80       262.17 o                         
  -6  14   6        228.26         38.92       209.90 o                         
  -5  14   6       6017.45       5367.11       809.79 o                         
  -4  14   6        157.81       -193.16       193.16 o                         
  -3  14   6       6112.13       6727.82       473.86 o                         
  -2  14   6       2684.37       2852.81       338.78 o                         
  -1  14   6       5603.53       5372.92       415.71 o                         
   0  14   6        342.06        321.67       212.77 o                         
   1  14   6       5680.64       5840.15       428.95 o                         
   2  14   6        153.75         84.06       195.34 o                         
   3  14   6       9525.26       9327.87       519.16 o                         
   4  14   6        997.17       1197.25       255.86 o                         
   5  14   6        843.05        513.41       277.35 o                         
   6  14   6       5433.87       5012.10       451.86 o                         
   7  14   6       5318.97       5110.63       453.25 o                         
   8  14   6         12.62        484.21       345.94 o                         
   9  14   6        711.58        666.86       268.79 o                         
  10  14   6      11595.65      11828.70       656.69 o                         
  11  14   6        126.97        145.73       580.19 o                         
  12  14   6        963.51        756.41       750.59 o                         
  13  14   6       1948.46       3504.53       604.19 o                         
  14  14   6        256.34        167.76       377.96 o                         
  15  14   6       1789.76       2077.21       517.28 o                         
  16  14   6          3.95         58.76       394.66 o                         
  17  14   6       5038.78       5823.80       805.35 o                         
  18  14   6        790.03        547.82       619.21 o                         
 -19  15   6         16.74       -485.00       485.00 o                         
 -18  15   6        588.49        761.99       578.93 o                         
 -17  15   6         15.11       -394.52       394.52 o                         
 -16  15   6         18.90       -295.74       321.85 o                         
 -15  15   6       1320.12       1107.91       440.44 o                         
 -14  15   6       4099.45       3631.29       556.30 o                         
 -13  15   6       3510.75       3846.91       851.39 o                         
 -12  15   6        113.43        170.90       293.17 o                         
 -11  15   6       1693.17       1084.22       532.38 o                         
 -10  15   6        983.63        356.48       269.32 o                         
  -9  15   6      16676.14      14021.76       742.74 o                         
  -8  15   6        333.33        610.20       283.08 o                         
  -7  15   6       8029.75       8848.50       585.27 o                         
  -6  15   6          1.14       -177.77       198.74 o                         
  -5  15   6       3696.51       3642.85       448.48 o                         
  -4  15   6       1298.83       1174.60       285.03 o                         
  -3  15   6      12823.29      12779.19       755.36 o                         
  -2  15   6       1706.84       2151.61       338.96 o                         
  -1  15   6        312.74       -134.70       225.29 o                         
   0  15   6        402.09        107.90       223.19 o                         
   1  15   6         53.63         -0.66       202.03 o                         
   2  15   6       2378.28       2581.65       324.28 o                         
   3  15   6        580.89        755.85       251.20 o                         
   4  15   6       1072.77        841.23       288.05 o                         
   5  15   6       3620.53       3405.98       574.79 o                         
   6  15   6         52.67        -87.49       226.83 o                         
   7  15   6       3204.63       3264.09       626.91 o                         
   8  15   6        702.29        963.51       336.19 o                         
   9  15   6       3163.40       3493.40       640.12 o                         
  10  15   6       2004.83       1876.66       509.69 o                         
  11  15   6       3522.63       3475.26       759.56 o                         
  12  15   6        211.17        693.25       490.99 o                         
  13  15   6        147.36       -411.01       580.76 o                         
  14  15   6         46.61       -357.80       379.60 o                         
  15  15   6          4.49        364.99       571.17 o                         
  16  15   6       1770.75       2365.45       755.85 o                         
  17  15   6        576.84       -248.59       514.89 o                         
 -17  16   6       1766.25       1480.47       672.61 o                         
 -16  16   6          5.12       -385.70       385.70 o                         
 -15  16   6         64.76       -326.75       326.75 o                         
 -14  16   6        224.09        334.21       379.96 o                         
 -13  16   6          1.52        -20.79       348.74 o                         
 -12  16   6       1993.58       3342.68       627.59 o
[truncated: 659,503 more chars]
